# Supplementary material for: Role of sericin 1 in the immune system of silkworms revealed by transcriptomic and proteomic analyses after gene knockout
Source: FEBS Open Bio. 2021 Jul 13;11(8):2304–18. doi: 10.1002/2211-5463.13239 (PMC8329953; doi:10.1002/2211-5463.13239)
Supplement: Supplementary file 1 — Table S1. Primers used for mutant identification and preparation of sgRNA. [file FEB4-11-2304-s016.xlsx]

## Sheet: Supplementary Table S15
Supplementary Table S1. Primers used for mutant identification and preparation of sgRNA
Primers	Sequences	Notes
S3-F	GAAATTAATACGACTCACTATAGGGCACCTCTGTAAGCAGTAGTTTTAGAGCTAGAAATAGC	sgRNA construction
C-R	AAAAAAAGCACCGACTCGCTGCCACTTTTTCAAGTTGATAACGGACTAGCCTTATTTTAACTTGCTATTTCTAGCTCTAAAAC
Ser1-F	CGGTTCTTACGGAGTTAGCG
Ser1-R	TCGTAACTCTTGCTGGTCTG
