# Supplementary material for: Role of sericin 1 in the immune system of silkworms revealed by transcriptomic and proteomic analyses after gene knockout
Source: FEBS Open Bio. 2021 Jul 13;11(8):2304–18. doi: 10.1002/2211-5463.13239 (PMC8329953; doi:10.1002/2211-5463.13239)
Supplement: Supplementary file 2 — Table S2. Injection and mutation frequency. [file FEB4-11-2304-s002.xlsx]

## Sheet: Supplementary Table S1
Supplementary Table S2. Injection and mutation frequency
Injected substance	Final concentration (ng/μl)	Injected embryos	Mutation frequency (G0)	Hatched embryos	Hatched frequency (G0)	G1 broods	Detection (G1)	Mutation (G1)	Mutation frequency (G1)
Cas9 mRNA/sgRNA	300/150	1000 (950+50)	92% (46/50)	312	32.8%（312/950）	184	50	42	84% (42/50)
