# Supplementary material for: Role of sericin 1 in the immune system of silkworms revealed by transcriptomic and proteomic analyses after gene knockout
Source: FEBS Open Bio. 2021 Jul 13;11(8):2304–18. doi: 10.1002/2211-5463.13239 (PMC8329953; doi:10.1002/2211-5463.13239)
Supplement: Supplementary file 3 — Table S3. Data from RNA sequencing. [file FEB4-11-2304-s006.xlsx]

## Sheet: Supplementary Table S2
Supplementary Table S3. Data from RNA sequencing
Sample	Total Raw Reads (M)	Total Clean Reads (M)	Total Clean Bases(Gb)	Clean Reads Q20(%)	Clean Reads Q30(%)	Clean Reads Ratio(%)
HS1	48.98	42.17	6.33	98.25	94.66	86.09
HS2	48.98	42.29	6.34	98.26	94.69	86.34
HS3	48.98	42.11	6.32	98.25	94.64	85.97
WS1	52.25	43.12	6.47	97.91	94.06	82.54
WS2	50.62	41.97	6.29	97.88	94.02	82.91
WS3	52.25	43.06	6.46	97.83	93.88	82.41
ZS1	50.62	42.8	6.42	98.09	94.42	84.57
ZS2	50.62	43.18	6.48	98.1	94.42	85.31
ZS3	50.62	42.89	6.43	98.04	94.25	84.74
