# Supplementary material for: Role of sericin 1 in the immune system of silkworms revealed by transcriptomic and proteomic analyses after gene knockout
Source: FEBS Open Bio. 2021 Jul 13;11(8):2304–18. doi: 10.1002/2211-5463.13239 (PMC8329953; doi:10.1002/2211-5463.13239)
Supplement: Supplementary file 5 — Table S5. Mapping to the reference silkworm gene sequences. [file FEB4-11-2304-s004.xlsx]

## Sheet: Supplementary Table S4
Supplementary Table S5. Mapping to the reference silkworm gene sequences
Sample	Total Clean Reads (M)	Total Mapping(%)	Uniquely Mapping(%)
HS1	42.17	60.74	45.8
HS2	42.29	62.23	46.67
HS3	42.11	61.65	46.9
WS1	43.12	69.61	40.67
WS2	41.97	69.99	37.66
WS3	43.06	70.48	38.06
ZS1	42.8	66.45	43.42
ZS2	43.18	64.65	41.99
ZS3	42.89	66.97	45.1
