# Supplementary material for: Role of sericin 1 in the immune system of silkworms revealed by transcriptomic and proteomic analyses after gene knockout
Source: FEBS Open Bio. 2021 Jul 13;11(8):2304–18. doi: 10.1002/2211-5463.13239 (PMC8329953; doi:10.1002/2211-5463.13239)
Supplement: Supplementary file 6 — Table S6. Genes identified by RNA sequencing. [file FEB4-11-2304-s009.xlsx]

## Sheet: Supplementary Table S5
Supplementary Table S6. Genes identified by RNA sequencing
Gene ID	HS1 FPKM	HS2 FPKM	HS3 FPKM	WS1 FPKM	WS2 FPKM	WS3 FPKM	ZS1 FPKM	ZS2 FPKM	ZS3 FPKM	Nr
BGI_novel_G000001	3.11	0.39	2.31	0	3.89	1.05	8.09	0	6.69
BGI_novel_G000002	0.5	1.01	0.52	0.52	0.25	0.15	0.51	1.73	0.9
BGI_novel_G000003	25.65	27.3	25.58	18.35	19.19	17.42	20.6	15.41	20.52
BGI_novel_G000004	0.89	1.43	1.06	1.43	0.26	0.83	0.71	1.17	1.23
BGI_novel_G000005	3.14	4.13	4.76	3.31	2.71	1.97	2.36	7.54	6.36
BGI_novel_G000006	2.31	2.22	2.35	1.29	1.2	1.01	1.74	2.03	1.7
BGI_novel_G000007	18.33	17.06	15.76	10.17	8.82	10.33	13.63	14.54	12.54
BGI_novel_G000008	0.86	1.27	1.06	0.68	0.36	0.18	1.05	1.79	1.93
BGI_novel_G000009	4.63	3.65	3.75	3.04	2.38	2.92	3.81	3.83	2.52
BGI_novel_G000010	1.15	1.2	1	0.97	0.43	0.6	0.92	1.61	0.5
BGI_novel_G000011	19.49	19.01	18.53	15.77	16.12	18.97	16.24	13.58	15.9
BGI_novel_G000012	24.04	17.95	18.92	27.25	28	23.45	20.06	20.54	18.27
BGI_novel_G000013	55.95	51.58	38.78	19.87	18.49	15.82	29.57	43.46	28.24
BGI_novel_G000014	5.5	6.4	5.88	3.64	4.6	4.49	4.98	7.91	7.24
BGI_novel_G000015	8.1	6.23	9.05	4.32	8.57	6.79	7.06	9.39	6.35
BGI_novel_G000016	8.16	16.09	9.14	14.63	11.93	6.85	7.92	9.4	10.21
BGI_novel_G000017	2.8	2.29	1.82	2.17	2.04	2.96	3.27	2.56	2.02
BGI_novel_G000018	3.26	1.95	2.18	2.56	1.7	3.04	2.37	2.68	2.13
BGI_novel_G000019	6.38	4.99	3.38	3.64	3.22	3.03	5.17	7.47	4.61
BGI_novel_G000020	8.3	6.26	7.44	3.03	2.49	2.78	5.06	4.95	4.5
BGI_novel_G000022	5.76	3.67	1.76	0.81	0.79	2.19	3.24	2.37	2.52
BGI_novel_G000023	16.43	15.18	12.27	13.72	10.97	7.33	11.96	14.93	12.26
BGI_novel_G000024	155.96	155.73	132.31	95.82	92.97	110.88	126.03	105.54	116.47
BGI_novel_G000025	53.74	41.59	44.28	55.78	42.24	48.53	46.6	39.71	40.88
BGI_novel_G000026	6.92	11.9	13.55	4.54	2.25	7.42	10.77	6.84	9.16
BGI_novel_G000027	4.03	3.67	3.68	2.93	2.16	2.55	4.42	4.19	3.88
BGI_novel_G000028	2.16	4.12	3.07	1.04	0.71	0.73	1.8	2.69	1.09
BGI_novel_G000029	1.39	1.84	1.8	0.96	0.72	0.63	1.53	1.66	1.52
BGI_novel_G000030	17.49	17.95	19.6	12.46	10.57	12.13	17.02	25.37	19.31
BGI_novel_G000031	0.93	2.45	0	1.74	1.86	2.4	0	0	2.7
BGI_novel_G000032	299.26	288.21	263.83	202.7	185.63	228.24	237.97	200.86	224.46
BGI_novel_G000033	0	0	0.35	0	0.31	0.9	0	2.89	0
BGI_novel_G000034	15.72	19.48	15.97	9.82	12.1	9.73	12.15	19.92	16.66
BGI_novel_G000035	3.12	2.59	2.28	1.79	0.93	1.43	2.48	3.5	2.93
BGI_novel_G000036	2.53	1.88	0.76	1.41	1.07	1.19	1.32	2.53	1.99
BGI_novel_G000037	0	0.35	1.12	0	0.51	0	0	0	0
BGI_novel_G000038	0.49	0.56	0.48	0.51	1.26	0.13	0.47	0.71	0.44
BGI_novel_G000039	0.68	0	0.34	0.96	0.16	1.1	0.56	0.38	0.88
BGI_novel_G000040	2.74	2.86	2.21	2.6	1.03	2.18	1.99	1.71	2.93
BGI_novel_G000041	8.1	6.69	7.54	3.84	5.22	4.64	5.43	4.5	4.85
BGI_novel_G000042	3.58	3.08	2.24	2.76	2.12	2.76	3.38	3.15	2.67
BGI_novel_G000043	48.02	41.98	43.85	28.03	22.31	21.5	30.89	44.28	34.96
BGI_novel_G000044	15.33	18.05	18.42	15.52	14.73	14.42	15.59	16.27	17.93
BGI_novel_G000045	1.58	1.31	1.67	1.64	0.64	1	1.12	1.13	0.45
BGI_novel_G000046	2.89	2.39	3.99	7.98	0	3.85	0.72	1.59	1.42
BGI_novel_G000047	17.77	14.98	15.39	6.59	5.55	7.31	17.34	17.29	10.27
BGI_novel_G000048	1.59	1.41	0.91	0.75	0.79	0.58	1.27	1.56	0.55
BGI_novel_G000049	1.66	0.82	1.24	0.95	0.25	0.83	1.08	0.37	0.16
BGI_novel_G000050	5.54	4.14	4.4	3.7	4.22	3.02	3.75	3.69	3.92
BGI_novel_G000051	22.28	19.8	21.26	16.45	19.34	19.21	15.05	14.24	15.34
BGI_novel_G000052	87.72	94.53	88.05	46.16	44.86	46.95	69.02	72.79	52.72
BGI_novel_G000053	50.17	64.56	57.62	45.82	47.65	45.02	47.75	45.46	52.69
BGI_novel_G000054	2.67	2.52	2.58	2.48	2.03	2.2	2.48	2.3	2.14
BGI_novel_G000055	13.98	12.11	11.44	7.45	5.35	5.33	17.23	11.05	10.81
BGI_novel_G000056	1.47	1.46	1.27	1.45	0.95	1.1	2.01	1.29	0.91
BGI_novel_G000057	3.37	4.5	4.07	3.79	3	2.95	3.8	3.98	2.76
BGI_novel_G000058	7.55	8.26	7.3	6.56	6.34	5.82	6.75	7.2	6.23
BGI_novel_G000059	1.2	1.67	1.85	0.95	0.73	1.04	1.61	2.81	1.27
BGI_novel_G000060	6.52	3.61	3.69	1.35	0.92	1.06	2.07	9.85	3.98
BGI_novel_G000062	8.69	6.99	6.8	5.41	5.88	4.9	7.88	9.67	7.8
BGI_novel_G000063	0	0.54	0.33	0.29	0.1	0.19	0.81	1.53	0.7
BGI_novel_G000064	68.2	62.07	68.39	34.69	31.46	26.7	53.37	65.85	57.33
BGI_novel_G000065	3.41	1.94	3.78	4.12	3.03	4.63	2.79	1.86	5.34
BGI_novel_G000066	5	9.33	7.52	6.07	7.66	4.91	6.31	6.28	4.44
BGI_novel_G000067	12.04	11.92	14.37	4.17	5.21	4.1	3.79	6.71	8.76
BGI_novel_G000068	30.34	31.24	36.77	31.27	28.93	27.76	25	19.22	29.02
BGI_novel_G000069	11.03	6.18	8.84	5.64	7.04	7.13	8.28	10.71	6.72
BGI_novel_G000070	61.87	56.94	64.07	46.97	28.07	38.58	55.64	83.98	74.71
BGI_novel_G000071	22.72	25.66	22.74	17.15	13.79	17.12	16.36	19	17.82
BGI_novel_G000072	7.46	7.96	4.96	3.21	0.59	5.98	7.67	9.5	4.17
BGI_novel_G000073	0.24	0	2.72	3.64	6	0	0.53	0	3.76
BGI_novel_G000074	5.01	4.64	5.52	5.02	7.5	2.33	6.13	1.21	5.42
BGI_novel_G000075	0	0	0	0	0	0	0.31	0	0
BGI_novel_G000076	6.68	4.94	4.04	3.21	3.4	3.11	4.34	4.62	4.4
BGI_novel_G000077	5.44	3.49	4.53	3.95	2.58	2.81	3.39	2.84	3.1
BGI_novel_G000078	513.72	502.06	487.87	352.58	315.38	300.83	338.63	323.65	351.73
BGI_novel_G000079	24.85	17.77	22.1	19.68	17.22	18.58	20.47	21.91	23.09
BGI_novel_G000080	32.81	27.1	24.17	17.9	14.59	16.24	25.67	31.99	22.34
BGI_novel_G000081	3.59	4.26	3.12	2.87	2.73	1.64	2.7	3.59	3.41
BGI_novel_G000082	0.63	0.46	0.39	0.74	0.82	0.4	1.28	0.86	0.28
BGI_novel_G000083	8.64	7.72	6.94	6.27	4.59	3.96	6.83	6.95	7.19
BGI_novel_G000084	0.39	1.68	0.7	1.28	0.66	1.71	1.03	0.76	0.91
BGI_novel_G000085	0.63	0.55	0.79	0.53	0.09	0.17	0.86	0.91	0.82
BGI_novel_G000086	2.84	2.64	2.91	2.48	2.27	1.65	2.82	3.68	3.53
BGI_novel_G000087	6.39	5.69	6.16	3.57	2.67	2.48	5.23	6.54	5.19
BGI_novel_G000088	10.67	10.52	8.02	7.41	5.72	5.41	9.13	9.59	6.37
BGI_novel_G000089	26.59	25.32	22.56	17.45	16.86	14.8	18.8	24.11	18.9
BGI_novel_G000090	8.14	6.75	8.53	4.58	4	3.93	6.85	8.03	7.15
BGI_novel_G000091	34.7	30.14	35.6	21.66	19.36	16.43	21.43	20.47	28.58
BGI_novel_G000092	7.29	6.64	6.42	5.46	3.64	3.52	6.54	7.44	7.22
BGI_novel_G000093	1.12	0.49	2.35	0.98	1.67	0.67	1.5	1.92	3.8
BGI_novel_G000094	4.01	4.96	3.72	3.82	2.24	3.63	3.85	4.06	4.24
BGI_novel_G000095	4.81	2.99	1.47	1.07	1.06	0.59	1.94	0.69	0
BGI_novel_G000096	0	0	0	0	0	0	0	2.31	0
BGI_novel_G000097	29.57	23.83	30.21	18.02	22.44	12.31	22.74	25.64	16.61
BGI_novel_G000098	33.62	20.77	17.81	11.16	12.28	11.86	15.88	27.15	14.93
BGI_novel_G000099	0.3	0.98	1.19	0.69	0.62	0.26	1.55	1.01	0.9
BGI_novel_G000100	3.27	1.57	0.68	0.61	0.6	2.09	2.16	3.26	1.1
BGI_novel_G000101	132.78	107.6	130.04	37.16	45.37	34.85	92.17	96.05	87.28
BGI_novel_G000102	68.25	66.62	81.69	22.95	28.68	24.13	54.99	50.59	68.67
BGI_novel_G000103	2.08	1.6	1.42	1.06	0.18	0.87	2.61	1.87	0.92
BGI_novel_G000104	2.54	2.6	2.23	1.46	0.78	1.33	3.03	1.94	2.32
BGI_novel_G000105	197.75	170.17	216.38	63.04	54.01	50.54	125.94	153.27	115.61
BGI_novel_G000106	122.87	118.17	124.77	93.3	89.59	86.19	88.3	75.21	85.47
BGI_novel_G000107	12.26	13.22	14.73	9.27	10.65	9.26	10.53	8.74	13.94
BGI_novel_G000108	13.64	16.43	14.65	13.18	13.19	12.05	12.4	11.04	12.39
BGI_novel_G000109	5.2	3.85	4.34	4.32	3.37	2.12	3.92	4.1	4.64
BGI_novel_G000110	0	0	0.68	0	0	0	0	0	0
BGI_novel_G000111	3.14	3.29	3.67	2.25	2.2	2.15	2.5	3.95	2.34
BGI_novel_G000112	2.39	3.07	2.49	1.5	1.65	1.74	3.29	1.87	4.95
BGI_novel_G000113	7.71	8.43	7.46	5.34	6.52	6.72	6.74	6.38	7.6
BGI_novel_G000114	4.96	4.08	3.11	2.65	2.77	2.69	2.25	3.32	3.1
BGI_novel_G000115	7.07	6.96	7.35	4.86	4.16	3.84	5.1	5.66	5.98
BGI_novel_G000116	3.39	4.55	3.79	3.37	2.33	2.66	2.59	3.71	2.91
BGI_novel_G000117	3.97	3.84	5.62	2.29	1.48	2.4	5	5.21	4.69
BGI_novel_G000118	16.08	18.24	19.04	13.93	15.28	13.65	12.91	11.73	15.03
BGI_novel_G000119	19.08	22.69	23.48	16.48	16.36	16.33	17.36	17.63	18.09
BGI_novel_G000120	16.61	17.8	20.06	13.61	17.47	14.65	15.45	15.71	16.5
BGI_novel_G000121	11.63	6.68	11.07	3.72	4.1	3.29	5.23	5.79	7.12
BGI_novel_G000122	3.36	2.94	2.15	2.28	2.11	4.27	3.16	2.41	5.55
BGI_novel_G000123	22.07	23.28	22.13	17.24	17.16	17.35	23.74	24.07	19.49
BGI_novel_G000124	12.54	17.81	12.31	16.26	13.97	13.05	19.63	18.72	19.17
BGI_novel_G000125	1.71	1.89	1.73	1.38	0.8	0.97	2	2.77	2.04
BGI_novel_G000126	3.63	3.42	2.9	5.09	2.87	3.78	2.71	3.45	3.17
BGI_novel_G000127	6.63	9.03	7.36	3.68	1.89	2.28	5.85	5.78	4.78
BGI_novel_G000128	4.36	4.92	5.18	4.25	2.91	3.7	4.31	9.07	4.48
BGI_novel_G000129	0	1.3	0	0	0.45	0	0	0	0
BGI_novel_G000130	2.25	2.2	2.72	1.29	1.4	1.07	2.08	3.54	2.72
BGI_novel_G000131	2.39	2.45	3.23	1.81	1.84	2.82	3.2	2.87	2.56
BGI_novel_G000132	1.9	1.37	1.24	2.03	0.41	1.73	0.99	0.57	0.98
BGI_novel_G000133	1.8	1.19	1.54	0.48	1.46	1.7	1.31	1.02	0.9
BGI_novel_G000134	8.47	5.65	5.58	16.77	18.98	16.2	9.07	12.86	8.08
BGI_novel_G000135	2.95	4.19	1.9	3.34	2.48	2.41	3.06	6.12	3.89
BGI_novel_G000136	3.3	3.38	3.08	1.87	1.81	2.88	3.39	3.02	2.88
BGI_novel_G000137	4.19	3.11	3.7	2.56	2.75	2.81	3.58	3.9	3.23
BGI_novel_G000138	1.89	0	0.33	1.24	0.72	0.03	0	0	0
BGI_novel_G000139	10.05	8.96	8.47	5.49	5.6	6.21	8.05	7.77	6.19
BGI_novel_G000140	4.13	5.18	4.93	4.1	3.46	4.37	3.26	3.63	2.67
BGI_novel_G000141	1.17	1.29	0.66	0.29	1.74	0.56	1.2	0.61	1.49
BGI_novel_G000142	3.04	3.42	3.63	1.99	2.31	2.47	2.05	3.32	2.9
BGI_novel_G000143	0.8	0.77	2.73	0.85	1.03	0.17	3.22	2.16	2.65
BGI_novel_G000144	9.62	11.79	12.05	7.86	2.27	3.57	13.32	15.19	14.76
BGI_novel_G000145	107.37	130.81	148.64	98.99	37.47	51.05	139.04	167.53	181.7
BGI_novel_G000146	461.39	566.35	622.05	438.42	160.07	234.02	580.6	687.94	729.98
BGI_novel_G000147	35.05	50.86	51.7	39.48	14.85	19.11	51.34	61.89	64.58
BGI_novel_G000148	0.24	0.29	1.95	2.5	0.32	0.45	1.83	3.61	2.16
BGI_novel_G000149	46.36	60.65	62.15	43.45	16.5	23.71	60.7	69.94	74.39
BGI_novel_G000150	46.36	60.65	62.15	43.45	16.5	23.71	60.7	69.94	74.39
BGI_novel_G000151	15.11	15.84	15.91	5.69	8.63	6.4	6.88	14.1	6.86
BGI_novel_G000152	0	0.37	0.37	2.14	1.99	1.09	0.11	0.5	0.75
BGI_novel_G000153	32.4	28.24	31.87	27.1	28.58	28.36	25.58	28.92	28.37
BGI_novel_G000154	4.19	10.49	6.32	1.63	3.79	3.78	2.32	3.56	4.38
BGI_novel_G000155	4.44	4.32	3.91	2.15	1.27	1.67	4.03	4.48	2.7
BGI_novel_G000156	307.38	259.63	315.67	88.33	87.84	76.51	195.5	235.84	185.64
BGI_novel_G000157	6.05	4.24	5.28	3.13	2.63	2.47	3.66	5.08	4.86
BGI_novel_G000158	20.17	20.17	20.2	13.6	14.18	13.18	14.87	15.46	14.1
BGI_novel_G000159	4.04	2.23	2.48	1.58	2.25	0.88	1.34	2.08	1.61
BGI_novel_G000160	87.7	107.86	97.25	65.72	71.28	68.82	66.82	64.65	66.95
BGI_novel_G000161	84.98	83.89	85.26	69.14	61.39	60.63	65.18	58.99	75.48
BGI_novel_G000162	3.9	3.98	5.44	1.7	1.66	1.78	2.89	4.34	3.44
BGI_novel_G000163	1.72	1.83	1.65	1.24	0.81	1.3	1.51	1.73	1.79
BGI_novel_G000164	6.02	2.66	3.38	2.99	2.27	2.39	5.15	5.12	2.72
BGI_novel_G000165	0.92	7.23	4.06	1.53	3.52	3.24	0.94	0.54	2.84
BGI_novel_G000166	0.22	0	0	0	0	0	0	0	0.19
BGI_novel_G000167	0.44	0.37	0.74	1.07	0.44	0.53	0.56	1.26	0.56
BGI_novel_G000168	457.24	393.5	417.24	396.71	377.68	358.37	336.65	252.96	322.13
BGI_novel_G000169	10.52	7.53	9.35	6.48	4.31	4.83	8.26	8.87	7.81
BGI_novel_G000170	150.25	157.03	136.2	106.58	104.53	104.98	109.65	109.8	107.05
BGI_novel_G000171	10.62	9.85	9.92	6.49	5.01	5.86	8.66	11.53	9.37
BGI_novel_G000172	14.14	11.5	13.62	10.04	8.32	8.01	10.09	10.12	11.16
BGI_novel_G000173	1.04	1.12	1.16	0.5	0.53	0.34	0.65	1.24	1.13
BGI_novel_G000174	4.68	3.89	3.92	3.28	2.84	2.3	4.49	3.5	4.01
BGI_novel_G000176	16.84	15.07	12.08	11	7.09	8.64	13.93	23.98	14.49
BGI_novel_G000177	3.95	3.06	3.06	2.16	1.4	1.46	2.66	4.48	4.66
BGI_novel_G000178	3.82	3.08	2.57	2.06	1.96	2.02	2.14	3.29	3.77
BGI_novel_G000179	1.81	2	2.53	2.23	1.36	1.41	2.33	1.24	1.12
BGI_novel_G000180	392.4	446.18	433.27	333.17	330.55	349.06	378.43	374.35	418.42
BGI_novel_G000181	0.67	1.4	1.37	1.32	1.04	0.59	0.98	0.94	1.35
BGI_novel_G000182	2.81	3.57	1.9	0.95	1.49	1.45	2.13	2.13	1.34
BGI_novel_G000183	4.3	3.99	6.41	8.36	3.72	0.86	7.23	1.98	3.56
BGI_novel_G000184	0.46	0.66	0.23	0.71	1.27	1.95	0.14	1.69	0.83
BGI_novel_G000185	0	0.35	1.47	0.51	2.42	1.53	1.58	2.13	0.63
BGI_novel_G000186	0	0.08	0.12	1.06	0.26	0.06	0.36	0.53	0.37
BGI_novel_G000187	1	0	0.83	1.44	0	1.39	1.26	0.85	1.52
BGI_novel_G000188	2.06	2.62	2.44	1.81	1.74	1.36	1.77	1.99	1.94
BGI_novel_G000189	13.47	7.41	16.17	3.61	6.56	4.15	5.49	9.12	7.66
BGI_novel_G000190	132.74	135.9	154.42	72.81	73.26	57.6	107.77	118.37	99.4
BGI_novel_G000191	65.21	81.5	78.31	47.35	59.73	49.49	67.29	68.04	61.86
BGI_novel_G000192	48.92	40.96	44.99	24.31	17.41	18.82	43.5	50.97	44.97
BGI_novel_G000193	2.38	0.8	1.63	0.62	0.72	0.87	1.49	1.13	0.74
BGI_novel_G000194	3.95	3.26	3.12	3.49	2.31	2.21	3.53	2.13	1.75
BGI_novel_G000195	2.34	1.89	1.15	0.5	0.68	0.22	1.81	1.25	1.62
BGI_novel_G000196	1.77	1.39	1.51	1.19	1.43	1.75	1.74	1.95	1.95
BGI_novel_G000197	45.76	41.01	47.42	12.61	12.85	8.84	35.42	41.01	32.95
BGI_novel_G000198	1.2	0.91	1.18	1.17	0.89	2.1	0.69	0.94	0.92
BGI_novel_G000199	12.43	13.47	12.45	7.9	9.26	8.99	12.36	11.39	10.2
BGI_novel_G000200	0.42	0.4	0	1.43	0.54	0.53	0.37	1.51	1.48
BGI_novel_G000201	1.02	0.76	1.46	0.5	0.28	0.29	0.05	0.34	0.94
BGI_novel_G000202	11.9	17.8	13.91	14.52	12.41	18.66	15.49	14.94	17.59
BGI_novel_G000203	1.58	0.53	0.96	0.47	0.58	0.51	0.77	1.61	1.25
BGI_novel_G000204	6.7	6.1	5.23	5.67	7.32	5.79	6.07	6.09	5.5
BGI_novel_G000205	1.58	3.69	11.27	4.26	1.3	0	10.37	6.77	5.5
BGI_novel_G000206	7.56	6.18	6.43	6.46	3.19	3.88	6.12	7.86	7.64
BGI_novel_G000207	13.62	13.11	12.7	10.93	7.98	9.7	12.92	14.1	15.76
BGI_novel_G000208	0.84	0.16	0	0.29	1.59	0.42	0.75	0.15	0.3
BGI_novel_G000209	3.46	3.41	2.81	2.15	2.38	2.34	3.61	2.9	3.16
BGI_novel_G000210	2.7	3.13	2.81	1.62	2.08	1.9	3.04	3.17	1.27
BGI_novel_G000211	0.42	0	0	0	0	0	0	0	0
BGI_novel_G000212	1.57	1.95	2.86	3.17	1.34	2.33	1.37	2.47	2.43
BGI_novel_G000213	6.07	5.23	6.81	5.4	3.26	3.93	2.88	4	4.48
BGI_novel_G000214	5.5	4.7	5.77	5.07	2.58	3.35	4.3	6.14	6.32
BGI_novel_G000215	0.88	0.59	1.27	0.75	1.24	1.2	1.41	0.99	0.48
BGI_novel_G000216	3.88	3.07	2.81	3.2	4.3	4.08	3.99	4.97	3.55
BGI_novel_G000217	160.77	146.06	161.53	54.26	44.27	39.21	107.53	149.04	93.34
BGI_novel_G000218	7.21	6.3	6.23	3.32	2.82	3.16	5.43	6.29	5.23
BGI_novel_G000219	4.77	3.73	4.02	2.95	1.98	2.34	3.5	4.49	3.96
BGI_novel_G000220	9.77	8.82	7.03	4.87	5.16	5.2	5.9	7.36	5.29
BGI_novel_G000221	6.65	4.05	9.06	0	0	0	0	0	1.06
BGI_novel_G000222	0.28	0.3	0.39	3.07	2.2	2.09	0.36	0.45	0.5
BGI_novel_G000223	2.6	2.28	2.29	1.47	0.83	0.67	1.3	2.62	2.33
BGI_novel_G000224	1.88	1.13	1.35	1.26	1.19	0.81	1.28	1.9	1.81
BGI_novel_G000225	3.25	3.42	2.86	1.7	1.36	1.4	2.45	3.43	2.15
BGI_novel_G000226	61.39	44.62	61.03	62.45	79.64	48.13	45.93	48.77	44.83
BGI_novel_G000227	8.31	6.35	7.87	5.69	4.54	4.26	8.02	9.06	8.73
BGI_novel_G000228	10.46	9.25	8.63	2.54	1.72	1.99	5.85	10.42	5.07
BGI_novel_G000229	4.65	6.46	3.65	3.72	2.53	3.18	5.48	7.86	4.27
BGI_novel_G000230	2.71	1.86	2.5	1.72	0.82	0.84	2.16	2.83	2.53
BGI_novel_G000231	0	0	0	0	0	0	0.11	0	0
BGI_novel_G000232	2.68	1.48	1.38	1.31	0.72	1.37	1.4	2.28	1.67
BGI_novel_G000233	1.54	2.37	2.2	1.6	1.74	2.32	1.53	0.64	1.99
BGI_novel_G000234	17.92	18.08	12.87	10.74	9.4	9.18	12.89	19.88	16.87
BGI_novel_G000235	5.57	4.19	3.71	2.84	4.22	3.72	6.15	6.03	5.7
BGI_novel_G000236	5.97	5.59	5.47	5.71	4.02	4.4	5.53	5.05	5.93
BGI_novel_G000237	2.48	2.42	2.56	1.15	2.37	1.26	1.21	2.4	2.15
BGI_novel_G000238	8.06	7.99	8.09	8.45	7.61	7.22	7.84	7.66	7.23
BGI_novel_G000239	1.17	1.49	0.53	0	0.19	0	0	0	0.23
BGI_novel_G000240	2.13	0.89	1.53	1.48	0.96	0.92	2.19	1.22	1.71
BGI_novel_G000241	6.57	6.14	5.94	2.76	3.11	3.51	3.03	5.66	2.83
BGI_novel_G000242	0	0	0	1.16	0	0	2.22	1.64	5.37
BGI_novel_G000243	4.94	3.86	3.9	5.51	3.65	5.33	4.46	3.76	4.2
BGI_novel_G000244	0.57	0.15	0.2	0	0.64	0.12	0.37	0	0
BGI_novel_G000245	3.4	1.31	0.43	0.84	0.78	0.19	1.2	2.24	0.8
BGI_novel_G000246	0	3.31	7.04	4.32	4.76	3.47	5.25	5.24	4.66
BGI_novel_G000247	17.88	12.64	12.47	5.68	1.66	2.62	11.42	16.97	12.61
BGI_novel_G000248	7.89	7.66	9.24	5.53	3.75	4.13	8.55	7.02	8.39
BGI_novel_G000249	4.57	4.26	4.7	9.98	7.34	7.77	2.38	3.02	2.66
BGI_novel_G000250	3.49	4.73	4.53	2.92	2.59	2.84	3.57	5.86	4.55
BGI_novel_G000251	2.38	2.12	1.91	2.11	1.79	1.5	2.57	2.93	1.84
BGI_novel_G000252	15.59	20.82	16.62	16.2	16.09	15.7	15.11	16.13	16.87
BGI_novel_G000253	54.78	66.06	56.58	17.15	24.38	22.54	49.43	58.87	44.53
BGI_novel_G000254	119.61	98.19	94	54.31	56.58	52.46	94.12	154.74	94.89
BGI_novel_G000255	271.87	237.72	223.84	220.05	192.76	204.73	205.47	158.58	181.14
BGI_novel_G000256	70.16	74.01	70.13	44.36	43.35	32.24	57.01	74.13	48.04
BGI_novel_G000257	0	0	0	0	0	0	0	2.06	0
BGI_novel_G000258	11.05	14.01	12.97	6.53	11.01	8.38	9.5	14.04	10.81
BGI_novel_G000259	19.33	12.29	0.05	10.89	5.96	0	18.13	20.02	14.96
BGI_novel_G000260	6.44	12.29	21.36	0	5.96	11.33	0	0.03	0.01
BGI_novel_G000261	1.88	2.02	2.07	0.82	1.26	1.08	2.34	1.6	2.06
BGI_novel_G000262	3.56	3.5	4.11	4.68	3.21	3.44	4.36	5	4.84
BGI_novel_G000263	2.32	1.64	3.04	1.73	1.5	1.45	2.42	3.31	2.87
BGI_novel_G000264	1.28	1.3	2.45	1.78	1.23	1.53	2.12	2.7	2.81
BGI_novel_G000265	3.3	4.6	4	2.73	3.67	3.35	4.47	6.62	5.45
BGI_novel_G000266	4.47	1.2	3.67	5.4	1.6	1.57	3.38	2.77	5.59
BGI_novel_G000268	1.92	1.68	0.72	1.87	1.03	1.62	1.81	1.17	0.73
BGI_novel_G000269	9.35	6.36	6.42	8.05	5.7	7.02	8.09	8.83	5.24
BGI_novel_G000270	1.87	2.11	1.17	1.48	0.91	1.26	1.52	1.14	1.11
BGI_novel_G000271	3.96	2.32	4.29	3.13	2.16	2.12	4.24	4.15	3.43
BGI_novel_G000272	7.84	6.81	11.16	4.61	3.52	3.15	6.56	6.25	7.3
BGI_novel_G000273	0	1.1	0	0	0.33	0	1.03	0	0.68
BGI_novel_G000274	3.11	2.67	6.34	0.53	0.27	1.55	5.28	3.33	1.65
BGI_novel_G000275	2.74	2.86	2.56	1.97	1.79	2.13	2.25	2.28	2.72
BGI_novel_G000276	6.1	3.83	4.04	3.59	2.1	3.34	4.31	5.02	4.01
BGI_novel_G000277	1.22	3.49	1.59	1.54	1.28	1.06	1.09	2.62	3.15
BGI_novel_G000278	70.86	65.08	72.89	15.88	12.55	13.55	43.8	38.49	53.96
BGI_novel_G000279	86.97	71.88	78.3	59.84	64.5	56.66	42.54	60.59	32
BGI_novel_G000280	37.62	31.44	38.01	21.01	19.84	18	29.45	30.8	29.68
BGI_novel_G000281	1.17	0.7	0.71	0.62	0.76	1.59	0.26	0.26	0.52
BGI_novel_G000282	0	0	0	0	0	3.23	0	0	0
BGI_novel_G000283	56.64	50.94	64.06	34.18	37.65	24.52	41.65	45.04	32.99
BGI_novel_G000284	13.49	16.96	18.18	15.36	13.57	12.25	14.19	13.08	18.25
BGI_novel_G000285	3.1	5.58	5.49	4.36	3.8	2.76	5.9	2.96	3.11
BGI_novel_G000286	3.83	4.79	6.56	2.59	3.01	3.74	3.5	5.29	3.19
BGI_novel_G000287	0	1.32	1.28	0	0	0	2.37	0	0
BGI_novel_G000288	5.5	1.98	0.53	2.87	3.26	4.55	0.17	5.85	3.69
BGI_novel_G000289	1.62	1.76	1.93	2.14	0	3.38	1.65	0	0.91
BGI_novel_G000290	0	0	0	0.16	0	0	0.1	0	0
BGI_novel_G000291	0.69	0.7	0.98	2.08	0.86	0.62	0.86	0.23	1.08
BGI_novel_G000292	15.77	14.88	12.97	13.31	11.45	13.13	13.58	13.87	11.84
BGI_novel_G000293	3.71	2.62	2.23	1.86	2.32	2.55	3.45	4.05	2.1
BGI_novel_G000294	6.67	8.14	8.05	3.74	3.65	3.46	5.62	5.85	7.38
BGI_novel_G000295	2.52	8.04	3.77	7.02	6.95	7.55	2.68	5.01	1.65
BGI_novel_G000296	10.34	9.71	9.05	5.07	5.1	4.58	7.13	9.78	6.19
BGI_novel_G000297	1.75	1.01	1.05	1.86	1.65	1.74	1.44	1.44	1.17
BGI_novel_G000298	2.69	1.87	2.98	3.01	0.25	0.86	1.6	2.95	0
BGI_novel_G000299	1.66	2.47	1.23	0	0.67	0.47	1.17	0.6	1.89
BGI_novel_G000300	8.93	8	7.8	4.7	4.76	4.41	6.92	7.86	6.25
BGI_novel_G000301	0.52	0.4	0.53	0.77	0.72	0.66	0.35	0.35	0.34
BGI_novel_G000302	0.07	0.57	0.13	0	0	0	0	0	0
BGI_novel_G000303	4.45	4.87	7.75	5.53	5.47	5.47	4.74	5.2	7.5
BGI_novel_G000304	0.42	0.66	0.11	0.12	0	0.38	1.14	0.31	0.31
BGI_novel_G000305	0	0	0.5	0	0.87	0	0	0	0
BGI_novel_G000306	0.61	0.43	0	0	0	0.13	0	0.15	0.29
BGI_novel_G000307	4.58	4.38	5.04	4.05	5.17	3.82	3.92	3.57	4.73
BGI_novel_G000308	1.45	0.91	0.41	0.14	1.26	0.12	1.25	1.2	0.18
BGI_novel_G000309	0.99	1.84	0	0.83	0.81	0	0	3.37	0.86
BGI_novel_G000310	1.01	0.88	0.95	0.87	0.77	0.55	0.9	1.38	0.98
BGI_novel_G000311	6.57	3.73	5.23	7.63	6.93	8.51	5.88	9.01	6.63
BGI_novel_G000312	2.48	0.58	0.59	0	0.51	0.51	0	0	0.33
BGI_novel_G000313	1.61	1.49	0.89	1.94	1.06	1.76	1.38	1.8	1.19
BGI_novel_G000314	2.3	3.78	1.93	2.05	1.52	1.1	3.93	1.99	1.94
BGI_novel_G000315	137.9	106.97	94.11	56.9	58.72	57.2	82.57	131.26	80.18
BGI_novel_G000316	3.37	2.19	3.1	2.21	1.38	1.57	2.8	2.32	3.34
BGI_novel_G000317	13.79	24.27	14.9	17.01	19.36	22.54	10.29	20.96	10.94
BGI_novel_G000318	1.19	0.99	1.16	1.35	1.05	0.87	0.85	1.37	0.73
BGI_novel_G000319	5.94	3.8	4.42	2.8	2.56	2.35	4.45	3.71	2.75
BGI_novel_G000320	2.15	2.2	2.29	4.47	5.18	6.24	2.08	3.12	2.32
BGI_novel_G000321	25315.1	19237	22121.3	8879.75	7600.95	8315.91	14146.9	16980.6	13674.6
BGI_novel_G000322	3.45	3.84	2.92	2.18	1.82	1.19	2.08	2.59	2.5
BGI_novel_G000323	4.6	3.02	3.92	1.98	2.16	2.95	2.98	4.14	4.08
BGI_novel_G000324	45.95	28.03	31.93	48.01	33.78	35.58	41.68	36.05	30.7
BGI_novel_G000325	27.96	14.79	9.61	51.28	49.99	71.03	18.58	8.39	16.37
BGI_novel_G000326	37.84	20.16	17.28	62.25	58.22	89.31	23.63	13.21	21.09
BGI_novel_G000327	86.64	68.15	78.21	81.68	45.22	8.21	108.72	70.43	73.28
BGI_novel_G000328	32.71	27.9	30.55	8.32	8.7	7.18	20.06	23.65	20.66
BGI_novel_G000329	0.31	0.1	0.11	0.8	0.42	0.54	0.29	0.22	0.26
BGI_novel_G000330	8.1	7.17	6.7	5.32	6.09	7.56	6.6	6.75	4.61
BGI_novel_G000331	37.73	31.74	39.83	11.72	12.05	10.06	22.61	23.43	20.72
BGI_novel_G000332	1.55	1.36	1.47	1.54	0.88	0.87	1.2	1.45	1.1
BGI_novel_G000333	0.98	0	4.27	0	0.41	0	0.44	0	0
BGI_novel_G000334	12.57	15.62	19.41	20.24	28.97	13.07	14.88	17.5	11.16
BGI_novel_G000335	2.17	1.79	1.49	0.89	1.32	1.11	2.02	2.57	1.68
BGI_novel_G000336	10.05	8.1	7.02	4.26	3.06	3.34	7.03	7.69	6.62
BGI_novel_G000337	20.62	18.19	12.24	7.91	6.19	6.3	15.04	14.42	13.82
BGI_novel_G000338	1.79	0.72	1.48	1.91	2.12	1.58	0	0	1.22
BGI_novel_G000339	40.78	39.92	37.7	24.46	33.77	22.92	43.6	31.85	25.43
BGI_novel_G000340	0.99	1.81	1.05	0.87	0	1.96	2.71	1.51	1.31
BGI_novel_G000341	79.46	83.2	80.75	58.66	61.47	61.1	60.32	56.6	57.3
BGI_novel_G000342	3.04	2.4	3.26	1.47	1.59	1.37	2.3	2.28	2.85
BGI_novel_G000343	0.65	0.32	0.43	0.36	1.32	0.73	1.48	0.1	0.77
BGI_novel_G000344	3.63	3.59	2.41	1.9	1.82	1.26	2.57	2.34	2.94
BGI_novel_G000345	3.66	3.18	2.88	2.9	2.05	2.23	2.83	4.47	4.14
BGI_novel_G000346	21.98	22.62	20.51	13.57	10.25	9.6	16.43	19.9	15.72
BGI_novel_G000347	0	0.03	0	3.66	3.84	0.01	0	0	0.01
BGI_novel_G000348	12.48	12	10.87	3.66	3.84	8.1	10.71	10.5	9.62
BGI_novel_G000349	0.91	0.59	1.37	1.25	0.53	0.54	0.75	0.84	0.48
BGI_novel_G000350	0.49	0.47	1.38	1.66	2.47	0	0.87	2.58	0.43
BGI_novel_G000351	4.83	3.37	1.58	1.58	1.43	1.36	4.36	3.28	2.73
BGI_novel_G000352	16.86	12.7	14.18	13.14	10.95	11.06	12.69	10.03	13.19
BGI_novel_G000353	3.24	6.72	4.37	3.82	3.25	0.81	0.69	3.91	1.17
BGI_novel_G000354	8.73	7.25	7.31	3.64	4	6.47	9.79	8.29	3.68
BGI_novel_G000355	3.54	0.34	0	0.3	0	1.18	1.26	1.26	0.31
BGI_novel_G000356	6.49	5.15	5.95	5.52	3.37	1.8	4.18	5.12	6.36
BGI_novel_G000357	4.99	3.87	4.09	3.05	2.51	1.99	3.77	5.86	5.01
BGI_novel_G000358	6.77	7.97	5.94	6.06	6.36	5.36	5.69	6.5	5.66
BGI_novel_G000359	0	0.26	0.85	0	0	0.22	0.97	1.1	0
BGI_novel_G000360	14.68	11.31	13.63	9.63	7.02	7.15	10.83	9.13	10.93
BGI_novel_G000361	8.85	6.23	8.68	7.23	4.41	4.51	8.12	7.78	8.81
BGI_novel_G000362	33.27	28.69	28.3	16.27	14.42	15.24	22.72	30.06	21.76
BGI_novel_G000363	12.89	13.52	15.54	13.84	12.46	11.35	15.54	14.57	19.21
BGI_novel_G000364	0.97	1.21	1.34	0.48	0.84	0.81	1.43	1.56	1.47
BGI_novel_G000365	21.92	16.3	24.84	12.88	15.49	14.91	22.62	24.4	22.2
BGI_novel_G000366	10.04	8.7	10.63	7.65	8.46	7.86	8.3	8.89	11.19
BGI_novel_G000367	6.77	6.17	6.5	5.07	3.33	3.96	6.13	6.91	4.96
BGI_novel_G000368	52.05	42.86	56.81	49.48	41.44	41.29	45.46	39.87	33.71
BGI_novel_G000369	1.48	0	1.4	0	2.96	1.07	0.15	1.68	0
BGI_novel_G000370	8.19	9.21	8.33	10.54	10.09	13.36	7.89	11.99	11.19
BGI_novel_G000371	5.11	5.51	5.85	5.07	4.5	4.36	4.65	4.38	4.63
BGI_novel_G000372	13.31	13.7	7.6	9.27	9.7	9.04	7.23	11.99	10.88
BGI_novel_G000373	163.47	160.49	163.6	79.85	72.67	62.65	117.15	156.73	96.14
BGI_novel_G000374	9.51	8.4	7.64	7.5	4.53	6.08	8.2	10.46	9.53
BGI_novel_G000375	0	0	1.71	0	0	0	0.5	0	0
BGI_novel_G000376	4.19	0	2.51	1.23	1.59	1.9	2.97	3.43	1.79
BGI_novel_G000377	3.85	2.81	3.59	2.93	2.45	2.31	3.47	2.96	3.64
BGI_novel_G000378	0.34	5.3	1.78	2.12	2.24	0.57	0.51	0.52	2.26
BGI_novel_G000379	0	0.93	0	0.21	0	0	0.11	0	0
BGI_novel_G000380	0.48	0	0.84	0.56	0.24	0.87	0	0.74	0.49
BGI_novel_G000381	13.9	8.6	10.16	12.36	12.74	13.11	6.44	7.72	9.53
BGI_novel_G000382	1.39	3.01	1.54	0.61	0	1.21	2.54	2.24	0
BGI_novel_G000383	0	0	0	0	0	0	0.07	0.11	0
BGI_novel_G000384	5.94	3.42	3.12	3.48	2.45	1.97	4.1	3.84	3.71
BGI_novel_G000385	2.3	2.42	2.62	2.42	1.72	1.33	2.76	3.27	2.07
BGI_novel_G000386	0.67	0.63	0.79	0.34	0.58	0.29	0.97	0.79	0.85
BGI_novel_G000387	107.42	106.33	118.68	68.83	67.66	58.38	84.25	93.9	67.81
BGI_novel_G000388	2.68	1.95	1.88	0.84	0.83	1.23	1.65	2.59	1.85
BGI_novel_G000389	5.91	4.74	4.75	4	2.5	2.56	5.07	4.71	4.77
BGI_novel_G000390	0	0.21	0.11	1.29	1.31	0.27	0	0.1	0
BGI_novel_G000391	9.52	7.49	6.86	6.01	4.38	5.16	7.02	8.21	6.35
BGI_novel_G000392	2.46	2.42	3.51	1.8	1.07	1.47	2.4	3.61	2.82
BGI_novel_G000393	2.7	3.83	3.86	2.73	3.23	2	3.89	3.6	2.8
BGI_novel_G000394	4.94	3.84	4.78	3.66	2.31	2.8	4.49	6.43	5.04
BGI_novel_G000395	6.95	6.71	6.44	6.77	4.74	4.93	7.71	11.23	6.59
BGI_novel_G000396	14.2	16.58	11.26	11.35	8.76	10.9	19.39	22.19	16.77
BGI_novel_G000397	1.88	0.61	0.26	0.84	0.23	0.15	0.88	1.31	0.4
BGI_novel_G000398	4.3	2.96	3.68	2.56	1.95	2.03	2.52	4.68	4.16
BGI_novel_G000399	6.38	8.94	6.07	4.97	4.44	2.83	3.95	5.97	6.63
BGI_novel_G000400	4.96	2.69	4.39	1.01	2.84	1.19	4.02	2.33	4.6
BGI_novel_G000401	6.4	4.59	5.93	2.42	3.14	2.4	5.09	6.55	5.1
BGI_novel_G000404	3.41	4.08	3.6	3.15	2.43	2.85	5.33	9.14	1.76
BGI_novel_G000405	0.62	0.63	0.78	1.46	0.69	0.75	0.77	1.07	1.59
BGI_novel_G000406	2.35	2.46	2.54	2.41	2.89	1.81	3.15	2.93	2.95
BGI_novel_G000407	2.39	1.09	0.2	0.48	0.81	0.65	0.02	0.59	0.5
BGI_novel_G000408	5.01	4.09	4.06	3.11	3.16	2.95	3.79	1.56	4.08
BGI_novel_G000409	4.79	6.92	6.28	4.81	3.89	4.29	2.01	5.07	6.51
BGI_novel_G000410	10.78	9.65	12.46	10.12	8.95	7.9	10.57	8.58	9.02
BGI_novel_G000411	1.21	1.38	0.76	0.81	0.58	0.71	0.67	1.26	1.01
BGI_novel_G000412	1.09	2.46	1.97	0.89	0.54	0.69	1.79	1.75	2.44
BGI_novel_G000413	2.51	1.19	0.93	1.22	2.22	1.11	0.85	0.98	1.07
BGI_novel_G000414	1.51	1.49	0.98	0.74	0.68	0.65	1.2	1.21	1.01
BGI_novel_G000415	1.9	1.18	1.28	0.99	1	1.04	1.27	1.22	1.21
BGI_novel_G000416	4.05	3.36	4.27	2.44	3.3	1.84	3.27	3.88	3.41
BGI_novel_G000417	22.35	23.96	27.38	11.71	14.71	10.91	29.95	41.61	24.36
BGI_novel_G000418	216.71	196.25	194.26	64.68	55.03	54.81	137.48	148.37	115.94
BGI_novel_G000419	3.67	2.5	3.56	2.1	0.33	0.89	3.05	6.06	4.86
BGI_novel_G000420	0.38	0.42	0	0	0.44	0.2	0.48	0.44	0.64
BGI_novel_G000421	4112.19	3846.83	5034.52	3932.92	2891.66	3445.38	5092.04	4939.62	6838.14
BGI_novel_G000422	2515.49	2557.33	2950.35	2313.27	1763.48	2114.6	2915.42	3113.76	4072.85
BGI_novel_G000423	16.93	29.9	65.26	133.63	52.5	48.33	64.53	74.09	99.68
BGI_novel_G000424	0	0	0	3.83	3.29	2.33	0	0	0
BGI_novel_G000425	57.56	88.65	54.02	26.75	35.66	29.28	55.82	40.57	38.21
BGI_novel_G000426	0.49	0.75	0.27	3.77	4.37	1.4	0	0.44	0.26
BGI_novel_G000427	0.41	0.07	0.4	0.36	0.17	0.19	0.37	0.94	0.21
BGI_novel_G000428	11.35	11.13	9.04	7.87	8.53	8.89	9.38	9.4	8.18
BGI_novel_G000429	2	2.59	1.87	1.59	1.5	1.92	2.28	2.28	1.94
BGI_novel_G000430	2.29	2.89	1.93	1.72	0.4	0.86	2.13	3.78	2.8
BGI_novel_G000431	2.82	2.25	4.76	0.13	0	0.28	0.94	0.97	2.11
BGI_novel_G000433	3.41	2.76	2.52	2.26	1.14	0.65	1.53	3.08	2.69
BGI_novel_G000434	0.64	1.93	0.91	0	0	0.76	0	0	0.71
BGI_novel_G000435	5.26	4.58	4.47	1.29	0.93	1.28	3.53	3.49	4.13
BGI_novel_G000436	4.19	4.31	3.99	1.79	1.3	1.26	4.34	4.29	5
BGI_novel_G000437	4.83	3.29	3.11	2.25	2.42	2.99	3.66	3.51	2.62
BGI_novel_G000438	2.62	3.45	2.12	1.17	1.36	2.08	2.81	2.18	1.6
BGI_novel_G000439	1.63	2.02	1.65	0.81	1.42	0.84	1.34	1.82	1.49
BGI_novel_G000440	2.57	2.14	1.95	1.54	1.5	1.66	2.05	2.25	1.71
BGI_novel_G000441	3.16	0	1.52	0.45	0.88	0	0	0	0.92
BGI_novel_G000442	2.27	2.19	2.46	1.02	1.14	0.6	2.79	3.68	2.76
BGI_novel_G000443	21.14	15.97	16.68	7.6	6.02	7.27	10.69	23.84	9.75
BGI_novel_G000444	2.13	2.44	1.86	6.16	3.87	3.87	1.7	2.87	1.99
BGI_novel_G000445	0.29	0.45	0	0	0	0	0	0.23	0
BGI_novel_G000446	4.92	5.14	4.26	4.87	3.02	3.55	3.15	3.75	4.35
BGI_novel_G000447	29.85	27.65	30.82	24.52	18.02	19.88	24.1	33.51	29.98
BGI_novel_G000448	8.51	7.3	8.04	6.06	4.79	5.25	5.91	6.53	8.46
BGI_novel_G000449	15.65	16.38	9.57	7.14	4.7	6.55	15.39	24.71	14.36
BGI_novel_G000450	0.7	0.3	0.15	0	0.07	0.07	0.63	1.7	0.48
BGI_novel_G000451	5.78	3.89	5.68	5.33	4.08	2.65	4.3	5.48	5.3
BGI_novel_G000452	5.88	6.29	7.09	7.03	6.16	6.44	5.09	5.52	8.2
BGI_novel_G000453	4.37	3.69	3.9	1.88	1.67	1.59	3.86	5.19	3.97
BGI_novel_G000454	1.11	0.87	0	0	0	0	0	0	0.55
BGI_novel_G000455	10.97	8.6	7.78	5.22	2.54	4.87	7.38	7.4	6.09
BGI_novel_G000456	8.45	6.98	11.96	7.02	5.31	7.38	8.79	13.01	5.38
BGI_novel_G000457	2.39	2.93	2.72	0.91	0.49	0.85	2.32	2.41	2.24
BGI_novel_G000458	4.58	6.16	4.4	3.91	4.3	2.12	3.58	4.35	2.9
BGI_novel_G000459	6.59	6.2	6.15	3.87	3.44	4.85	6.16	5.21	5.86
BGI_novel_G000460	0	0.41	0	0.38	0.2	1.42	0	0	0.16
BGI_novel_G000461	1.95	1.45	3.3	3.26	2.66	1.44	1.22	1.47	2.56
BGI_novel_G000462	0	2.25	1.53	0.69	0.66	0	0.7	0	0
BGI_novel_G000463	2.58	2.98	2.3	5.68	3.42	2.39	1.37	0.58	2.08
BGI_novel_G000464	3.98	3.51	2.19	2.56	2.73	1.35	3.66	2.85	2.89
BGI_novel_G000465	0.25	0.47	1.81	0.49	0.39	0.22	0	1.69	1
BGI_novel_G000466	1.78	2.24	2.08	1.27	0.35	1.36	1.27	1.4	1.71
BGI_novel_G000467	0.88	1.42	0.5	0	0	0	1.09	0.04	0
BGI_novel_G000468	9.07	8.98	11.5	4.86	4.17	6.42	7.46	7.52	4.03
BGI_novel_G000469	3.02	2.19	2.7	2.82	2.55	2.63	2.51	2.42	2.31
BGI_novel_G000470	1.22	1.08	1.48	1.5	1.27	1.66	1.6	1.41	1.03
BGI_novel_G000471	30.86	31.53	24.33	11.34	11.59	9.57	18.25	25.13	17.08
BGI_novel_G000472	0.52	1.01	0.8	0.76	0.9	0.81	0.9	1.52	0.92
BGI_novel_G000473	0.96	1.35	0.72	0.85	0.36	1.25	0.94	2.35	2.07
BGI_novel_G000474	1.72	1.82	2.15	1.52	1.61	0.8	1.92	0.62	0.53
BGI_novel_G000475	0.9	0.99	0.88	1.31	0.78	0.86	0.78	1.04	0.23
BGI_novel_G000476	0.59	1.86	0.29	0.25	0	0.12	0.4	0.13	0.39
BGI_novel_G000477	5.93	4.1	4.74	3.3	3.27	3.65	4.56	5.29	3.56
BGI_novel_G000478	0.89	3.4	1.58	1.04	2.44	0.78	0.46	3.23	0.77
BGI_novel_G000479	8.45	6	8.34	6.96	7.48	5.59	7.7	9.81	8.21
BGI_novel_G000480	2.13	1.25	1.47	0.36	0.3	1.18	0.8	2.21	0.85
BGI_novel_G000481	0.6	0	0	7.41	3.94	4.08	0	2.57	0
BGI_novel_G000482	2.65	1.94	2.3	11.57	15.67	12.71	1.52	1.57	1.81
BGI_novel_G000483	7.14	7.09	7.38	23.39	29.4	25.88	6.27	7.47	6.66
BGI_novel_G000484	0	0	0	0	0.05	1.16	0	0	0
BGI_novel_G000485	1.16	2.13	0.92	1.51	0.45	0.95	1.53	1.43	2.09
BGI_novel_G000486	67.34	57.74	54.53	24.8	31.52	30.99	60.77	90.15	58.24
BGI_novel_G000487	1.46	1.54	0.91	1.79	0.67	0.5	1	2.06	0.45
BGI_novel_G000488	1.18	0.6	2.59	0.41	1.11	1.37	1.46	0.22	1.66
BGI_novel_G000489	3.57	4.21	3.28	2.83	3.44	3.18	3.28	4.2	3.95
BGI_novel_G000490	0	0	0	0	1.21	0	0.1	0	0.13
BGI_novel_G000491	0.67	0.38	0.29	1.31	0.37	0.2	2.33	2.01	0.37
BGI_novel_G000492	5.17	4.62	6.09	2.53	2.59	2.68	2.91	5.03	5.09
BGI_novel_G000493	1.52	1.2	1.47	2.42	3.32	3.41	1.82	1.26	2.05
BGI_novel_G000494	0.77	0	0	0	0	0	0	0	0
BGI_novel_G000495	71.16	69.93	80.91	52.77	64.26	50.25	61.08	56.92	40.21
BGI_novel_G000496	10.48	8.43	9.17	16.58	16.71	17.24	7.88	12.1	7.52
BGI_novel_G000497	0	2.12	1.07	0	0	0	1.65	0	0.67
BGI_novel_G000498	0.61	0.89	0.47	0.49	0.5	0.31	0.26	0.46	0.24
BGI_novel_G000499	4.22	2.41	2.19	1.62	0.94	0.7	2.4	1.74	1.55
BGI_novel_G000500	11.19	12.37	13.97	7.84	13.83	7.03	11.8	10.63	8.6
BGI_novel_G000501	0.84	0.32	0.55	0.28	0.26	0.77	0.29	0.29	1.21
BGI_novel_G000502	19.94	27.68	27.01	20.84	24.26	19.7	14.32	17.32	25.23
BGI_novel_G000503	15.59	18.91	17.94	15.87	15.97	14.91	16.23	10.98	14.83
BGI_novel_G000504	1.01	8.47	5.74	2.55	0.83	0	5.29	1.72	2.64
BGI_novel_G000505	7.63	7.34	5.41	4.42	3.26	2.67	6.57	7.2	6.33
BGI_novel_G000506	3.93	6.5	5.53	2.89	2.35	3.37	3.53	5.5	5.24
BGI_novel_G000507	0	0	0	0	0.06	0	0	0	0
BGI_novel_G000508	8.68	7.28	8.27	6.09	6.14	7.55	8.02	6.28	6
BGI_novel_G000509	0.51	0.42	0.34	0.76	0.7	0.99	0.17	0.44	0.38
BGI_novel_G000510	0.51	0.42	0.34	0.76	0.7	0.99	0.17	0.44	0.38
BGI_novel_G000511	0.52	1.08	1.74	1.01	0.46	1.11	1.89	1.11	0.59
BGI_novel_G000512	8.09	8.55	7.02	4.9	3.9	4.05	6.02	7.9	6.44
BGI_novel_G000513	3.73	2.73	2.85	1.85	2.31	1.78	2.97	1.37	1.78
BGI_novel_G000514	2.94	2.82	3.29	3.35	2.59	2.92	2.32	2.32	2.82
BGI_novel_G000515	0.3	0.92	0.23	0.35	0	0	1.14	1.94	1.28
BGI_novel_G000516	1.26	2.4	1.13	0.1	0.55	0.1	0.93	1.15	1.07
BGI_novel_G000517	620.24	595.31	452.48	88.65	89.17	95.03	224.46	254.27	188.77
BGI_novel_G000518	50.52	62.22	49.13	25.35	24.01	20.84	47.36	52.75	40.64
BGI_novel_G000519	9.27	5.54	10.01	4.84	4.83	6.06	7.51	8.49	6.97
BGI_novel_G000520	19.43	20.53	17.99	13.76	15.73	11.66	18.75	19.87	18.16
BGI_novel_G000521	3.47	4.53	4.29	3.67	2.52	2.22	3.51	4.74	4.51
BGI_novel_G000522	13.03	13.7	9.71	7.35	6.94	5.77	9.26	12.17	9.34
BGI_novel_G000523	5.28	5.37	3.6	5.13	4.4	4.93	3.96	3.7	5.75
BGI_novel_G000524	5.04	1.77	3.26	3.44	2.27	2.67	4.14	3.05	2.39
BGI_novel_G000525	55.52	43.25	54.36	9.56	5.54	6.87	25.48	30.22	22.05
BGI_novel_G000526	2.95	2.91	3.52	1.97	1.93	1.52	2.34	2.27	2.57
BGI_novel_G000527	6.19	7.97	4.71	3.66	4.5	0.99	8.61	10.49	8.2
BGI_novel_G000528	0.65	1.99	1.92	1.18	1.1	0.59	1.29	1.38	1.25
BGI_novel_G000530	8.45	10.91	13.42	10.87	8.79	6.08	8.94	11.56	5.93
BGI_novel_G000531	8.9	7.15	10.53	2.29	6.86	2.32	2.78	3.68	4.67
BGI_novel_G000532	3.41	4.05	2.36	2.06	2.07	1.98	3.74	5.77	2.65
BGI_novel_G000533	5.56	4.39	5.49	4.31	3.83	4.95	3.88	3.98	3.08
BGI_novel_G000534	1.39	2.24	0.38	0.86	1.1	0.6	1.68	3.14	2.11
BGI_novel_G000535	0.55	0.97	0.99	0.84	0.76	0.56	0.58	0.78	1.03
BGI_novel_G000536	4.3	4.35	3.63	3.64	2.53	2.88	4.47	7.73	4.78
BGI_novel_G000537	5.25	3.3	3.84	1.27	1.37	2.74	2.98	4.88	3.1
BGI_novel_G000539	10.28	9.87	7.66	5.23	10.11	6.25	8.84	4.92	7.03
BGI_novel_G000540	6.14	5.83	4.32	2.41	3.42	4.26	2.72	4.78	1.49
BGI_novel_G000541	0	0.15	0	1.49	0.61	0	0.63	0.83	0
BGI_novel_G000542	12.88	10.43	11.55	8.49	7.33	6.09	11.68	16.26	10.69
BGI_novel_G000543	38.4	36.4	37.03	33.46	27.52	25.31	33.45	34.77	26.61
BGI_novel_G000544	6.23	6.12	5.95	4.63	4.47	4.94	4.87	5.51	6.27
BGI_novel_G000545	2.56	2.63	2.37	3.39	3.5	2.75	2.04	3.04	2.28
BGI_novel_G000546	13.44	4.24	13.42	4.65	2.84	9.27	7.51	17.92	6.13
BGI_novel_G000547	6.94	6.5	5.41	3.83	4.9	4.19	4.05	3.7	4.75
BGI_novel_G000548	6.25	3.65	4.82	3.62	2.92	3.77	4.57	4.04	3.3
BGI_novel_G000550	4.08	4.62	4.26	2.47	2.17	2.01	4.01	4.98	4.1
BGI_novel_G000551	0	0	0	0	0.15	1.62	0.91	0.57	1.7
BGI_novel_G000552	93.35	63.55	76.66	33.31	30.12	28.84	48.71	68.76	43.45
BGI_novel_G000553	58.23	55.93	60.07	51.62	47.76	47.84	48.91	43.47	53.82
BGI_novel_G000554	2.07	0.99	0.76	1.76	0.22	0	0.23	0.46	2.06
BGI_novel_G000555	0.6	0	1.39	0	0	0	0	0	1.35
BGI_novel_G000556	36.09	29.83	30.85	30.15	39.97	35.32	32.59	54.61	28.92
BGI_novel_G000557	0	0.08	0.58	3.52	2.92	4.32	0.13	0.12	0
BGI_novel_G000558	25.02	20.5	24.8	12.86	14.28	12.09	17.09	17.45	19.28
BGI_novel_G000559	5.75	9.71	2.87	1.84	1.07	5.44	6.23	5.9	8.8
BGI_novel_G000560	116.62	107.28	108.99	68.86	59.7	61.61	111.36	150.09	101.86
BGI_novel_G000561	16.28	15.02	13.99	11.42	11.04	11.07	11.79	12.37	12.19
BGI_novel_G000562	1.09	0.97	0.48	0.26	0.52	0.36	0.52	1	0.46
BGI_novel_G000563	5.94	3.94	3.87	1.14	1.98	1.93	6.05	3.92	1.82
BGI_novel_G000564	5.86	4.57	3.43	0.97	0.9	1.1	3.8	6.3	4.92
BGI_novel_G000565	5.8	4.62	7.03	3	4.61	3.93	5.65	7.05	3.82
BGI_novel_G000566	4.96	6.03	6.62	3.02	5.39	1.83	5.56	5.51	7.11
BGI_novel_G000567	6.31	5.71	4.4	4.67	5.48	6.01	4.73	7.63	4.43
BGI_novel_G000568	3.84	1.86	3.4	3.2	1.92	1.78	2.42	3.06	1.45
BGI_novel_G000569	261.57	301.24	253.84	176.35	193.02	186.2	181.99	197.34	164.3
BGI_novel_G000570	6.84	10.08	11.15	4.75	3.51	3.03	9.68	3.68	11.35
BGI_novel_G000571	0.04	2.35	0	0	0	0.09	2.4	0	0
BGI_novel_G000572	600.42	529.67	454.88	169.4	195.27	210.04	395.44	744.54	395.96
BGI_novel_G000573	13.87	15.65	15.62	13.01	19.66	16.29	17.74	15.75	13.54
BGI_novel_G000574	29.41	29.46	22.26	10.9	13.53	10.02	24.51	21.71	18.73
BGI_novel_G000575	0.34	0.11	0.55	1.82	0.19	0.57	0.5	0.82	1.1
BGI_novel_G000576	0	0	0.55	2.8	2.04	0	0.91	0	0
BGI_novel_G000577	1.03	0.37	1.9	1.43	1.34	0.54	0	0.47	1.26
BGI_novel_G000578	4.62	2.72	5.45	0.99	1.59	0.69	1.27	1.33	2.49
BGI_novel_G000581	113.18	103.55	169.47	200.43	209.63	125.01	190.96	172.97	241.52
BGI_novel_G000582	8.11	10.43	14.55	11.43	14.12	7.28	11.71	29.37	23.73
BGI_novel_G000583	0.74	1.7	1.87	1.25	1.17	0.62	0.16	2.25	2.32
BGI_novel_G000584	3.53	0.56	0.75	0	0.88	0.42	0	0	3.44
BGI_novel_G000585	6.58	5.06	2.94	3.53	3.4	2.68	3.2	4.24	2.84
BGI_novel_G000586	2.4	1.8	2.09	1.25	1.85	1.46	2.64	2.42	2.85
BGI_novel_G000587	2.26	2.37	2.22	1.81	1.94	1.37	2.74	2.19	2.15
BGI_novel_G000588	0.7	0.16	0.17	0	0.47	0	0	0	0
BGI_novel_G000589	1.69	1.94	0.33	0	0.29	0	0.6	1.51	0.9
BGI_novel_G000590	1.57	1.82	1.61	3.66	3.47	2.32	1.42	1.28	2.05
BGI_novel_G000591	1.15	0.82	0.79	2.4	2.48	2.4	0.75	0.62	1.29
BGI_novel_G000592	5.61	5.97	5.17	2.16	2.08	2.14	4.24	4.56	4.1
BGI_novel_G000593	31.96	25.84	21.33	21.92	19	19.43	34.02	40.93	28.65
BGI_novel_G000594	4.41	4.43	5.96	0.99	0.51	1.12	4.26	4.54	3.63
BGI_novel_G000595	3.1	1.35	2.3	1.57	1.71	1.98	3.21	3.64	2.21
BGI_novel_G000596	0.09	0.18	0.68	0	0.09	0.28	0.69	0.3	0.45
BGI_novel_G000597	18.24	17.25	19.51	9.98	6.82	8.24	14.85	15.29	14.2
BGI_novel_G000598	0.5	0.78	0.69	0.74	0.15	0	1.27	1.03	1.95
BGI_novel_G000599	0.69	0.16	0.53	1	1.12	0.37	0	0.45	0.11
BGI_novel_G000600	0.55	0.59	0	0	0.84	0	0.21	0	1.36
BGI_novel_G000601	5.15	4.57	4.79	1.78	1.65	1.75	4.93	4.17	3.35
BGI_novel_G000602	1.06	1.22	0.87	2.56	2.05	1.46	0.6	0.93	0.63
BGI_novel_G000603	1.01	0.21	0.47	0.55	2.49	0.15	0.27	0.96	0.74
BGI_novel_G000604	0	0.85	0.29	1.09	0.94	0.46	0.83	0.91	0.22
BGI_novel_G000605	0.44	0	0	0	0	0	0	0	0
BGI_novel_G000606	5.99	6.1	4.69	4.54	4.68	4.3	5.99	7.05	5.1
BGI_novel_G000607	1.57	4.21	1.39	2.47	1.01	2.46	3.2	3.37	4.59
BGI_novel_G000608	2.74	4.12	2.55	1.28	0.99	1.41	2.4	1.46	2.69
BGI_novel_G000609	4.17	4.53	4.37	3.44	4.22	3.5	3.57	2.05	2.75
BGI_novel_G000610	0	0	0	0	0	0	0	0.56	0
BGI_novel_G000611	7.37	5.73	5.6	4.47	2.82	1.99	3.97	5.83	5.02
BGI_novel_G000612	24.78	25.05	22.27	22.41	17	19.72	19.62	31.75	25.02
BGI_novel_G000613	7.75	6.13	7.03	3.36	3.57	4.19	5.46	9.98	7.38
BGI_novel_G000614	0	0	0	0	0	0	4.24	0	0
BGI_novel_G000615	3.61	0	0	0	0.84	0	0	0	3.29
BGI_novel_G000616	5.63	4.64	4.75	7.77	6.8	6.79	5.29	4.42	4.78
BGI_novel_G000617	0	0	0	0.17	0	0.18	0.27	0.36	0
BGI_novel_G000618	1.77	1.91	1.74	1.27	1.03	0.72	1.54	1.82	1.56
BGI_novel_G000619	82.92	58.85	77.89	61.61	50.45	42.54	68.73	44.12	58.77
BGI_novel_G000620	4	1.96	0.67	1.11	0.84	0.28	2.35	3.47	3.7
BGI_novel_G000621	20.78	18.9	20.78	12.71	10.02	9.95	14.15	20.94	18.62
BGI_novel_G000622	3.58	3.73	3.79	2.65	1.94	1.71	3.89	4.75	3.07
BGI_novel_G000623	2.48	3.22	2.97	2.17	2.06	1.68	2.51	2.41	2.92
BGI_novel_G000624	2.19	2.63	1.93	1.7	1.32	1.47	1.9	3.22	1.66
BGI_novel_G000625	4.59	5.86	6.08	5.14	4.28	7.01	4.15	6.21	6.72
BGI_novel_G000626	2.72	4.01	0.71	2.64	3.37	1.96	3.7	3.79	4.13
BGI_novel_G000627	11.77	12.48	11.57	14.02	9.91	11.31	16.3	11.59	9.95
BGI_novel_G000628	16.41	15.89	14.23	7.13	6.69	5.98	11.3	11.8	12.54
BGI_novel_G000629	5.43	4.08	4.26	2.33	2.1	2.2	3.2	6.61	4.73
BGI_novel_G000630	51.08	42.05	47.42	37	27.87	25.07	39.46	31.53	42.36
BGI_novel_G000631	4.26	3.31	3.63	1.5	1.33	2.18	4.47	2.78	3.8
BGI_novel_G000632	4.87	5.43	3.2	3.26	2.38	1.97	2.27	4.27	2.02
BGI_novel_G000633	0.45	0	0.32	0.19	0.11	0	0	0	0
BGI_novel_G000634	4.77	6.22	5.5	5.91	2.73	3.08	4.98	5.84	3.19
BGI_novel_G000635	2.13	1.3	2.03	0	3.38	3.11	2.2	0	3.7
BGI_novel_G000636	0.7	0.67	0.91	0.4	0.2	0.19	0.21	0.84	1.65
BGI_novel_G000637	1.69	1.41	1.01	0.77	0.89	0.97	0.92	1.32	1.51
BGI_novel_G000638	44.94	30.73	38.98	10.6	14.71	15.37	24.46	22.77	17.75
BGI_novel_G000639	2.67	2.4	0.57	4.19	2.95	3.15	3.24	1.39	2.86
BGI_novel_G000640	9.01	11.84	12.6	9.41	9.09	9.07	8.37	7.65	9.16
BGI_novel_G000641	5.46	6.08	2.67	2.33	2.77	2.37	3.28	4.21	4.15
BGI_novel_G000642	3.24	2.49	4.58	2.75	3.04	2.39	1.64	3.22	2.13
BGI_novel_G000643	3.71	3.44	1.57	3.44	3.41	2.99	4.44	2.36	3.25
BGI_novel_G000644	9.64	6.65	10.47	5.17	3.2	4.58	8.2	8.11	7.94
BGI_novel_G000645	2.02	2.15	0.93	0.86	0.66	0.37	1.82	2.25	1.69
BGI_novel_G000646	0.28	0.16	0	0	0	0.23	0	0.42	0.06
BGI_novel_G000647	49.39	47.76	41.01	55.63	61.02	42.04	50.05	42.4	27.83
BGI_novel_G000648	9.8	8.86	7.82	6.35	4.51	4.19	7.15	10.82	7.95
BGI_novel_G000649	41.39	41.13	44.82	29.45	30.29	23.37	57.41	72.53	46.81
BGI_novel_G000650	3.79	5.15	5.47	3.87	3.28	3.15	3.93	3.49	5.92
BGI_novel_G000651	5.74	7.88	4.35	3.96	3.01	3.34	4.26	7.21	2.54
BGI_novel_G000652	0	0	0.42	0	0	0	0	0	0
BGI_novel_G000653	3.48	3.2	3.59	4	4.07	4.04	4.04	6.58	3.54
BGI_novel_G000654	9.42	10.57	10.57	7.18	6.03	8.33	9.28	5.27	10.16
BGI_novel_G000655	0.02	0.12	0.03	2.14	3.53	1.6	0	0.16	0.03
BGI_novel_G000656	6.53	10.67	8.75	34.28	43.51	28.89	6.4	7.94	6.78
BGI_novel_G000657	2.89	1.63	2.15	3.07	3.78	3.29	1.78	2.08	2.18
BGI_novel_G000658	1.44	1.29	1.57	2.12	1.76	1.5	1.29	1.61	1.37
BGI_novel_G000659	15.11	18.03	18.15	7.52	12.33	9.8	14.8	14.94	14.31
BGI_novel_G000660	14.15	18.55	9.17	9.15	6.48	5.46	13.25	12.34	11.46
BGI_novel_G000661	1.76	0.76	2.02	1.92	2.04	2.31	1.41	0.62	1.31
BGI_novel_G000662	4.15	3.57	5.09	3.61	2.39	2.6	4.5	2.3	4.12
BGI_novel_G000663	18.51	21.53	17.81	16.88	19.37	17.17	17.37	14.29	18.28
BGI_novel_G000664	1.16	2.44	1.27	2.67	0	2.57	4.08	5.85	2.73
BGI_novel_G000665	0	0.29	0	0	0	0	0	0	0
BGI_novel_G000666	1.03	1.79	0.2	0.18	0.53	0	0	0.56	0.18
BGI_novel_G000667	14.8	14.76	17.43	13.26	13.26	13.87	13.55	12.97	14.1
BGI_novel_G000668	0.67	1.27	1.72	0.76	0.97	0.38	2.44	1.93	1.93
BGI_novel_G000669	1.07	0.86	0.87	13.65	14.87	9.55	0.96	0.64	0
BGI_novel_G000670	0	1.36	0	1.83	0.58	0.6	0.97	2.74	0
BGI_novel_G000671	1.5	1.07	1.15	1.44	2.15	1.92	1.17	0.83	0.81
BGI_novel_G000672	4.14	3.77	4.64	1.41	2.52	2.09	3.8	4.23	3.24
BGI_novel_G000673	0.27	0.51	1.3	1.14	0.46	1.34	0.48	0.72	0.47
BGI_novel_G000674	37.31	37.25	45.59	39.04	34.45	33.83	29.79	35.33	41.22
BGI_novel_G000675	4.35	3.49	3.32	2.04	1.66	1.95	2.56	2.91	3.22
BGI_novel_G000676	3.13	4.37	2.95	3.86	1.54	4.13	3.64	4.29	3.67
BGI_novel_G000677	9.48	7.52	7.73	5.25	2.73	5.46	5.71	9	7.97
BGI_novel_G000678	4.44	4.41	4.53	2.38	2.11	1.87	4	4.62	3.41
BGI_novel_G000679	41.12	42.41	43.61	46.19	42.19	39.49	43.45	35.35	43.03
BGI_novel_G000680	7.97	1.88	6.12	6.39	7.81	12.63	3.97	1.47	3.54
BGI_novel_G000681	0.61	1.17	0.99	0.86	0.35	0.51	0.36	0	0.18
BGI_novel_G000682	1.68	1.52	1.27	1.2	0.93	1.44	1.67	1.23	1.96
BGI_novel_G000683	2.49	0.6	2.64	0.71	0.9	0.7	0.93	4.12	2.77
BGI_novel_G000685	5.43	9.03	3	1.07	1.19	1.52	3.13	9.3	3.65
BGI_novel_G000686	3.99	3.46	3.95	2.42	2.06	2.2	2.99	2.64	2.96
BGI_novel_G000687	0.98	0	0	0	0	0	0	0	0
BGI_novel_G000688	0	0	0	0	0	0	0.56	0	0
BGI_novel_G000689	7.18	6.64	8.08	2.85	2.55	3	6.06	6.49	6.37
BGI_novel_G000690	1.17	2.02	1.54	2.23	4.41	3.07	0.47	2.25	1.28
BGI_novel_G000692	16.76	17.95	15.79	9.27	6.95	7.63	14.49	21.42	13.06
BGI_novel_G000693	60.71	53.38	48.15	21.03	16.95	16.43	39.14	56.61	37.8
BGI_novel_G000694	18.66	21.21	19.97	6.12	0	0	8.64	10.98	2.1
BGI_novel_G000695	22.85	21.43	18.81	21.44	18.97	18.86	21.36	17.52	15.84
BGI_novel_G000696	0.34	2.62	0	0.58	1.17	0	0	0	0.3
BGI_novel_G000697	13.17	15.95	14.42	7.13	9.55	8.22	10.62	12.62	10.19
BGI_novel_G000698	11.56	15.18	14.07	12.32	11.9	12.17	11.55	11.51	12.38
BGI_novel_G000699	41.08	44.91	42.05	9.19	5.59	6.3	21.46	29.99	18.44
BGI_novel_G000700	2.36	2.37	2.12	1.84	2	1.64	2.2	2.58	2.03
BGI_novel_G000701	1.13	6.87	6.36	3.05	1.62	1	4.38	3.9	2.28
BGI_novel_G000702	6.36	5.89	6.96	5.92	6.12	5.77	6.01	4.88	6.78
BGI_novel_G000703	5.58	3.95	5.96	20.11	22.24	17.99	4.43	6.49	6.91
BGI_novel_G000704	9.33	7.95	6.81	5.78	5.95	5.03	4.38	4.38	4.13
BGI_novel_G000705	390.02	403.09	323	77.43	74.66	82.61	153.37	179.6	145.11
BGI_novel_G000706	33.69	28.76	42.71	24.81	19.67	20.65	23.3	17.35	25.54
BGI_novel_G000707	0.71	1.28	1.2	1.74	0.88	0.69	0.73	2.04	1.63
BGI_novel_G000708	19.35	20.5	23.15	19.16	19.3	15.04	14.7	15.18	20.99
BGI_novel_G000709	6.34	1.26	7.84	2.23	2.41	2.66	3.68	5.39	5.13
BGI_novel_G000710	0.69	0.82	0.32	0	0	0.5	0.8	0.81	0.58
BGI_novel_G000711	1.06	0.73	2.17	0.71	0.71	0.18	1.08	0.86	0.73
BGI_novel_G000712	5.11	3.29	4.06	2.67	0.95	1.64	3.99	5.76	4.85
BGI_novel_G000713	2.86	2.75	2.26	1.67	1.47	1.45	1.76	2.37	2.28
BGI_novel_G000714	3.13	1.79	2.8	2.63	1.63	1.2	2.31	4.04	2.63
BGI_novel_G000715	9.74	8.06	8.18	17.17	13.85	14.04	6.98	8.09	6.83
BGI_novel_G000716	1.77	2.06	1.68	1.71	1.49	1.91	1.51	1.4	1.43
BGI_novel_G000717	4.36	4.25	3.86	1.69	1.52	1.39	3.18	2.82	3.01
BGI_novel_G000718	14.34	11.51	20.36	10.05	9.37	5.62	10.42	18.87	11.2
BGI_novel_G000719	15.38	12.42	16.17	18.37	21.47	14.53	11.98	13.95	10.29
BGI_novel_G000720	28.25	27.05	27.39	16.29	11.86	14.03	22.83	23.22	24.03
BGI_novel_G000721	20.19	21.27	21.68	16.58	19.49	17.83	19.13	17.72	18.85
BGI_novel_G000722	1.71	1.96	1.93	0.65	0.27	0.37	2.62	1.38	1.29
BGI_novel_G000723	14.98	17.17	12.49	12.39	10.68	11.95	13.19	13.09	10.28
BGI_novel_G000724	77.99	60.26	61.61	30.32	29.3	31.49	53.8	68.98	46.35
BGI_novel_G000725	2.45	2.06	2.18	2.07	2.13	1.74	1.95	2.4	2.51
BGI_novel_G000726	24.02	21.04	21.41	9.57	7.05	6.28	15.25	20.26	14.58
BGI_novel_G000727	0.78	0.37	0.19	0.66	0.34	1.79	1.22	0.7	0.69
BGI_novel_G000728	0.84	1.28	0.71	0.54	0.76	0.43	0.69	0.58	0.8
BGI_novel_G000729	1.19	0.5	0.73	0.37	0.14	0.24	0.4	0.51	0
BGI_novel_G000730	11.02	3.82	1.53	0.73	5.68	0.7	0	4.51	3.58
BGI_novel_G000731	352.97	310.89	364.72	86.52	92.83	84.77	242.86	283.97	213.59
BGI_novel_G000732	23.55	16.03	21.34	15.31	12.37	10.18	17.3	22.52	23.16
BGI_novel_G000733	8.76	3.27	4.74	1.34	1.04	4.7	3.37	1.51	2.04
BGI_novel_G000734	2.6	2.51	1.9	1.69	1.22	2.06	2.09	3.08	2.51
BGI_novel_G000735	5.3	4.95	4.24	6.99	4.58	3.1	5.04	3.92	6.56
BGI_novel_G000736	3.72	2.81	2.58	2.63	2.6	2.29	2.44	2.56	2.26
BGI_novel_G000737	15.01	7.59	4.01	2.64	3.69	5.53	4.17	6.88	8.03
BGI_novel_G000738	1.93	0.21	3.14	2.93	1.85	2.16	1.92	2.51	1.71
BGI_novel_G000739	0.87	0.56	0.42	0.49	0.25	1.33	0.52	1.44	0.77
BGI_novel_G000740	0	0.57	1.88	1.39	0.13	0.12	0.13	1.07	0.39
BGI_novel_G000741	0	0	0	0	2.87	0	0	0	0
BGI_novel_G000742	6.06	6.04	5.69	5.12	3.93	2.54	8.18	7.52	5.23
BGI_novel_G000743	2.92	2.59	3.03	2.15	2.34	2.15	2.7	2.57	2.84
BGI_novel_G000744	25.91	28.8	29.42	25.01	23.57	23.14	19.57	22.14	31.54
BGI_novel_G000745	81.88	85.25	73.09	41.08	43.86	35.04	61.91	72.5	49.14
BGI_novel_G000746	0.85	1.02	0.97	3.62	4.22	2	1.07	1.21	1.33
BGI_novel_G000747	1.7	1.66	1.4	0.77	0.77	0.56	1.62	1.73	1.44
BGI_novel_G000748	6.29	5.26	4.81	3.35	3.34	3.04	4.57	5.94	4.11
BGI_novel_G000749	8.26	7.1	10.05	7.44	8.05	8.05	8.22	6.34	8.6
BGI_novel_G000750	2.06	1.83	1.51	1.08	0.91	0.84	1.65	2.15	1.49
BGI_novel_G000751	0.94	0.85	1.17	1.46	0.91	1.03	0.94	2.14	1.12
BGI_novel_G000752	72.98	61.17	62.49	49.08	55.01	47	53.89	57.89	48.63
BGI_novel_G000753	0.56	1.96	0.57	4.84	5.67	4.98	1.34	1.74	0.53
BGI_novel_G000754	0.9	0	1.49	3.47	2.44	3.72	0.73	0	0.99
BGI_novel_G000755	2.06	2.21	1.51	5.74	5.55	5.99	2.37	1.97	2.39
BGI_novel_G000756	0	0	0	0	0	0	0	0.1	0
BGI_novel_G000757	0.18	0	0	1.28	0.85	1.05	0	0	0
BGI_novel_G000758	7.34	8.8	8.8	5.64	5.98	4.46	8.51	6.57	6.46
BGI_novel_G000759	2.8	4.34	8.01	2.84	3.11	2.08	3.89	2.92	5.27
BGI_novel_G000760	4.08	1.93	1.16	1.15	1.15	1.42	0.81	0	1.42
BGI_novel_G000761	51.54	58.96	67.5	28.87	36.44	26.24	65.42	73.28	52.72
BGI_novel_G000762	37.62	39.4	35.32	15.79	22.05	35.99	20.74	41.74	25.51
BGI_novel_G000763	0.1	0.12	0.16	0.18	0.52	0.16	0.67	0.13	0.28
BGI_novel_G000764	2.31	3.66	1.78	3.39	1.86	1.67	1.78	2.84	3.08
BGI_novel_G000765	5.04	5.12	4.74	3.59	4.12	2.85	4.02	4.19	3.68
BGI_novel_G000766	0	0	0	0	0.51	0	0	0	0
BGI_novel_G000767	7.31	6.64	6.07	4.74	6.59	4.37	6.03	5.52	4.34
BGI_novel_G000768	7.56	11.88	8.69	6.62	10.53	7.49	9.38	9.79	8.05
BGI_novel_G000769	0	0	0	0.47	0	0	1.46	0	2.42
BGI_novel_G000770	8.47	6.36	7.64	3.09	1.55	1.01	6.22	4.86	5.62
BGI_novel_G000771	6.13	5.99	4.4	4.78	2.63	3.15	3.73	5.61	4.51
BGI_novel_G000772	23.63	14.9	23.36	11.57	10.5	9.19	16.47	15.04	17.02
BGI_novel_G000773	45.63	33.45	46.83	6.78	5.87	6.66	15.25	20.6	13.48
BGI_novel_G000774	38.04	35.28	36.95	8.17	4.47	4.06	15.09	27.2	16.17
BGI_novel_G000775	131.2	139.65	137	32.83	16.18	19.88	69.11	81.47	61.56
BGI_novel_G000776	0	0	2.59	0.3	0.25	0.26	0.32	1.04	1.62
BGI_novel_G000777	5.93	2.63	2.56	2.55	4.4	6.32	3.08	4.93	4.48
BGI_novel_G000778	1.72	1.38	0.9	0.54	0.63	0.5	1.89	1.77	1.33
BGI_novel_G000779	0	0	0	0.16	1.9	0.95	0	0	0
BGI_novel_G000780	2.44	2.2	2.6	1.28	1.24	1.61	1.84	1.57	2.44
BGI_novel_G000781	0.46	0.28	0	0.78	0.78	0.51	0.32	0.41	0
BGI_novel_G000782	0.35	0.19	0.36	0	0	0	0.71	0.13	0.77
BGI_novel_G000783	3.92	3.89	3.28	2.4	2.03	1.47	3.06	5.91	3.05
BGI_novel_G000784	28.18	23.1	24.32	15.46	10.56	9.86	22.71	26.88	21.83
BGI_novel_G000785	37.5	28.16	29.72	23.46	24.57	25.62	21.19	21.51	22.89
BGI_novel_G000786	0.05	0.3	0.35	0	0.04	0	0.08	0.29	0.17
BGI_novel_G000787	9.83	10.24	7.39	6.22	4.2	5.26	5.97	10.55	7.04
BGI_novel_G000788	10.15	10.61	8.79	6.77	5.61	6.08	7.62	7.01	7.25
BGI_novel_G000789	0.35	0.15	0.6	0.16	0.38	0	0.37	1.85	0
BGI_novel_G000790	0	0	0.11	0	0	0.2	0	0	0
BGI_novel_G000791	0	0	0	0	0	0	0	0	0.3
BGI_novel_G000792	0.13	0	0	0	0	0	0.74	0	0.35
BGI_novel_G000793	0.83	1.03	0.47	0.81	0.31	1.3	0.75	0.76	0.42
BGI_novel_G000794	35.63	36.63	32.44	23.77	16.35	27.9	32.53	42.01	30.84
BGI_novel_G000795	7.52	5.58	4.54	2.41	1.99	3.05	6.17	5.67	5.01
BGI_novel_G000796	4.86	3.52	4.56	2.3	1.43	1.91	4.16	3.95	4.01
BGI_novel_G000797	421.11	272.37	271.85	92.92	119.17	92.62	276.76	427.64	259.34
BGI_novel_G000798	2.61	2.11	1.73	1.28	1.17	1.4	1.23	1.72	1.57
BGI_novel_G000799	4.22	3.86	3.47	3.22	1.71	2.71	3.48	3.45	3.9
BGI_novel_G000800	7.88	8.62	7.81	4.41	3.79	3.41	7.25	8.34	6.96
BGI_novel_G000801	4.01	3.31	3.62	2.81	2.63	2.87	2.94	3.09	3.52
BGI_novel_G000802	3.65	4.07	4.64	2.98	2.22	2.36	2.78	3.72	4.14
BGI_novel_G000803	1.06	0.46	0.31	0.22	0.19	0.12	1.61	0	0.2
BGI_novel_G000804	2.15	1.03	1.68	2.57	1.11	2.89	0.19	1.16	1.34
BGI_novel_G000805	9.56	8.94	9.55	3.6	4.84	2.66	7.73	8.5	5.31
BGI_novel_G000806	4.57	3.56	2.9	3.21	2.52	1.85	6.68	2.62	1.99
BGI_novel_G000807	42.3	47.15	31.43	10.59	9.99	7.75	16.09	24.46	11.79
BGI_novel_G000808	0	0	0	0.09	0	0	0	0	0
BGI_novel_G000809	16.88	17.95	18.08	11.54	13.42	15.03	13.66	14.43	15.65
BGI_novel_G000810	7.8	9.93	9.42	5.11	6.17	7.04	9.22	9.57	7.41
BGI_novel_G000811	23.46	23.63	23.29	9.67	10.32	15.54	20.13	26.68	13.54
BGI_novel_G000812	81.11	90.68	90.05	52.2	61.29	42.51	70.61	83.08	56.69
BGI_novel_G000813	4.12	2.4	3.75	4.72	7.64	5.89	3.35	3.02	3.67
BGI_novel_G000814	3.58	3.56	4.13	3.83	4.62	4.18	3.07	4.45	3.46
BGI_novel_G000815	12.77	3.27	8.82	4.73	3.49	8.25	4.08	9.08	5.71
BGI_novel_G000816	16.42	13.85	16.61	9.55	11.19	9.73	12.05	18.22	14.29
BGI_novel_G000817	13.04	11.82	13.67	7.01	5.96	5.44	12.72	14.46	9.98
BGI_novel_G000818	8.76	13.26	9.15	10.04	11.57	11.32	11.39	12.73	8.21
BGI_novel_G000820	3.14	1.79	5.24	3.77	2.65	1.73	5.18	6.61	2.57
BGI_novel_G000821	111.74	101.28	89.67	66.09	75.82	70.21	73.65	87.32	65.54
BGI_novel_G000822	2.07	3.07	2.32	1.93	1.92	1.09	2.38	2.56	2.46
BGI_novel_G000823	23.44	18.64	23.41	13.91	10.72	12.19	22.07	25.85	20.71
BGI_novel_G000824	22.45	11.61	14.02	17.56	15.25	13.34	10.14	17.33	14.26
BGI_novel_G000825	34.98	33.3	38.68	33.54	38	21.57	30.29	33.38	22.8
BGI_novel_G000826	2.99	2.14	1.4	2.43	1.72	1.12	2.36	2.73	2.5
BGI_novel_G000827	3.13	0.85	1.3	2.65	11.31	6.64	0.4	2.36	0.53
BGI_novel_G000828	7.57	8.08	7.85	4.26	3.64	3.6	5.33	7.25	5.83
BGI_novel_G000829	4.8	4	4.15	2.79	2.82	2.37	3.29	5.74	4.22
BGI_novel_G000830	2.96	2.99	1.4	1.39	0.93	0.64	1.82	2.22	1.53
BGI_novel_G000831	1.51	1.08	3.08	1.58	1.36	0.58	1.27	2.13	2.35
BGI_novel_G000832	6	4.99	5.85	6.13	7.08	7.45	6.94	6.65	7.21
BGI_novel_G000833	31.92	31.36	34.9	23.62	22.89	24.15	25.15	20.79	19.66
BGI_novel_G000834	6.02	5.84	5.15	4.72	3.4	4.16	5.32	6.3	4.49
BGI_novel_G000835	2.61	2.81	2.77	1.77	1.81	0.81	2.32	1.97	1.82
BGI_novel_G000836	4.17	3.48	3.12	2.6	1.26	2.25	3.15	3.61	3.04
BGI_novel_G000837	752.69	610.54	796.32	92.28	97.63	85.35	397.43	373.39	370.29
BGI_novel_G000838	1.95	1.44	1.65	0.79	0.83	2.21	1.96	1.5	2.4
BGI_novel_G000839	6.41	5.04	6.01	2.62	1.09	1.41	4.75	4.29	4.09
BGI_novel_G000840	52.97	64.4	46.63	38.34	40.51	39.84	41.95	46.89	37.25
BGI_novel_G000841	3.57	3.29	1.73	2.88	2.88	2.15	2.28	3.85	1.73
BGI_novel_G000842	2.07	1.82	1.38	0.82	0.89	0.55	1.25	2.24	0.99
BGI_novel_G000843	22.17	22.68	30.17	21.12	19.27	18.92	21.59	20.32	34.46
BGI_novel_G000844	9.37	9.65	13.49	2.63	0.9	1.44	4.44	2	4.01
BGI_novel_G000845	8.67	4.98	7.46	2.06	2.77	0.55	3.07	4.71	4.17
BGI_novel_G000846	0	0.22	0.16	0	0	0	0	0	0
BGI_novel_G000847	213.94	198.69	202.26	60.37	46.31	52.01	118.58	123.88	91.18
BGI_novel_G000848	516.94	490.38	557.65	93.75	72.07	65.69	216.5	213.5	202.94
BGI_novel_G000849	0	0	0	0	0	0	0.26	0	0
BGI_novel_G000850	0	3.74	1.61	1.41	0	1.61	0.94	0.31	2.19
BGI_novel_G000851	4.01	0.82	2.82	2.62	3.78	2.2	3.66	3.72	2.45
BGI_novel_G000852	0	0	0	0.34	0.58	0.27	0	0	0
BGI_novel_G000853	17.01	18.16	21.39	15.03	14.92	14.71	15.03	14.79	17.17
BGI_novel_G000854	17.64	12.82	17.19	10.29	8.55	9.69	14.94	17.87	18.51
BGI_novel_G000855	1.36	3.54	0.93	0.95	0.9	0.44	0.36	0.82	1.49
BGI_novel_G000856	5.42	4.54	4.7	3.45	3	2.75	4.03	4.5	3.94
BGI_novel_G000857	6.29	6.38	6.44	5.6	5.69	5.48	5.64	6.03	5.69
BGI_novel_G000858	109.19	108.86	77.07	86.67	78.77	81.62	84.77	83.19	58
BGI_novel_G000859	0.53	0.33	0.69	1.02	0.5	0.28	0.49	0.27	0.44
BGI_novel_G000860	2.34	0.3	1.45	0	0	0	0.52	0.94	1.52
BGI_novel_G000861	15.92	14.28	17.93	15.13	18.15	13.86	13.27	13.42	17.99
BGI_novel_G000862	2.09	1.26	0.94	1.35	0.74	0.9	0.71	1.39	1.43
BGI_novel_G000863	1.66	0.95	0.79	2	0.86	0.88	0.94	0.79	0.93
BGI_novel_G000864	1.47	1.68	1.7	0.82	0.49	0.21	0.96	1.02	1.09
BGI_novel_G000865	20.97	20.6	17.61	11.4	13.49	12.49	24.17	17.85	16.95
BGI_novel_G000866	2.19	2.4	2.2	1.83	1.89	1.6	1.76	1.55	1.68
BGI_novel_G000867	0.6	2.02	0.73	0.13	0.91	0.34	0.35	0.28	1.05
BGI_novel_G000868	0.95	0.63	0.86	1.62	0.54	2.38	1.13	2.22	0.56
BGI_novel_G000869	2.78	2.38	2.78	1.65	1.26	1.39	2.07	1.8	1.36
BGI_novel_G000870	1.08	1.29	0.87	1.54	2.12	1.31	2.07	1.71	1.19
BGI_novel_G000871	293.58	180.35	194.18	123.55	125.71	125.42	148.99	261.41	156.08
BGI_novel_G000872	4.36	1.72	3.95	2.13	3.07	2.71	3.04	3.65	2.44
BGI_novel_G000873	38.85	31.03	33.17	13.21	7.7	12.09	29.93	44.19	33.91
BGI_novel_G000874	1.29	1.25	0.62	0.32	1.5	0.77	0.67	0.82	1.52
BGI_novel_G000875	9.22	8.15	5.57	7.67	8.05	6.18	8.97	8.47	5.51
BGI_novel_G000876	0.87	0.44	1.9	0.37	0.58	1.27	1.58	1.19	1.18
BGI_novel_G000877	1.27	2.45	2.72	0.24	0.41	0.88	0.5	1.62	0.46
BGI_novel_G000878	9.53	7.08	9.28	17.24	15.05	10.44	9.94	9.1	8.09
BGI_novel_G000879	4.56	4.48	2.09	11.5	11.42	10.58	2.61	3.33	0
BGI_novel_G000880	12.49	10.05	13.77	18.68	21.45	15.66	10.67	12.98	11.2
BGI_novel_G000881	0	0	0	0	0	0	0.16	0.2	0
BGI_novel_G000882	11.38	10.3	12.3	4.09	7.31	5.45	8.54	8.56	7.54
BGI_novel_G000883	0.5	0.16	0.49	1.86	0.87	0.98	0.3	0.45	0.3
BGI_novel_G000884	0.51	0.49	0	0	0	0	0	0.88	0
BGI_novel_G000885	4.95	4.14	4.47	4.79	2.51	3.27	4.48	4.23	4.63
BGI_novel_G000886	4.59	4.53	4.34	3.28	3.23	3.2	2.7	3.23	2.21
BGI_novel_G000887	8.23	8.25	8.02	6.37	6.41	6.31	7.35	7.05	7.71
BGI_novel_G000888	2.18	1.97	2.33	2.6	3.37	2.31	1.03	3.04	1.45
BGI_novel_G000890	4.88	6.99	3.29	5.18	7.39	8.48	4.66	8.17	4.95
BGI_novel_G000891	13.29	10.95	11.47	8.64	6.35	7.9	11.09	15.22	15.71
BGI_novel_G000892	3.93	2.75	4.5	4.24	3.47	2.32	1.52	3.43	1.15
BGI_novel_G000893	6.04	5.08	5.24	3.55	3.25	3.19	4.58	6.08	4.66
BGI_novel_G000894	31.97	43.18	28.62	9.1	6.66	6.9	20.31	38.5	17.61
BGI_novel_G000895	18.01	14.96	14.96	20.78	22.81	17.63	13.39	13.47	14.59
BGI_novel_G000896	2	1.93	1.59	1.29	1.56	1.32	1.43	1.55	1.51
BGI_novel_G000897	27.95	33.94	28.27	5.93	9.24	11.48	27.79	25.78	22.07
BGI_novel_G000898	56.66	68.69	64.39	48.77	52.79	45.53	52.9	53.41	58.82
BGI_novel_G000899	2.72	2.79	2.59	2.59	2.78	2.11	2.53	2.66	2.48
BGI_novel_G000900	1.78	1.12	2.76	1.62	2.16	1.75	1.89	0.62	1.85
BGI_novel_G000901	1.05	1.73	0.43	0.85	0.36	0.86	0.92	2.17	0.61
BGI_novel_G000902	4.28	4.41	3.99	2.89	2.83	2.71	3.24	3.28	3.22
BGI_novel_G000903	7.19	10.39	6.77	6.29	6.41	4.07	7.84	7.34	6.39
BGI_novel_G000904	2.49	1.29	2.11	1.43	1.8	1.08	1.96	3.23	3.29
BGI_novel_G000905	30.19	27.21	30.15	6.71	6.79	9.48	19.09	20.66	14.05
BGI_novel_G000906	686.37	511.91	512.31	359.53	347.71	346.41	416.69	586.12	445.22
BGI_novel_G000907	14.85	12.29	12.83	9.04	11.39	8.68	11.34	10.19	8.66
BGI_novel_G000908	1.46	1.98	1.32	1.16	1.06	0.57	1.33	1.77	1.63
BGI_novel_G000909	0.53	0	1.23	0.62	0.22	0.83	0.5	0.53	1.77
BGI_novel_G000910	21.55	22.46	21.44	14.16	14.85	12.27	15.13	16.38	14.39
BGI_novel_G000911	0	0.18	0.62	0.48	0	0	0	1.37	0.55
BGI_novel_G000912	1.97	1.29	1.06	0.59	0.97	1.16	1	1.39	1.33
BGI_novel_G000913	1.07	0.81	0.88	0.51	0.38	0.01	1.39	0.78	0.69
BGI_novel_G000914	1.37	0.82	0.57	1.17	0.59	0.31	0.57	1.44	1.03
BGI_novel_G000915	1.73	2.35	0.42	1.4	0.48	1.31	1.28	0.82	0.6
BGI_novel_G000916	1.68	0	2.2	0.55	0.84	0.5	1.58	1.52	2.27
BGI_novel_G000917	0.63	1.08	0.78	0.95	0	0.32	1.14	2.19	1.59
BGI_novel_G000918	6.27	5.04	5.35	4.27	3.56	3.23	4.78	5.64	3.99
BGI_novel_G000919	17.72	14.25	29.33	5.05	5.17	11.64	8.87	50.72	7.62
BGI_novel_G000920	13.78	11.93	11.88	8.71	4.69	8.04	13.23	17.95	10.46
BGI_novel_G000921	3.62	3.62	4.08	2.7	2.65	3.24	3.44	3.58	3.88
BGI_novel_G000922	1.68	0.61	0.21	1.43	4.52	1.06	0.19	0.95	0.93
BGI_novel_G000923	0.71	2	2.04	1.2	1.77	3.48	0.63	6.15	1.87
BGI_novel_G000924	6.79	7.07	8.61	3.98	4.96	2.91	4.54	9.54	5.8
BGI_novel_G000925	4.47	4.03	5.11	4.63	0	0	4.17	1.43	2.49
BGI_novel_G000926	80.74	78.21	86.67	70.34	48.08	53.28	86.89	79.33	59.18
BGI_novel_G000927	9.22	8.92	8.22	10.22	7.55	9.87	8.76	10.27	7.63
BGI_novel_G000928	6.09	4.73	3.68	2.38	3.33	3.73	3.04	5.32	3.92
BGI_novel_G000929	5.71	4.89	3.44	6.25	1.79	4.26	5.03	5.3	5.5
BGI_novel_G000930	3.33	2.36	2.63	0.41	0.94	0	2.49	2.45	1.24
BGI_novel_G000931	2.64	4.06	3.66	0.92	4.32	1.58	0.61	2.96	2.82
BGI_novel_G000932	25.81	21.46	19.49	14.27	15.06	10.49	19.97	16.15	15.84
BGI_novel_G000933	4.87	3.58	3.69	4.05	2.45	1.66	3.62	3.14	2.83
BGI_novel_G000934	3.88	1.94	3.06	2.38	2.86	2.23	2.82	2.91	3.2
BGI_novel_G000935	2.17	1.35	2.24	1.93	1.01	1.32	2.65	2.53	1.31
BGI_novel_G000936	0.43	0.35	0.49	0.31	0.49	0.06	0.21	0.73	0.8
BGI_novel_G000937	1.28	1.33	3.57	5.87	7.28	5.1	1.63	0.98	1.86
BGI_novel_G000938	1.95	2.25	2.11	1.85	1.53	1.56	1.89	1.89	1.85
BGI_novel_G000939	0	0	0	0.47	0	0	0	0	0
BGI_novel_G000940	0.96	0	3.66	0.77	1.58	3.12	0	1.64	0
BGI_novel_G000941	0	3.39	0	0	0	0	0	0	0
BGI_novel_G000942	3.06	1.75	2.11	1.26	1.18	1.62	1.83	2.16	2.01
BGI_novel_G000943	2.39	2.68	2.09	1.75	1.31	1.37	1.83	2.73	1.55
BGI_novel_G000944	203.01	148.32	181.61	143.42	146.06	141.24	142.7	209.56	139.58
BGI_novel_G000945	7.82	11.32	9.77	6.74	8.87	8.56	5.46	9.86	9.45
BGI_novel_G000946	8.34	6.63	8.52	4.56	4.55	4.61	6.71	7.38	3.68
BGI_novel_G000947	13.01	14.01	13.95	11.14	12.17	12.06	13.13	14.35	12.16
BGI_novel_G000948	2.97	2.16	1.88	2.93	1.1	1.03	1.19	3.31	1.57
BGI_novel_G000949	41.86	39.91	42.35	37.18	36.88	32.6	40.13	50.04	39.63
BGI_novel_G000950	38.19	36.57	37.13	27.06	23.66	24.28	40.91	32.44	28.86
BGI_novel_G000951	19.99	22.04	15.31	15.53	14.95	12.51	19.3	18.92	16.03
BGI_novel_G000952	3.19	4.28	2.89	4.27	2.58	3.05	3.66	3.1	2.35
BGI_novel_G000953	11.79	13.86	14.31	10.26	12.47	9.74	9.91	11.16	13.56
BGI_novel_G000954	5.56	5.9	5.83	4.62	4.82	3.49	4.1	5.4	4.9
BGI_novel_G000955	5.7	5.95	4.55	4.17	4.01	3.89	5.35	5.84	3.51
BGI_novel_G000956	13.75	22.67	18.59	16.5	8.58	7.7	14.48	13.01	10.49
BGI_novel_G000958	3.67	3	4.08	3.42	2.95	2.92	3.03	3.78	3.45
BGI_novel_G000959	61.13	57.28	51.59	20.25	16.29	17.38	38.95	44.41	33.32
BGI_novel_G000960	61.13	57.28	51.59	20.25	16.29	17.38	38.95	44.41	33.32
BGI_novel_G000961	2.81	1.96	1.93	1.68	1.38	1.08	2.19	0.72	1.36
BGI_novel_G000962	331.66	337.12	315.42	234.26	220.23	232.42	269.24	291.95	282.19
BGI_novel_G000964	3.87	3.47	4.85	3.43	3.56	3.73	2.76	3.04	4.36
BGI_novel_G000965	0	0.01	0.45	0	0	0	0	0	0
BGI_novel_G000966	13.58	7.82	8.52	9.96	5.84	7.21	12.4	12.6	8.74
BGI_novel_G000967	16.79	12.01	14	7.01	7.25	8.93	13.6	17.99	13.1
BGI_novel_G000968	5.09	6.09	5.95	4.63	2.81	5.26	3.49	7.01	3.21
BGI_novel_G000969	4.89	4.18	2.23	3.57	0.59	2.61	3.12	3.71	3.08
BGI_novel_G000970	10.49	10.42	9.78	6.45	5.16	4.38	8.45	13.73	10.05
BGI_novel_G000971	1.51	2.48	2.29	2.92	2.16	1.71	2.44	2.23	3.75
BGI_novel_G000972	1.68	1.02	1.22	1.13	1.36	1.03	1.36	1.85	1.2
BGI_novel_G000973	24.89	22.06	20.34	19.12	16.5	18.37	21.46	22.88	19.78
BGI_novel_G000974	6.35	6.91	7.08	4.92	6.61	3.02	3.91	5.19	4.89
BGI_novel_G000975	0	0	0	2.77	1.3	5.04	2.34	0.04	0
BGI_novel_G000976	3.82	4.79	3.93	3.56	3.43	3.37	3.66	3.94	3.48
BGI_novel_G000977	4.32	4.94	4.39	3.08	1.42	2.24	3.99	5.75	3.88
BGI_novel_G000978	0	0	0.34	0	0	0	0	0	0.15
BGI_novel_G000979	7.64	7.68	8.43	6.18	6.39	6.35	6.56	5.92	8.31
BGI_novel_G000980	0.16	0	0.14	0	0.09	0	0	0	0
BGI_novel_G000981	1.38	0.99	1.34	0.88	0.29	0.57	0.92	2.15	2.13
BGI_novel_G000982	1.3	0.72	0.36	0.16	0.4	0.62	0.42	1.52	0.08
BGI_novel_G000983	2.95	4.1	4.07	4.17	2.64	2.95	3.06	5.12	4.1
BGI_novel_G000984	0.47	0.45	0.15	0.14	0	0.41	2.45	0.39	0
BGI_novel_G000985	1116.5	1137.91	1238.94	528.04	589.69	501.17	553.93	1068.34	872.64
BGI_novel_G000986	3.47	1.85	4.66	1.08	0.63	0.78	0.7	3.02	1.27
BGI_novel_G000987	72.87	60.07	67.1	63.71	55.62	49.88	53.55	46.7	60.89
BGI_novel_G000988	42.57	42.35	50.22	17.94	14.3	16.38	30.78	33.29	33.78
BGI_novel_G000989	6.32	4.28	2.95	4.02	2.2	3.54	4.29	5.1	4.25
BGI_novel_G000990	7.07	5.83	5.02	3.63	2.82	3.32	4.59	7.96	5.54
BGI_novel_G000991	2.58	2.09	3.11	2.14	1.44	1.79	2.63	3.1	2.44
BGI_novel_G000992	0.54	0.9	1.03	0.8	0.74	0.52	0.33	1.17	1.14
BGI_novel_G000993	37.86	36.39	33.51	26.58	22.67	25.17	31.1	34.1	28.11
BGI_novel_G000994	0.7	0.7	0.79	1.06	0.72	1.19	0.8	0.92	0.81
BGI_novel_G000995	15.45	10.59	14.46	9.96	8.43	6.8	12.04	18.79	14.65
BGI_novel_G000996	103.52	88.94	97.05	58.64	32.75	40.54	75.9	88.19	81.83
BGI_novel_G000997	0.08	0	0	0	0.9	0	0	0	0
BGI_novel_G000998	1.6	1	0.92	1.84	1.3	1.58	2.11	1.45	0.92
BGI_novel_G000999	0.6	0.53	0.41	0.57	0	0	0.52	0.7	0.33
BGI_novel_G001000	0	0	0	0	0.54	0.66	0.73	0	0.64
BGI_novel_G001001	3.62	3.09	3.12	2.88	1.45	2.37	2.3	4.25	2.85
BGI_novel_G001002	14.88	12.09	6.61	5.82	11.19	11.65	13.48	21.41	11.66
BGI_novel_G001003	0.96	2.61	1.56	1.77	4	1.74	1.29	2.02	0.57
BGI_novel_G001004	2.35	1.94	1.9	1.41	1.41	1.51	2.29	2.12	1.8
BGI_novel_G001005	0	0	1.73	0	0	0	0	0	0
BGI_novel_G001006	2.29	3.18	2.17	4.24	3.46	3.3	2.41	1.28	2.83
BGI_novel_G001007	0.61	0.99	0.92	1.26	2.28	1.19	1.23	1.6	1.25
BGI_novel_G001008	0.47	1.35	2.29	0.66	0.94	0.92	0.14	1.27	0.55
BGI_novel_G001009	3.24	2.08	2.33	1.79	2.08	2.38	2.61	2.57	2.92
BGI_novel_G001010	3.16	2.43	2.52	1.72	1.19	1.84	2.4	1.79	2.53
BGI_novel_G001011	154.86	177.27	123.61	14.49	12.16	15.05	61.36	67.49	49.02
BGI_novel_G001012	4.09	2.12	2.1	1.51	1.84	0.86	1.02	0.57	1.59
BGI_novel_G001013	8.19	9.37	8.59	6.99	7.77	6.38	9.79	8.16	9.99
BGI_novel_G001014	1.56	1.49	0.81	1.2	0.51	0.5	1.03	1.77	0.32
BGI_novel_G001015	4.93	5.48	4.93	3.18	2.8	2.5	4.25	3.75	4.5
BGI_novel_G001016	8.6	2.16	4.02	2.87	4.52	2.04	5.03	5.91	7.64
BGI_novel_G001017	1.05	2.89	1.91	2.43	2.72	2.77	2.15	1.22	1.6
BGI_novel_G001018	15.42	19.77	20.72	5.9	2.42	2.79	19.58	31.95	29.31
BGI_novel_G001019	2.19	1.38	1.44	1.44	0.86	0.83	0.88	2.61	1.56
BGI_novel_G001020	0	0	0	0	0	0	0.57	1.25	0.21
BGI_novel_G001021	8.24	8.69	8.19	6.05	6.43	5.33	4.73	5.78	6.87
BGI_novel_G001022	3.2	2.91	3.26	2.36	3.49	2.14	2.85	3.44	3.11
BGI_novel_G001024	0	0	0	0	0	0	0	1.73	0
BGI_novel_G001025	3.44	2.24	2.88	2.29	2.1	1.48	1.26	1.88	3.43
BGI_novel_G001026	2.15	0	0	0	0	0	0.41	0.45	1.12
BGI_novel_G001027	66.56	65.19	60.08	46.96	41.47	45.76	57.49	60.05	43.69
BGI_novel_G001028	8.82	7.41	8.08	6.48	5.73	3.84	8.15	10.36	10.98
BGI_novel_G001029	14.57	15.19	17.49	16.04	16.51	19.36	10.87	12.7	17.04
BGI_novel_G001030	6.62	6.75	7.03	3.78	2.95	3.4	5.55	6.38	5.05
BGI_novel_G001031	29.4	28.41	22.25	22.46	23.36	22.02	25.61	23.42	15.81
BGI_novel_G001032	4.22	3.41	3.66	3	2.22	3.34	5.47	3.16	1.92
BGI_novel_G001033	13.5	13.41	10.28	5.56	5.57	6.03	10.21	14.6	8.4
BGI_novel_G001034	29.46	26.87	27.92	12.01	10.65	9.71	17.66	20.04	16.93
BGI_novel_G001035	1.63	1.37	1.56	0.97	0.52	1.06	1.13	1.59	1.08
BGI_novel_G001036	1.62	1.21	1.46	1.09	0.69	0.62	1.27	1.51	1.41
BGI_novel_G001037	9.97	8.32	9.34	2.03	1.41	1.82	4.5	7.36	4.52
BGI_novel_G001039	17.32	14.53	13.44	10.09	7.99	9.01	14.97	15.96	11.06
BGI_novel_G001040	1.23	1.44	0.4	1.1	1.59	0.73	0.84	2.51	1.12
BGI_novel_G001041	0	0	0.71	0.36	0	0.59	0.26	0	0
BGI_novel_G001042	0.75	1.33	1.32	1.02	0.65	0.88	1.61	2.03	0.8
BGI_novel_G001043	4.1	2.89	3.28	4.93	3.4	4.27	3.6	4.31	3.2
BGI_novel_G001044	0	0.63	0.93	1.34	0.74	0	0.63	0.56	0.71
BGI_novel_G001045	10.64	8.44	9.21	4.1	5.49	3.34	7.91	9.39	10.1
BGI_novel_G001046	4.14	2.72	3.19	1.86	0.94	0.55	3.71	2.94	1.74
BGI_novel_G001047	2.44	2.45	2.14	1.97	1.59	1.94	2.04	3.37	2.61
BGI_novel_G001048	5.92	7.06	5.74	5.3	5.09	5.03	5.22	5.06	5.26
BGI_novel_G001049	3.67	3.52	5.89	2.31	3.35	2.88	4.01	4.23	5.24
BGI_novel_G001050	2.67	1.89	2.05	1.76	1.65	1.33	1.46	1.55	1.85
BGI_novel_G001051	0.68	0.36	0.22	1.79	2.25	2.1	0.33	0.42	0.58
BGI_novel_G001052	2.39	2.05	2.47	2.78	2.47	2.21	1.92	2.08	2.07
BGI_novel_G001053	69.93	70.71	85.78	56.92	66.16	61.44	63.34	57.19	75.68
BGI_novel_G001054	0.55	1.53	0.84	0.83	0.31	0.23	0.13	0.83	0.18
BGI_novel_G001055	2.98	1.35	2.28	0.23	0.14	0.81	1.44	1.52	1.18
BGI_novel_G001056	0.39	0.68	0.42	0	1.1	0.56	0.31	0.48	0.85
BGI_novel_G001057	1.97	2.59	2.03	1.87	2.58	2.32	3.99	3.53	3.6
BGI_novel_G001058	4.13	4.28	4.18	1.94	2.28	1.89	3.79	4.57	3.63
BGI_novel_G001059	5.03	15.98	16.27	8.08	5.41	8.5	6.59	10.07	10.96
BGI_novel_G001060	0.81	0.78	0	0	0.46	0.23	1.7	0	0.24
BGI_novel_G001061	0.88	1.28	0.84	2.03	1.52	2.56	0.73	0.88	0.35
BGI_novel_G001062	3.37	3.02	4.16	1.31	1.89	1.22	3.13	4.23	4.1
BGI_novel_G001063	6.22	6.71	8.7	1	2.18	2.05	3.14	6.8	4.52
BGI_novel_G001064	11.49	15.14	12.76	9.63	9.15	7.75	10.33	12.21	9.73
BGI_novel_G001065	58.95	65.74	67.37	55.68	53.09	47.76	43.36	39.37	52.65
BGI_novel_G001066	1.72	1.73	1.78	1.18	1.13	0.8	1.48	1.53	1.66
BGI_novel_G001067	29.27	27.17	26.17	5.31	3.77	4.4	15.05	17.02	12.21
BGI_novel_G001068	46.45	38.88	44.71	7.94	4.93	7.35	24.37	17.43	23.26
BGI_novel_G001069	70.3	77.15	61.66	68.56	51.98	49.53	75.39	83.05	71.82
BGI_novel_G001070	336.04	289.55	371.63	58.39	65.92	75.88	222.74	186.36	202.43
BGI_novel_G001071	3.58	3.39	2.76	2.63	3.86	0.23	5.22	3.38	2.29
BGI_novel_G001072	1.86	1.55	1.58	1.42	1.33	1.33	1.99	1.68	1.61
BGI_novel_G001073	52.77	33.58	70.65	2.55	7.77	2.99	30.2	22.15	25.73
BGI_novel_G001074	0	0	0	0	0.86	0	0	0	0
BGI_novel_G001075	6.72	6.64	6.82	6.29	5.85	5.75	6.73	8.02	6.06
BGI_novel_G001076	1.1	1	0.87	1.19	0.7	0.74	0.59	1.07	0.79
BGI_novel_G001077	4.97	4.06	4.62	2.99	3.32	2.49	4	3.35	3.63
BGI_novel_G001078	2.27	1.4	1.99	1.64	1.44	1.56	2.43	1.88	2.46
BGI_novel_G001079	3.02	3.57	3.36	2.3	2.8	2.41	2.12	3.12	3.28
BGI_novel_G001080	1.84	1.73	1.15	1.47	0.53	0.94	1.05	2.49	0.99
BGI_novel_G001081	23.75	23.4	18.87	28.79	16.9	24.63	21.5	31.94	21.5
BGI_novel_G001082	1.95	3.24	2.77	3.41	2.8	0.54	1.75	2.39	1.88
BGI_novel_G001083	2.84	2.5	2.9	7.96	5.65	8.35	4.27	1.54	1.81
BGI_novel_G001084	2.92	2.5	1.73	2.55	2.88	2.63	2.34	2.62	1.51
BGI_novel_G001085	17.61	23.18	18.99	4.25	4.37	5.46	16.88	16.67	16.92
BGI_novel_G001086	183.11	140.54	175.63	111.85	105.53	97.55	125.59	110.18	138.16
BGI_novel_G001087	0	0	0.2	4.39	3.37	2.07	0	0	0
BGI_novel_G001088	31.38	38.76	27.69	4.78	2.88	2.69	11.88	18.98	10.12
BGI_novel_G001089	0.58	0.65	1.04	1.48	0.42	0.73	0.69	0.09	0.6
BGI_novel_G001090	1.22	0.84	0.56	0.54	0.3	0.54	1.21	0.52	1.33
BGI_novel_G001091	2.5	2.72	2.53	1.26	1.19	0.75	1.78	2.81	1.63
BGI_novel_G001092	0.03	1.04	0.2	1.51	1.03	1.77	0.64	0.3	0.58
BGI_novel_G001093	6.44	6.75	5.98	3.36	4.78	4.46	4.13	3.49	3.38
BGI_novel_G001094	5.24	3.34	3.24	5.7	1.94	5.44	6.73	3.24	2.26
BGI_novel_G001095	4.76	5.4	5.19	3.98	3.42	2.89	4.37	4.3	4.92
BGI_novel_G001096	5.67	0.41	2.66	1.06	3.18	4.51	2.32	3.19	2.04
BGI_novel_G001097	1.15	1.18	2.11	3.48	2.24	0.94	1.45	0.36	2.27
BGI_novel_G001098	0.99	0.59	1.25	0.95	0.83	0.68	0.52	0.89	0.46
BGI_novel_G001099	3.21	4.07	3.67	2.72	1.79	1.56	3.34	2.89	3.46
BGI_novel_G001100	0	0	0.33	0	0.66	1.74	0	0	1.98
BGI_novel_G001101	0.77	0	0	0	0	0	1.07	0.85	2.21
BGI_novel_G001102	57.03	59.65	60.9	9.77	15.46	20.53	28.5	49.6	43.24
BGI_novel_G001103	3.23	2.62	2.75	1.81	1.89	1.38	1.71	3.04	2.49
BGI_novel_G001104	2.94	2.61	1.54	1.44	1.79	1.37	2.36	3.76	3.45
BGI_novel_G001105	1.09	1.39	0	0.34	1.19	0	0.81	0.99	1.14
BGI_novel_G001106	1.99	2.02	3.46	2.04	1.21	2.22	1.67	2.11	2.55
BGI_novel_G001107	83.03	71.27	80.86	22.4	24.69	21.22	55.66	65.19	60.17
BGI_novel_G001108	52.61	69.81	50.69	47.31	54.12	54.87	58.48	56.81	58.88
BGI_novel_G001109	7.49	8.15	17.01	7.45	8.18	11.62	11.27	13.9	10.07
BGI_novel_G001110	1.4	2.34	0.88	0.33	0.99	1.07	0.92	1.39	0.91
BGI_novel_G001111	45.46	53.51	49.98	26.54	39.11	29.59	40.43	43.2	39.96
BGI_novel_G001112	0.77	2.93	0.74	0.65	3.59	1.6	0.34	1.02	0.34
BGI_novel_G001113	73.9	65.46	58.73	27.43	19.58	24.67	46.65	89.38	49.47
BGI_novel_G001114	1.27	0	0	4.12	4.56	0	0	0.35	0
BGI_novel_G001115	2.72	3.13	2.61	1.9	1.5	2.01	2.38	1.93	1.78
BGI_novel_G001116	0.57	0	0	0	0	0	2.54	2.5	1.51
BGI_novel_G001117	11.91	10.38	10.38	8.03	6.86	7.38	9.55	11.5	11.3
BGI_novel_G001118	1.8	0.19	0.2	0.34	0	0	0.54	0.54	0.18
BGI_novel_G001119	6.43	7.66	0	0	0.67	3.04	2.77	1.38	1.54
BGI_novel_G001120	266.15	256.9	321.34	37.43	40.13	33.83	179.66	150.25	148.08
BGI_novel_G001121	10.69	8.33	10.17	7.72	5.81	5.52	7.71	7.82	10.88
BGI_novel_G001122	4.67	6.15	4.66	4.15	3.2	2.69	5.07	5.67	6.44
BGI_novel_G001123	19.58	9.27	14.87	14.81	13.28	10	6.59	11.87	5.09
BGI_novel_G001124	148.34	130.83	148.89	56.2	53.39	51.56	101.4	108.81	83.28
BGI_novel_G001125	2.65	2.16	1.93	1.07	0.88	1.19	1.28	2.4	1.43
BGI_novel_G001126	0	1.01	0.06	0.08	0	0.13	0.06	0.18	0.03
BGI_novel_G001127	13.31	11.58	9.39	9.08	7.52	5.95	10.82	18.72	9.63
BGI_novel_G001128	2.68	1.62	2.83	2.67	0.87	1.15	2.92	2.14	3
BGI_novel_G001129	1.77	1.83	1.96	0.78	1.34	1.27	0.57	1.23	1.14
BGI_novel_G001130	6.34	5.36	5.73	4.38	3.64	2.88	5.42	5.65	5.09
BGI_novel_G001131	1.67	0.58	0.56	1.07	0.04	0	0	0.65	0
BGI_novel_G001132	2.85	2.95	2.72	1.61	1.69	1.89	1.88	2.03	2.98
BGI_novel_G001133	41.66	33.38	39.93	24.79	12.99	19.63	30.26	39.45	29.36
BGI_novel_G001134	5.53	8.66	8.7	2.65	3.41	4.9	4.62	4.46	6.12
BGI_novel_G001135	7.19	4.21	7.85	3.98	2.34	1.19	5.21	3.09	4.13
BGI_novel_G001136	0.6	0.49	0.9	0	0	0.23	1.1	0.72	1.13
BGI_novel_G001137	5.27	4.24	3.75	2.32	1.6	1.57	3.62	5.38	3.94
BGI_novel_G001138	0	0	0.45	0	0	0	0	2.97	0
BGI_novel_G001139	0.54	1.88	5.26	0.28	1.26	0	0.56	0.33	1.03
BGI_novel_G001140	1.79	1.73	1.16	1.07	1.16	1.17	1.24	1.75	1.84
BGI_novel_G001141	5.04	5.02	4.08	4.23	4	3.78	5.13	5.4	3.72
BGI_novel_G001142	0.32	0	0.63	0.07	0	0	1.04	0	0.44
BGI_novel_G001143	0	0	0	0	0	0	0	4.43	0
BGI_novel_G001144	12.31	13.37	14.43	4.76	5.59	5.71	8.48	9.14	9.07
BGI_novel_G001145	5.94	4.56	4.78	2.61	2.68	2.41	4.94	6.68	4.98
BGI_novel_G001146	3.58	1.34	3.41	2.42	2.38	0.59	3.15	1.86	1.25
BGI_novel_G001147	1.04	0.75	2.41	0.85	2.32	2.09	2.36	1.43	2.24
BGI_novel_G001148	3.45	3.35	3.72	2.25	2.87	3.17	3.13	1.86	6.47
BGI_novel_G001149	1.66	1.07	0.95	0.52	0.53	0.44	0.4	2.51	0.99
BGI_novel_G001150	16.38	14.69	15.85	11.37	10.06	10.01	15.53	15.84	14.78
BGI_novel_G001151	7.27	7.93	7.29	3.35	3.72	2.31	4.93	8.15	5.23
BGI_novel_G001152	4.02	4.65	4.55	3.79	3.52	4.06	3.28	4.41	4.72
BGI_novel_G001153	22.98	33.75	19.56	6.92	5.96	4.11	11.44	16.19	3.47
BGI_novel_G001154	6.03	4.8	4.99	4.32	3.76	4.04	3.94	5.46	6.03
BGI_novel_G001155	6.91	7.61	5.65	5.39	4.35	3.23	6.51	6.17	5.85
BGI_novel_G001156	23.93	21.85	20.94	20.62	19.43	18.82	20.05	21.68	20.36
BGI_novel_G001157	22.67	20.38	20.19	18.66	13.55	15.26	19.71	20.15	16.83
BGI_novel_G001158	27.55	24.73	30.53	25.22	24.97	20.64	23.07	32.47	31.04
BGI_novel_G001159	2.09	1.36	1.35	2.04	2.35	1.89	1.19	2.06	2.02
BGI_novel_G001160	2.39	1.89	2.04	2.35	2.24	2.12	3.79	2.87	1.28
BGI_novel_G001161	21.26	21.97	21.51	18.64	13.55	12.48	18.27	16.79	20.06
BGI_novel_G001162	4.01	3.76	2.4	1.51	3.32	2.95	2.75	3.68	3.15
BGI_novel_G001163	6.93	4.54	5.57	5	3.57	4.51	5.5	5.55	4.99
BGI_novel_G001164	7.79	5.61	10.55	5.29	3.31	5.25	7.61	7.4	6.51
BGI_novel_G001165	14.38	10.37	9.79	5.2	8.16	8.98	13.07	19.41	11.22
BGI_novel_G001166	4.94	4.9	11.83	5.11	3.54	5.96	6.72	7.68	6.09
BGI_novel_G001167	4.63	3.84	3.23	2.58	1.98	1.92	4.29	4.16	3.94
BGI_novel_G001168	2.35	2.24	2.27	0.14	0.2	0.3	2.55	2.19	1.81
BGI_novel_G001169	3.31	4.89	3.57	1.35	8.04	0.96	6.1	2.14	2.57
BGI_novel_G001170	2.57	3.26	2.33	0.67	0.97	1.11	2.78	2.7	1.76
BGI_novel_G001171	4.14	3.49	4.23	2.51	2.39	2.28	3.41	3.23	3.41
BGI_novel_G001172	11.67	12.43	8.37	8.23	5.23	6.03	12.97	16.87	7.85
BGI_novel_G001173	548.99	375.19	436.71	114.46	191.77	123.89	335.02	623.2	402.12
BGI_novel_G001174	3.63	2.88	3.3	2.85	1.92	2.41	2.97	4.93	4.49
BGI_novel_G001175	0.57	0.21	0.75	0.65	0.81	0.62	1.88	0.49	0.68
BGI_novel_G001176	3.47	2.49	3.24	3.2	2.48	1.82	2.49	3.52	1.43
BGI_novel_G001177	7.06	5.62	5.75	1.41	2.89	4.18	5.97	8.79	5.79
BGI_novel_G001178	2.53	7.5	2.47	2.23	4.23	2.04	0.45	1.45	2.31
BGI_novel_G001179	455.48	382.74	431.22	313.34	273.82	241.96	330.09	463.04	362.18
BGI_novel_G001180	18.73	18.14	15.66	5.68	6.46	6.51	15.4	15.21	9.53
BGI_novel_G001181	36.04	29.3	28.57	18.05	12.62	14.76	31.1	43.01	34.49
BGI_novel_G001182	3	3.27	3.52	2.21	1.44	1.81	2.7	3.54	3.27
BGI_novel_G001183	3.91	0.93	3.78	1.92	3.12	3.14	4.21	3.96	1.6
BGI_novel_G001184	3.13	1.52	3.12	1.91	1.6	0.69	3.29	5.54	4.68
BGI_novel_G001185	13.12	14.19	13.18	12.14	12.22	11.06	11.85	12.28	10.88
BGI_novel_G001186	7.78	6.21	6.29	2.82	2.54	1.88	4.45	4.41	4.95
BGI_novel_G001187	3.37	0	0.47	0.91	1.1	0	0	0	1.05
BGI_novel_G001188	9.26	6.73	4.58	6.18	3.89	7.51	6.74	5.89	5.8
BGI_novel_G001189	54.85	62.99	65.05	43.68	42.24	31.16	39.29	54.81	44.86
BGI_novel_G001190	4.94	5.81	5.04	22.62	27.92	22.22	4.93	6.75	6.7
BGI_novel_G001191	0.85	0	0	0	0	0.42	0	2.59	0.37
BGI_novel_G001192	7.68	6.1	4.93	7.62	6.8	8.74	7.8	5.74	4.97
BGI_novel_G001193	7.7	5.08	9.65	5.06	3	4.28	7.24	2.51	8.04
BGI_novel_G001194	4.32	4.65	5.49	3.5	3.65	4	4.71	4.93	4.81
BGI_novel_G001195	9.76	7.41	5.56	5.55	3	3.36	7.16	5.63	5.6
BGI_novel_G001196	3.23	2.72	3.06	1.8	3.83	3.11	5.09	2.87	1.95
BGI_novel_G001197	1.7	0.86	1.25	0.9	0.53	0	0.45	0	0.59
BGI_novel_G001198	0.93	2.52	0.49	2.44	0.36	1.6	3.12	3.67	2.5
BGI_novel_G001199	0	0.64	1.33	0	0	0.58	0.6	0.96	0
BGI_novel_G001200	3.24	2.24	2.12	1.85	3.49	1.52	0.33	0	2.17
BGI_novel_G001201	7.04	7.35	6.91	2.8	2.85	2.6	4.85	5.05	4.8
BGI_novel_G001202	0.46	2.12	1.59	0.89	1.15	1.26	1.3	1.42	1.78
BGI_novel_G001203	10.76	5.5	3.71	5.07	7.31	4.47	7.16	9.61	3.74
BGI_novel_G001204	2.88	1.16	0.98	0.87	0.28	1.19	1.54	2.6	1.21
BGI_novel_G001205	0.36	0.23	0.36	1.24	1.35	1.66	0.23	0.76	0.39
BGI_novel_G001206	2.9	4.03	1.44	0.98	0.87	0	1.45	2.32	1.47
BGI_novel_G001207	10.72	9.13	10.94	4.58	3.66	4.12	7.84	9.07	8.55
BGI_novel_G001208	38.6	34.17	33.78	25.76	28.39	21.91	35.92	42.4	34.56
BGI_novel_G001209	1.23	1.18	1.92	0.9	0.32	1.46	1.03	1.59	1.4
BGI_novel_G001210	2.99	2.46	0.14	0	0	0.46	2.88	2.14	0
BGI_novel_G001211	7.9	9.17	9.37	9.19	12.9	9.45	6.72	6.48	9.82
BGI_novel_G001212	167.32	202.44	181.69	128.7	148.98	131.7	119.58	141.14	144
BGI_novel_G001213	138.36	152.08	156.51	98.96	100.71	86.26	110.01	103.07	122.95
BGI_novel_G001214	85.97	89.1	70.47	22.34	18.7	19.55	46.75	88.16	41.03
BGI_novel_G001215	32.45	31.25	45.17	60.58	60.37	58.12	27.82	30.45	24.79
BGI_novel_G001216	4.1	3.02	3.55	4.14	3.53	3.12	3.84	4.86	3.79
BGI_novel_G001217	11.55	9.61	10.42	9.39	7.42	6.69	11.75	12.86	9.07
BGI_novel_G001218	14.73	9.75	10.05	13.43	8.22	10.84	12.83	12.06	12.56
BGI_novel_G001219	4.9	4.42	4	0.63	1.5	1.29	3.17	3.18	1.22
BGI_novel_G001220	2.07	1.45	2.33	3.12	0.3	1.79	2.22	2.82	2.08
BGI_novel_G001221	0.55	0.92	0	0.8	1.58	0.72	0.78	0.83	0.81
BGI_novel_G001222	8.02	5.73	5.94	3.53	1.78	2.95	6.32	8.66	6.24
BGI_novel_G001223	0.99	1.13	1.31	0.8	0.32	0.3	0.94	1.1	0.81
BGI_novel_G001224	3.16	1.4	1.73	0.1	0	0.07	1.9	1.88	1.41
BGI_novel_G001225	11.64	7.92	9.08	7.18	5.3	7.39	8.61	9.39	8.08
BGI_novel_G001226	2.08	2.22	0.65	1.45	2.51	1.59	1.72	1.7	2.35
BGI_novel_G001227	1.96	1.42	3.49	2.41	0.89	1.95	1.41	1.32	1.03
BGI_novel_G001228	5.95	5.12	7.82	2.96	4.31	3.44	5.81	5.56	5.94
BGI_novel_G001229	1.87	1.27	1.21	0.84	1.17	0.65	0.98	1.45	1.39
BGI_novel_G001230	0.4	1.92	0	0	1.03	0	1.08	0	0
BGI_novel_G001231	38.74	28.63	27.59	10.02	5.8	6.94	22.96	20.93	18.13
BGI_novel_G001232	5.69	5.44	5.24	3.85	1.69	2.77	4.56	6.32	5.6
BGI_novel_G001233	7.77	6.66	6.54	3.51	3.75	3.55	6.78	8.37	5.13
BGI_novel_G001234	7.78	7.2	5.87	3.97	3.38	3.8	6.18	7.92	6.43
BGI_novel_G001235	8.44	8.54	7.27	7.15	6.06	6.05	6.67	6.97	6.98
BGI_novel_G001236	4.88	2.47	3.53	1.47	1.27	2.29	2.3	3.1	2.61
BGI_novel_G001237	1.03	1.28	0.41	1.51	0.95	0.08	1.96	1.1	0.82
BGI_novel_G001238	6.34	7.03	7.84	39.08	39.18	42.12	7.51	11.55	7.53
BGI_novel_G001239	2.66	1.88	1.78	1.78	1.13	1.35	1.77	2	1.92
BGI_novel_G001240	1.71	1.7	1.42	0.74	0.42	0.27	1.79	1.68	0.9
BGI_novel_G001241	1.87	1.54	1.16	0.86	0.42	0.41	0.28	1.22	1.05
BGI_novel_G001242	0	0	0.44	0.22	0.35	0.5	1.24	0.33	0.97
BGI_novel_G001243	0	4.54	1.54	0	0	0	0	2.08	0.71
BGI_novel_G001244	2.68	3.33	1.89	1.89	1.01	1.03	1.99	2.72	2.08
BGI_novel_G001245	5.38	4.51	3.2	2.89	2.34	2.79	3.91	3.64	3.6
BGI_novel_G001246	8.41	8.14	7.35	4.4	3.27	2.2	6.76	6.28	5.79
BGI_novel_G001247	0	0.1	0	0.08	0	0	0.32	0.02	0
BGI_novel_G001248	3.53	3.6	1.61	1.54	0	2.02	2.43	4.62	1.89
BGI_novel_G001249	9.49	6.72	6.67	4.38	3.04	3.89	6.91	7.71	6.14
BGI_novel_G001250	10.91	8.63	8.08	4.19	2.93	4.77	6.86	5.43	6.15
BGI_novel_G001251	6.97	3.73	5.02	5.64	2.15	4.81	6.51	7.31	3.15
BGI_novel_G001252	6.14	7.2	6.21	4.88	4.93	4.79	5.09	4.69	4.64
BGI_novel_G001253	79.62	74.07	64.79	66.08	60.21	63.12	57.35	53.55	63.23
BGI_novel_G001254	0.6	0.25	0.87	0.14	0.11	0.91	0.93	0.58	0.43
BGI_novel_G001255	1.33	0.78	0.87	0.86	0.69	0.51	1.31	0.93	0.77
BGI_novel_G001256	2.95	1.7	2.86	1.34	1.55	1.17	3.03	3.92	2.67
BGI_novel_G001257	17.88	15.51	13.71	7.38	6.78	7.18	14.35	14.67	13.3
BGI_novel_G001258	15.16	8.33	8.45	7.12	4.01	6.49	8.24	11.64	10.46
BGI_novel_G001259	14.58	9.9	11	8.51	7.19	5.18	4.45	17.58	8.91
BGI_novel_G001260	4.68	1.48	0.43	0.66	0.99	0.52	2.2	2.19	0
BGI_novel_G001261	3.27	3.53	2.97	2.36	3.65	2.04	2.98	4.88	3.75
BGI_novel_G001262	8.74	5.45	7.06	5.67	4.43	5.52	7.42	9.37	4.8
BGI_novel_G001263	0.29	0.09	0.5	0.23	0.46	0.11	0.11	0.1	0.31
BGI_novel_G001264	7.36	9.59	2.74	3.38	1.79	3.57	4.96	7.48	4.42
BGI_novel_G001265	6.15	6.63	5.32	4.24	4.18	4.31	5.55	6.35	5.69
BGI_novel_G001266	22.24	14.03	23.72	12.23	11.12	13.13	14.12	14.85	15.28
BGI_novel_G001267	1.65	2.25	2.42	1.62	1.83	1.2	2.75	4.77	4.98
BGI_novel_G001268	4.97	6.39	2.64	1.32	1.05	1.64	5.54	6.04	2.23
BGI_novel_G001269	2.05	1.95	1.97	1.48	1.43	0.73	1.64	2.37	1.66
BGI_novel_G001270	7.69	7.15	9.06	4.85	4.99	4.91	5.66	5.67	6.42
BGI_novel_G001271	1.25	2.01	1.62	1.99	2.54	1.88	0.88	3.88	1.95
BGI_novel_G001272	2.34	1.3	1.86	2.45	1.26	2.76	2.79	0.69	3.03
BGI_novel_G001273	0	1.53	0	0	0	0.15	0	0	0.32
BGI_novel_G001274	1.05	0.84	1.11	0.68	0.65	0.21	1.06	2.71	1.17
BGI_novel_G001275	7.36	4.09	4.94	3.9	2.17	1.82	3.46	9.15	3.13
BGI_novel_G001276	7.04	7.7	8.15	6.72	6.94	5.93	6.38	5.85	8.04
BGI_novel_G001277	257.41	198.06	202.47	138	113.99	111.26	174.31	164.09	154.23
BGI_novel_G001278	5.01	4.8	5.14	2.98	4.11	1.75	4.63	3.5	4
BGI_novel_G001279	6.24	5.86	6.43	4.75	4.25	3.16	5.84	3.23	7.81
BGI_novel_G001280	2.49	2.38	2.85	0.91	1.75	1.18	1.91	1.68	2.15
BGI_novel_G001281	0	0	0.24	0	0	0	0	0.43	0
BGI_novel_G001282	12.89	15.35	19.05	13.41	14.49	14.77	12.48	9.45	18.01
BGI_novel_G001284	27.4	15.01	22.82	4.61	7.83	2.64	14.79	14.58	9.36
BGI_novel_G001285	4.54	4.21	3.84	3.79	2.11	1.53	3.42	5.75	4.32
BGI_novel_G001286	1.44	0.53	0	0	0	0.46	0	0.49	0
BGI_novel_G001287	1.64	2.45	1.73	1.19	0.77	1.45	1.42	1.8	1.98
BGI_novel_G001288	60.28	65.74	67.32	37.89	46.33	35.59	59.28	62.6	55.74
BGI_novel_G001289	4.17	3.75	3.74	2.39	2.42	2.62	3.93	3.47	3.29
BGI_novel_G001290	6.87	6.59	5.58	4.03	2.77	2.24	4.54	7.83	5.66
BGI_novel_G001291	16.42	14.9	13.91	7.55	6.07	7.33	15.07	17.16	14.25
BGI_novel_G001292	6.27	6.13	7.13	7.05	5.85	5.87	4.11	5.29	4.8
BGI_novel_G001293	2.07	2.14	1.68	3.42	3.13	4.45	1.07	1.25	1.39
BGI_novel_G001294	5.43	2.45	4.32	3.43	1.75	2.66	3.5	6.66	6.68
BGI_novel_G001295	4.12	2.4	3.75	4.72	7.64	5.89	3.35	3.02	3.67
BGI_novel_G001296	5.13	5.15	3.87	5.77	4.81	3.52	4.6	6.5	3.1
BGI_novel_G001297	6.03	7.5	5.44	3.08	3.86	3.22	5.45	3.95	3.04
BGI_novel_G001298	22.59	24.45	23.36	14.8	14.53	14.29	12.85	18.6	20.93
BGI_novel_G001299	70.42	90.74	79.55	56.12	59.64	55.57	54.28	70.19	77.41
BGI_novel_G001300	6.3	5.81	6.74	4.68	4.13	3.15	4.06	8.03	5.44
BGI_novel_G001301	16.51	14.04	11.54	9.49	9.91	9.09	11.29	13.78	10.26
BGI_novel_G001302	3.15	2.78	3.72	4.33	4.2	2.9	2.37	1.97	3.36
BGI_novel_G001303	12.59	9.26	13.3	8.08	7.57	7.6	11.37	10.16	8.07
BGI_novel_G001304	15.8	18.4	17.79	8.22	6.15	5.52	21.28	23.5	21.73
BGI_novel_G001305	15.8	19.9	21	11.44	11.61	8.74	18.85	21.88	19.28
BGI_novel_G001306	3.03	3.51	3.09	4.63	1.7	3.33	2.05	1.19	0
BGI_novel_G001307	4.94	5.81	6.04	4.04	4.05	2.91	4.63	3.6	3.96
BGI_novel_G001308	1.42	1.02	0.17	0.61	0.15	0.6	0.8	1.12	0.79
BGI_novel_G001309	6.76	7.29	6.08	5.4	4.11	4.06	5.86	7.03	5.8
BGI_novel_G001310	31.48	35.9	30.71	24.84	29.19	27.16	30.65	28.71	31.49
BGI_novel_G001311	9.54	12.47	10.09	6.79	10.86	10.3	17.1	9.4	9.63
BGI_novel_G001312	15.7	13.31	21.76	17.82	13.26	8.92	5.95	15.95	15.28
BGI_novel_G001313	0.08	0.15	0.37	0.19	1.11	0.06	0.14	0.41	0.13
BGI_novel_G001314	21.38	18.78	19.57	10	12.92	10.28	14.2	13.41	12.63
BGI_novel_G001315	2.18	2.16	1.82	3.13	3.84	4.07	1.75	2.34	2.01
BGI_novel_G001316	44.66	34.66	38.88	29.27	23.58	24.25	35.78	52.99	45.59
BGI_novel_G001317	2.14	0.69	1.08	0.99	0.59	0.69	0.61	0.39	1.48
BGI_novel_G001318	240.21	269.96	263.35	185.23	186.58	213.04	233.67	239.5	269.36
BGI_novel_G001319	5.08	2.71	4.35	2.86	2.41	2.81	3	3	3.58
BGI_novel_G001320	0.64	2.65	0.6	0.99	1.21	0.52	0	0.67	0.4
BGI_novel_G001321	0.15	0.36	0.14	0.33	0.38	0.18	0	0.59	0.11
BGI_novel_G001322	13.46	13.4	13.4	16.14	17.07	14.44	9.4	12.69	11.18
BGI_novel_G001323	11.39	12.12	11.24	2.58	1.51	1.74	5.68	9.13	5.63
BGI_novel_G001324	257.67	195.07	266.34	16.55	18.4	13.74	131.1	156.58	118.57
BGI_novel_G001325	2.23	1.1	0	1.68	1.72	2.2	1.01	0	1.32
BGI_novel_G001326	6.89	6.65	6.55	4.59	3.4	3.22	5.91	5.79	5.92
BGI_novel_G001327	9.62	8.69	6.58	8.42	5.99	7.33	8.7	8.79	7.06
BGI_novel_G001328	3.79	2.89	4.34	2.73	1.42	2.59	3.54	3.62	3.77
BGI_novel_G001329	13.42	7	5.03	1.35	1.48	0.69	0	5.76	3.63
BGI_novel_G001330	52.48	41.45	37.4	28.55	27.74	28.38	30	53.21	38.56
BGI_novel_G001331	5.78	4.39	7.7	1.89	2.45	8.56	7.69	7.76	7.71
BGI_novel_G001332	1.19	1.04	1.86	0.67	0.95	0.72	1.04	0.92	0.95
BGI_novel_G001333	4.89	2.47	4.64	4.31	6.94	4.96	2.2	5.06	4.26
BGI_novel_G001334	3.11	0.42	1.71	0.38	1.5	1.84	1.58	3.52	1.95
BGI_novel_G001335	2.05	1.65	1.09	1.41	0.79	1.09	0.85	1.59	0.92
BGI_novel_G001336	0.39	0.45	0.94	0.47	0.31	0.14	0.25	0.68	0.42
BGI_novel_G001337	1.44	2	0.95	1.82	3.53	1.68	1.98	1.57	2.2
BGI_novel_G001338	25.17	21.35	24.64	5.5	6.46	5.01	14.1	13.18	13.77
BGI_novel_G001339	6.42	4.64	9.58	4.79	4.73	4.94	6.81	4.91	7.11
BGI_novel_G001340	6.77	8.49	9.47	6.81	10.14	6.72	6.36	12.84	6.83
BGI_novel_G001341	37.97	41.29	39.34	27.36	32.64	31.92	33.66	32.01	38.79
BGI_novel_G001342	1.01	0	0.31	0.25	1.26	0.3	0	0	1.01
BGI_novel_G001343	4.35	4.12	6.08	4.53	3.12	2.15	2.47	3.95	5.76
BGI_novel_G001344	9.12	11.97	9.4	5.67	6.1	5.82	10.86	9.58	8.61
BGI_novel_G001345	0.74	0.82	0.61	0.92	0.65	0.5	0.44	0.46	1.56
BGI_novel_G001346	0.44	0.24	1.15	0.35	0.52	0.16	0.5	0.64	0.37
BGI_novel_G001347	8.99	8.25	7.37	7.34	7.41	6.66	8.23	7.62	8.13
BGI_novel_G001348	340.5	268.74	347.54	44.11	41.89	39.36	193.1	213.5	172.23
BGI_novel_G001349	9.62	11.43	11.71	8.14	10.29	8.47	7.94	8.45	8.82
BGI_novel_G001350	24.34	23.14	21.42	10.43	13.1	11.13	16.22	23.31	16.68
BGI_novel_G001351	15.58	16.65	13.9	6.54	6.86	5.37	16.98	15.88	12.15
BGI_novel_G001352	3.24	2.08	2.2	1.66	2.3	1.01	1.46	1.63	2.5
BGI_novel_G001353	0.23	0.28	0.19	0.38	0	0.07	0.61	0.24	0.59
BGI_novel_G001354	9.21	5.12	2.52	4.22	0.75	1.49	5.95	11.26	5.65
BGI_novel_G001355	0.1	0.24	0	0.15	0.06	0.19	0.1	0.04	0
BGI_novel_G001356	6.07	6.52	4.75	5.23	8.06	6.51	5.17	4.33	4.47
BGI_novel_G001357	6.25	4	3.98	3.22	3.57	3.2	4.03	3.41	3.83
BGI_novel_G001358	4.58	9.44	3.16	1.49	2.43	2.66	3.87	1.52	3.41
BGI_novel_G001359	3.37	3.85	2.96	1.79	1.79	1.61	3.57	2.74	3.23
BGI_novel_G001360	6.05	3.6	7.69	2.67	7.81	5.44	6.23	7.05	11.29
BGI_novel_G001361	8.42	7.08	7.55	6.7	4.8	4.37	7.42	9.47	10.2
BGI_novel_G001362	4.84	3.86	3.78	3.14	2.38	3.04	3.44	4.95	3.78
BGI_novel_G001363	2.93	2.28	1.59	1.52	1.51	1.7	2.14	3.09	2.75
BGI_novel_G001364	1.21	1.3	2.04	0.81	0	0	2.08	1.74	1.27
BGI_novel_G001365	4.94	4.52	6.59	3.47	2.56	2.95	3.55	2.77	5.18
BGI_novel_G001366	17.58	18.85	15.75	4.22	4.62	4.67	8.62	18.98	8.55
BGI_novel_G001367	15.99	11.75	12.43	4.65	3.43	3.86	10.2	12.23	10.97
BGI_novel_G001368	1.4	1.14	2.67	2.76	2.23	1.61	1.52	2.14	1.7
BGI_novel_G001369	52.62	53.69	40.47	32.09	31.3	28.19	35.18	46.09	33.89
BGI_novel_G001370	9.38	12.6	9.59	8.42	5.59	3.8	7.74	11.83	11.68
BGI_novel_G001371	12.96	15.68	13.8	9.56	6.34	4.75	11.6	14.26	14.13
BGI_novel_G001372	118.16	93.23	123.51	15.11	18.41	17.78	60.29	78.48	59.1
BGI_novel_G001373	3.49	5.47	6.6	0.93	7.08	0.74	3.43	5.86	3.41
BGI_novel_G001374	1.38	1.09	1.25	0.85	0.73	0.74	1.47	1.99	1.35
BGI_novel_G001375	0.22	0	0.16	0.46	0.73	0.23	0	0.22	0.67
BGI_novel_G001376	3.79	3.96	3.41	2.87	2.58	2.78	3.56	3.81	3.49
BGI_novel_G001377	0.94	0.6	0.58	1.6	0.27	1.04	2.23	0.55	1.38
BGI_novel_G001378	102.76	97.21	100.16	36.27	35.58	32.44	64.45	84.38	57.89
BGI_novel_G001379	12.48	11.75	9.92	11.68	11.61	9.36	13.06	13.23	10.16
BGI_novel_G001380	2.09	1.93	1.34	1.32	1.18	1.76	1.71	4.46	2.5
BGI_novel_G001381	34.58	35.88	41.37	36.59	37.38	32.13	32.51	26.51	37.44
BGI_novel_G001382	26.61	30.71	28.34	20.27	18.23	18.86	21.73	20.58	24.31
BGI_novel_G001383	152.06	130.01	153.4	138.51	152.47	185.38	154.99	211.39	210.14
BGI_novel_G001384	34.71	24.13	4.92	0	17.34	8.45	22.56	4.57	4.45
BGI_novel_G001386	0	3.19	0	0	0	0	0.85	0.42	0
BGI_novel_G001387	13.73	16.94	12.68	6.24	7.02	3.54	13.23	18.97	11.51
BGI_novel_G001388	0	4.4	2.39	0.47	0	1.01	3.47	0.63	0.5
BGI_novel_G001389	1.34	0.95	1.96	1.6	1.4	0.88	1.25	1.57	0.69
BGI_novel_G001390	1.54	1.19	1.29	0.2	0.67	0.32	0.9	0.91	1.16
BGI_novel_G001391	2.06	1.5	1.17	1.49	1.07	0.97	0.68	1.52	1.09
BGI_novel_G001392	0	2.29	1.12	0	0.54	0	0.88	3.3	0
BGI_novel_G001393	2.65	1.86	2.5	0.81	1.2	2.57	0.94	2.44	0.66
BGI_novel_G001394	1.78	3.14	2.17	2.45	1.81	0.74	2.91	1.06	3.35
BGI_novel_G001395	14.59	10.43	11.02	8.88	10.72	11.35	12.24	11.5	12.03
BGI_novel_G001396	0.8	1.06	1.5	1.12	1.75	0.9	0.42	0.81	0.29
BGI_novel_G001397	4.83	4.33	3.64	2.76	1.72	3.3	3.47	4.7	3.12
BGI_novel_G001398	2.02	2.89	2.33	2.41	2.14	1.95	2.8	2.38	2.78
BGI_novel_G001399	10.15	11.17	9.63	11.69	9.84	7.57	7.72	10.56	7.85
BGI_novel_G001400	0	0	0	0	0	0	0.4	2.75	0.39
BGI_novel_G001401	7.99	9.18	7.21	5.03	5.13	4.48	6.68	8.25	7.3
BGI_novel_G001402	3.41	3.52	3.36	2.94	2.7	1.93	2.53	2.61	3.67
BGI_novel_G001403	11.34	11.33	10.78	8.67	10.38	7.36	10.63	11.22	11.67
BGI_novel_G001404	5.6	5.7	5.88	4.02	3.37	2.85	3.74	5.45	4.03
BGI_novel_G001405	6.95	5.83	7.06	6.81	6.53	4.95	4.48	4.44	6.84
BGI_novel_G001406	1.03	2.81	1.79	0.45	1.46	1.89	2.51	1.58	1.75
BGI_novel_G001408	4.94	4.72	3.31	3.22	3.12	2.69	3.63	3.93	2.86
BGI_novel_G001409	12.22	10.95	15.06	10.6	6.93	8.04	12.4	16.78	13.69
BGI_novel_G001410	1.13	1.34	1.39	1.05	1.2	1.16	1.16	1.49	1.39
BGI_novel_G001411	2.06	2.18	0.81	0.8	1.44	1.03	1.78	1.81	1.83
BGI_novel_G001412	3.25	1.48	2.81	2.38	1.05	1.35	2.64	3.08	2.32
BGI_novel_G001413	0.45	0	0	0	0	0	0.13	0.42	0
BGI_novel_G001414	2.19	1.88	1.44	0.86	1.05	1.23	1.3	1.35	2.03
BGI_novel_G001415	16.02	14.21	14.73	10.96	8.53	8.18	16.92	20.38	18.97
BGI_novel_G001416	0.18	0.11	0	0.23	0.25	0.08	0.4	1	0.22
BGI_novel_G001417	6.23	5.19	6.56	5.62	6.48	7.69	6.71	6.08	3.91
BGI_novel_G001418	3.39	6.19	1.8	1.58	1.84	1.54	2.76	1.93	1.91
BGI_novel_G001419	1062.36	838.65	1125.4	137.95	135.84	117.94	563.5	472.2	516.72
BGI_novel_G001420	12.9	12.13	9.76	6.23	5.93	6.29	9.12	10.48	6.3
BGI_novel_G001421	4.63	4.22	4.5	2.26	2.41	1.8	2.46	2.91	2.89
BGI_novel_G001422	9.03	12.81	18.02	22.35	20.94	19.71	11.18	17.97	14.99
BGI_novel_G001423	2.83	2	1.53	0.86	1.07	1.42	1.85	2.63	2.2
BGI_novel_G001424	1.54	1.62	1.09	1.01	0.59	1	1.64	1.96	1.08
BGI_novel_G001425	0.16	0.31	0.22	0.31	0.06	0	0	0.29	0
BGI_novel_G001426	20.7	19.03	19.8	15.21	13.66	12.92	19.33	20.05	17.58
BGI_novel_G001427	0.53	0.25	0	0.23	0.23	2.22	0.24	0	1.18
BGI_novel_G001428	0.38	0.94	1.06	1.29	0.89	0.91	0.39	1.04	1.59
BMSK0000001	0	0.54	0	0	0	0.36	0	0.2	0.3	XP_021207987.1|5.8e-181|anion exchange protein 3 isoform X1 [Bombyx mori]
BMSK0000002	1.68	1.89	1.02	1.85	1.74	1.89	2.22	2.04	0.9	XP_021207988.1|0.0e+00|anion exchange protein 3 isoform X2 [Bombyx mori]
BMSK0000003	8.36	8.57	9.67	7.32	7.27	7.16	6.77	6.61	8.49	XP_012551487.1|0.0e+00|tyrosine-protein kinase Abl isoform X3 [Bombyx mori]
BMSK0000004	0	0.45	0	0	0.2	0.2	0.42	1.27	0.21	OWR46218.1|1.6e-71|hypothetical protein KGM_200101 [Danaus plexippus plexippus]
BMSK0000006	5.06	4.92	4.59	3.64	3.3	3.19	3.47	3.26	3.68	XP_004932777.1|3.0e-172|alpha-tubulin N-acetyltransferase 1 isoform X4 [Bombyx mori]
BMSK0000007	0.04	0.46	0.35	0.3	0.34	0.47	0.25	0.4	0.28	NP_523475.3|5.5e-23|salivary gland secretion 1 [Drosophila melanogaster]
BMSK0000009	0.2	0.34	0.25	0.3	0.17	0.17	0.5	0.09	0.45	XP_021207984.1|5.5e-300|adenylate cyclase type 6 [Bombyx mori]
BMSK0000014	0.18	1.18	1.54	0.3	0.76	0.44	0.31	0.48	0.78	PCG78959.1|1.9e-53|hypothetical protein B5V51_2504, partial [Heliothis virescens]
BMSK0000015	0.2	0	0.58	0.17	0.51	0	0	0.54	0	XP_021202658.1|3.3e-25|uncharacterized protein LOC110384960 [Bombyx mori]
BMSK0000017	0.19	0	0.56	0	0	0	0	0	0	XP_021208042.1|1.1e-100|ribosome biogenesis protein BOP1 homolog [Bombyx mori]
BMSK0000018	0.29	0	0	0.08	0.17	0	0.09	0.09	0.09	XP_012547075.2|1.3e-178|uncharacterized protein LOC105841884 [Bombyx mori]
BMSK0000019	0	0.39	0.1	0.09	0	0.08	0.54	0	0.36	XP_004932780.1|5.4e-169|uncharacterized protein LOC101741886 isoform X1 [Bombyx mori]
BMSK0000021	0.29	0.21	0.07	0.18	0.44	0	0.39	0.33	0.26	XP_021208005.1|2.1e-184|paramyosin [Bombyx mori]
BMSK0000022	0	0	0	0	0.21	0	0	0	0	XP_021208005.1|1.4e-72|paramyosin [Bombyx mori]
BMSK0000023	0.15	0.14	0	0.13	0	0.12	0.26	0.13	0	XP_021208006.1|2.5e-70|uncharacterized protein LOC110386361 [Bombyx mori]
BMSK0000024	0.16	0	0.48	0.07	0.14	0.14	0	0.29	0.22	XP_012551408.1|4.3e-205|tan protein isoform X1 [Bombyx mori]
BMSK0000025	8.8	9.32	10.43	6.25	5.75	6.22	7.53	12.26	10.33	NP_001040400.1|4.1e-124|haloacid dehalogenase [Bombyx mori]
BMSK0000026	2.15	2.31	3.26	1.51	1.29	0.78	1.57	2.71	2.56	XP_021207962.1|0.0e+00|ephrin type-B receptor 1-B [Bombyx mori]
BMSK0000027	1.11	1.79	1.54	1.03	0.16	0.31	1.08	4.04	4.61	XP_004932852.1|1.3e-184|UDP-sugar transporter UST74c [Bombyx mori]
BMSK0000028	0	0	0	0	0	0	0.06	0.06	0	XP_021207953.1|7.0e-277|cytochrome b-c1 complex subunit 1, mitochondrial [Bombyx mori]
BMSK0000029	0	0	0	0	0	0	0	0.06	0	KOB66947.1|2.6e-146|Mitochondrial processing peptidase beta subunit [Operophtera brumata]
BMSK0000035	0	0	0	0.16	0	0	0	0	0.16	XP_012553439.1|3.6e-14|uncharacterized protein LOC101744165 [Bombyx mori]
BMSK0000037	0	0	0	0	0	0	0.07	0	0	XP_004932788.1|8.8e-222|actin-52 [Bombyx mori]
BMSK0000044	0.72	0.41	0.41	0.44	0.18	0.43	1.13	1.13	0.28	XP_004932855.1|2.2e-138|Krueppel-like factor luna [Bombyx mori]
BMSK0000047	0	0	0	0	0.05	0	0	0	0	XP_004932789.1|4.2e-296|probable cytochrome P450 303a1 [Bombyx mori]
BMSK0000052	0	0	0	0	0	0	0	0	0.32	XP_004932791.1|5.6e-61|MIF-like protein mif-2 [Bombyx mori]
BMSK0000053	0	0.03	0.06	0.03	0.03	0.08	0.03	0.03	0.03	XP_004932859.1|0.0e+00|probable 3',5'-cyclic phosphodiesterase pde-5 isoform X2 [Bombyx mori]
BMSK0000055	0.34	0	0	0.29	0.29	0	0.31	1.22	0.3	XP_021207993.1|4.6e-66|uncharacterized protein LOC101743858 isoform X2 [Bombyx mori]
BMSK0000056	1.16	0.22	0.68	1.38	0.79	0.19	1.45	1.25	0	XP_021207994.1|1.8e-86|cGMP-gated cation channel alpha-1 isoform X3 [Bombyx mori]
BMSK0000057	1.57	0	0.19	0.34	0.51	1.32	1.23	1.24	1.05	XP_004932795.1|1.8e-95|uncharacterized protein LOC101744149 [Bombyx mori]
BMSK0000058	0.55	0.23	0.69	0.47	0.47	0.46	0.28	0.28	0.49	XP_021195096.1|9.7e-59|uncharacterized protein LOC110379661 isoform X2 [Helicoverpa armigera]
BMSK0000059	0.14	0.28	0.42	0.12	0.5	0	0.13	0.13	0.76	ODN00564.1|5.9e-51|putative zinc finger protein [Orchesella cincta]
BMSK0000060	8.53	7.85	6.68	4.77	5.73	3.41	6.2	8.25	7.74	XP_004932797.1|0.0e+00|transcriptional repressor CTCF [Bombyx mori]
BMSK0000062	1.75	1.82	1.4	1.04	0.6	0.55	1.17	1.37	1.52	XP_012551530.1|4.6e-121|solute carrier family 35 member C2 [Bombyx mori]
BMSK0000067	0.03	0.02	0.01	0.01	0.02	0.01	0.02	0.02	0.02	XP_021207954.1|0.0e+00|LOW QUALITY PROTEIN: titin homolog [Bombyx mori]
BMSK0000069	0.19	0	0.24	0	0.05	0	0	0	0	XP_012551431.1|7.0e-277|mitogen-activated protein kinase kinase kinase 12 [Bombyx mori]
BMSK0000071	9.01	8.38	8.43	7.51	7.11	7.19	9.32	10.06	8.52	XP_004925189.2|3.6e-75|ADP-ribosylation factor GTPase-activating protein 1 [Bombyx mori]
BMSK0000072	0.35	0	1.05	0	0.42	0	0	0	0	XP_021208007.1|1.1e-54|ADP-ribosylation factor GTPase-activating protein 1 isoform X2 [Bombyx mori]
BMSK0000076	1.97	2.1	1.86	1.63	1.05	1.07	1.58	1.8	2.15	XP_012551412.1|4.2e-216|protein tyrosine phosphatase isoform X1 [Bombyx mori]
BMSK0000077	5.76	5.11	3.92	4.42	2.75	3.36	5.39	4.91	4.18	XP_012551528.1|8.8e-139|LOW QUALITY PROTEIN: peroxisomal membrane protein PEX16 [Bombyx mori]
BMSK0000078	1.79	2.44	1.99	1.91	1.1	1.57	2.09	1.23	1.2	XP_012551457.1|2.7e-193|protein Jumonji isoform X1 [Bombyx mori]
BMSK0000079	0.65	0.72	0.56	0.38	0.44	0.38	0.59	0.7	0.58	XP_012551457.1|0.0e+00|protein Jumonji isoform X1 [Bombyx mori]
BMSK0000080	4.45	5.73	2.78	3.27	2.69	3.07	4.42	3.25	2.58	XP_012551514.1|1.4e-97|protein jim lovell isoform X2 [Bombyx mori]
BMSK0000081	4.99	5.83	3.85	2.28	1.71	1.74	4.38	4.95	3.2	XP_012551512.1|5.7e-162|uncharacterized protein LOC101745111 isoform X1 [Bombyx mori]
BMSK0000082	2.3	1.61	1.02	1.25	1.08	0.88	1.87	2.07	1.67	XP_012551514.1|1.4e-84|protein jim lovell isoform X2 [Bombyx mori]
BMSK0000084	1.31	1.27	1.47	0.75	1.41	0.66	1.12	1.65	1.89	XP_012551533.1|3.6e-215|quinone oxidoreductase [Bombyx mori]
BMSK0000085	52.3	54.02	49.02	39.8	40.46	35.92	42.38	45.71	45.04	XP_012551509.1|4.2e-263|plexin domain-containing protein 2 isoform X1 [Bombyx mori]
BMSK0000087	9.16	7.74	8.39	5.97	4.39	4.05	5.78	7.48	8.11	NP_001164468.1|6.3e-75|biogenesis of lysosome-related organelles complex 1 subunit 2 [Bombyx mori]
BMSK0000088	0.04	0.17	0.04	0	0	0	0	0	0.08	XP_026741544.1|0.0e+00|glucose transporter type 1 isoform X2 [Trichoplusia ni]
BMSK0000090	0.15	0.29	0.59	0.13	0	0	0	0	0.13	XP_012551461.1|2.1e-93|uncharacterized protein LOC105842508 [Bombyx mori]
BMSK0000092	0	0	0	0.01	0	0	0	0	0	XP_012551432.2|0.0e+00|uncharacterized protein LOC101742420 [Bombyx mori]
BMSK0000093	3.86	3.57	3.44	1.96	2.15	2.29	3.2	2.92	3.71	XP_012551520.1|6.5e-286|protein RCC2 homolog [Bombyx mori]
BMSK0000094	0.42	1.93	0.41	0.72	1.55	0.44	1.04	1.62	0.65	XP_021208045.1|2.4e-25|F-actin-methionine sulfoxide oxidase Mical isoform X3 [Bombyx mori]
BMSK0000095	2.01	1.86	1.32	1.72	1.44	1.62	2.23	1.9	2.62	XP_021208045.1|0.0e+00|F-actin-methionine sulfoxide oxidase Mical isoform X3 [Bombyx mori]
BMSK0000096	2.14	1.13	2.03	1.76	1.24	1.42	2.09	0.82	1.24	XP_004932809.1|0.0e+00|CUB and sushi domain-containing protein 3 isoform X1 [Bombyx mori]
BMSK0000097	0.16	0.31	0	0.14	0	0	0	0	0	XP_004934215.1|1.3e-73|uncharacterized protein LOC101735720 [Bombyx mori]
BMSK0000099	0.58	0.64	0.41	0.14	0.21	0.42	0.59	0.38	0.37	XP_004932810.1|3.7e-209|SET and MYND domain-containing protein 4 [Bombyx mori]
BMSK0000100	0.42	0.56	0.9	0.35	0.54	0.14	0.69	0.76	0.42	XP_004932810.1|4.0e-94|SET and MYND domain-containing protein 4 [Bombyx mori]
BMSK0000101	0.37	0.25	0.11	0.12	0.1	0.14	0.23	0.31	0.1	KPJ09078.1|0.0e+00|Pyruvate dehydrogenase phosphatase regulatory subunit, mitochondrial [Papilio machaon]
BMSK0000103	1.33	0.61	0.75	0.22	0.61	0.05	0.34	1.5	1.19	XP_004932869.1|4.5e-268|deformed epidermal autoregulatory factor 1 isoform X3 [Bombyx mori]
BMSK0000104	0.28	0.54	0	0	0	0	0.76	0	0	XP_012547093.1|3.2e-68|uncharacterized protein LOC105841890 [Bombyx mori]
BMSK0000106	1.25	1.35	1.27	1.21	1.57	0.95	1.22	1.1	1.53	XP_012551456.1|0.0e+00|laminin subunit alpha [Bombyx mori]
BMSK0000107	0.04	0	0.08	0.03	0.03	0	0	0.07	0	XP_012552239.2|2.7e-256|LOW QUALITY PROTEIN: uncharacterized protein LOC101739801 [Bombyx mori]
BMSK0000108	0.31	0.45	0.32	0.33	0.24	0.16	0.28	0.33	0.3	XP_004932814.1|0.0e+00|laminin subunit gamma-1 [Bombyx mori]
BMSK0000109	0	0	0	0	0	0	0.13	0	0	BAL03077.1|5.7e-134|abnormal chemosensory jump 6, isoform A [Bombyx mori]
BMSK0000110	25.87	23.33	24.56	16.48	13.33	15.05	17.75	17.67	16.79	XP_004932820.1|3.6e-98|uncharacterized protein CG1161 isoform X1 [Bombyx mori]
BMSK0000111	6.28	5.46	5.58	2.68	2.54	2.24	3.62	4.29	4.3	XP_004932822.1|1.7e-47|uncharacterized protein CG1161 [Bombyx mori]
BMSK0000112	0.21	0	0	0	0.96	0	0.44	2.02	1.62	XP_021207955.1|5.1e-112|bromodomain-containing protein DDB_G0280777-like [Bombyx mori]
BMSK0000114	7.38	6.32	5.98	3.31	3.18	3.49	4.65	5.66	5.02	XP_012551515.1|5.2e-239|roquin-1 isoform X3 [Bombyx mori]
BMSK0000115	0	0	0	0.04	0	0	0	0	0	XP_021208027.1|0.0e+00|synaptogenesis protein syg-2-like [Bombyx mori]
BMSK0000116	0.32	0.1	0.31	0.18	0	0	0.1	0.15	0.09	XP_012551531.2|1.0e-207|calpain-C [Bombyx mori]
BMSK0000117	0	0	0	0	0	0	0	0.28	0.83	XP_004932824.1|3.2e-70|succinate dehydrogenase assembly factor 3, mitochondrial [Bombyx mori]
BMSK0000118	4.32	4.81	4	3.46	2.56	2.88	3.6	3.45	3.56	XP_004932826.1|0.0e+00|serine/threonine-protein kinase PRP4 homolog [Bombyx mori]
BMSK0000119	7.97	4.89	5.4	4.91	6.67	5.75	4.96	5.98	5.11	XP_004932828.1|1.7e-92|uncharacterized protein LOC101736593 [Bombyx mori]
BMSK0000120	28.88	27.62	24.56	22.97	17.66	18.84	22.05	20.29	22.94	XP_004932830.1|2.8e-273|importin-7 isoform X2 [Bombyx mori]
BMSK0000121	0.25	0	0	0	0	0	0	1.54	0	XP_004932830.1|8.0e-156|importin-7 isoform X2 [Bombyx mori]
BMSK0000123	0.49	0.59	0.62	0.47	0.34	0.3	0.35	1.08	0.76	XP_021207971.1|0.0e+00|type I inositol 3,4-bisphosphate 4-phosphatase isoform X2 [Bombyx mori]
BMSK0000136	0	0.7	0	0	0	0	0	0	0	XP_004932882.1|1.4e-34|band 7 protein AGAP004871 [Bombyx mori]
BMSK0000138	3.9	2.52	2.49	1.37	1.18	1	1.39	5.1	2.95	XP_004932835.1|1.9e-157|LETM1 domain-containing protein 1 [Bombyx mori]
BMSK0000139	0.1	0.02	0.05	0.06	0.07	0.02	0.09	0.18	0.04	XP_004932836.2|0.0e+00|uncharacterized protein LOC101737605 [Bombyx mori]
BMSK0000140	0	0	0	0.08	0	0	0	0.09	0	NP_001127728.1|8.0e-176|melatonin receptor-like [Bombyx mori]
BMSK0000141	4.29	4.9	4.74	3.53	3.55	3.26	4	3.36	3.56	OWR50491.1|6.9e-72|hypothetical protein KGM_203900 [Danaus plexippus plexippus]
BMSK0000143	3.52	3.92	4.47	3.96	4.57	3.69	3.16	2.8	4.3	XP_021207958.1|0.0e+00|disco-interacting protein 2 [Bombyx mori]
BMSK0000145	0.2	0.05	0.15	0.13	0.04	0.08	0.14	0.73	0.27	XP_004932886.2|0.0e+00|arf-GAP with Rho-GAP domain, ANK repeat and PH domain-containing protein 2 isoform X1 [Bombyx mori]
BMSK0000146	0	0.43	0.35	0.53	0	0.45	0.64	1.46	1.66	XP_021208050.1|2.4e-149|arf-GAP with Rho-GAP domain, ANK repeat and PH domain-containing protein 2 isoform X2 [Bombyx mori]
BMSK0000148	0.84	1.59	2.43	0.71	0.35	1.39	1.49	3.33	0.37	XP_004932839.1|5.3e-58|uncharacterized protein LOC101738102 [Bombyx mori]
BMSK0000150	0	0.95	0.49	0	0.42	0	0	0	0	XP_023935826.1|7.3e-06|uncharacterized protein LOC112044261 [Bicyclus anynana]
BMSK0000151	0.03	0.01	0.01	0.01	0	0.01	0.01	0	0.02	XP_013149432.1|0.0e+00|PREDICTED: dynein heavy chain 5, axonemal [Papilio polytes]
BMSK0000152	0.1	0	0.2	0	0	0	0	0.09	0	NP_001296499.1|2.3e-175|ADP,ATP carrier protein-like [Bombyx mori]
BMSK0000153	94.17	94.32	78.24	70.54	74.55	77.56	80.37	73.5	81.39	XP_012551415.1|0.0e+00|ATP-binding cassette sub-family F member 2 isoform X1 [Bombyx mori]
BMSK0000155	5.82	5.53	6.43	4.79	4.33	5.42	5.79	4.16	6.1	XP_004932845.1|7.6e-168|calcium-binding mitochondrial carrier protein SCaMC-2 isoform X2 [Bombyx mori]
BMSK0000156	4.04	3.56	2.42	1.59	3.98	2.85	2.22	4.71	1.1	XP_021207989.1|4.0e-68|calcium-binding mitochondrial carrier protein SCaMC-2 isoform X1 [Bombyx mori]
BMSK0000157	0	0	0	0	0	0	0	0.07	0	XP_021208032.1|1.4e-222|nuclear receptor subfamily 2 group E member 1 isoform X2 [Bombyx mori]
BMSK0000159	23.32	23.54	20.47	22.31	20.96	24.76	21.14	18.53	19.77	OWR53203.1|0.0e+00|chaperone activity of bc1 complex like protein [Danaus plexippus plexippus]
BMSK0000160	0	0	0	0	0	0	0	0	0.29	XP_021207944.1|7.3e-67|nervous wreck isoform X1 [Bombyx mori]
BMSK0000161	0	0	0	0	0.04	0	0	0	0	XP_021207945.1|0.0e+00|nervous wreck isoform X2 [Bombyx mori]
BMSK0000163	1.97	2.24	2.01	1.26	0.66	0.49	2.05	4.71	2.85	XP_012551491.1|0.0e+00|PHD finger protein rhinoceros [Bombyx mori]
BMSK0000164	0.32	0.92	0.16	0.54	0.14	0.13	0.71	2.45	1.27	OWR53198.1|9.4e-96|putative PHD finger protein [Danaus plexippus plexippus]
BMSK0000165	0.02	0	0	0	0	0	0	0	0	XP_004932893.1|1.6e-78|rho GTPase-activating protein 8 [Bombyx mori]
BMSK0000166	8.55	7.52	6.88	5.88	5.37	5.5	7.23	8.71	6.2	XP_004932893.1|6.0e-188|rho GTPase-activating protein 8 [Bombyx mori]
BMSK0000167	6.86	3.79	5.4	3.38	4.75	5.74	7.32	6.86	6.55	XP_012551417.1|1.4e-82|peptidylprolyl isomerase isoform X1 [Bombyx mori]
BMSK0000168	0	0	0	0	0	0.07	0	0	0.08	XP_021207982.1|1.6e-212|uncharacterized protein LOC110386357 [Bombyx mori]
BMSK0000173	4.97	3.99	3.22	2.85	3.45	2.52	3.62	3.67	2.75	XP_021187888.1|0.0e+00|JNK-interacting protein 3 [Helicoverpa armigera]
BMSK0000174	11.35	7.98	6.94	6.75	4.82	6.45	6.5	7.89	6.29	NP_001266391.1|9.6e-218|uncharacterized protein LOC101741444 [Bombyx mori]
BMSK0000175	2.18	2.06	1.77	1.27	1.31	1.94	2.19	2.1	1.29	XP_004929799.2|0.0e+00|LOW QUALITY PROTEIN: epidermal growth factor receptor [Bombyx mori]
BMSK0000179	0.62	0.05	0.39	0.43	0.68	0.33	0.2	0.46	0.35	XP_026500438.1|1.4e-262|paramyosin, long form [Vanessa tameamea]
BMSK0000180	0.47	0.37	0.21	0.4	0.4	0.43	0.15	0.12	0.19	XP_021189644.1|1.2e-306|paramyosin, short form isoform X2 [Helicoverpa armigera]
BMSK0000183	0.72	0	0	0.41	0.22	1.26	0	0	0.18	XP_012544441.1|3.4e-74|uncharacterized protein LOC105841396 [Bombyx mori]
BMSK0000184	7.32	5.75	5.84	3.52	3.66	2.73	6.6	5.52	5.98	XP_004929801.1|9.3e-79|uncharacterized protein LOC101741973 [Bombyx mori]
BMSK0000185	3.37	2.84	2.87	2.58	2.05	2.27	2.91	3.68	3.05	XP_012548997.1|8.5e-262|TGF-beta receptor type-1 isoform X4 [Bombyx mori]
BMSK0000186	1.06	0.66	0.87	0.77	0.39	0.36	0.67	0.64	0.95	XP_012548883.1|0.0e+00|phospholipase C gamma isoform X1 [Bombyx mori]
BMSK0000187	10.41	10.53	10.54	8.28	8.02	7.7	8.56	7.93	9.61	XP_004929945.1|1.6e-180|PAB-dependent poly(A)-specific ribonuclease subunit PAN3 isoform X3 [Bombyx mori]
BMSK0000188	4.98	4.8	2.66	3.09	1.44	1.9	3.93	2.87	4.29	XP_004929803.1|1.6e-114|syntaxin-7 [Bombyx mori]
BMSK0000189	0.21	0	0	0	0	0	0	0	0	PCG71129.1|3.8e-26|hypothetical protein B5V51_2208, partial [Heliothis virescens]
BMSK0000191	3.4	4.77	2.81	2.95	1.95	1.84	3.01	2.69	2.46	XP_004929805.1|5.6e-117|protein NDRG3 isoform X6 [Bombyx mori]
BMSK0000192	5.2	2.49	0	0	6.5	0	1.88	3.73	3.01	XP_004929804.2|2.3e-275|V-type proton ATPase subunit H-like [Bombyx mori]
BMSK0000194	0	0	0	0	0	0	0	2.24	0	XP_004929805.1|2.6e-25|protein NDRG3 isoform X6 [Bombyx mori]
BMSK0000195	0	0	0.25	0	0	0	0	0.47	0	XP_022122312.1|1.1e-74|FK506-binding protein 2 isoform X1 [Pieris rapae]
BMSK0000196	5.31	3.36	3.96	2.96	1.99	2.59	3.07	4.8	3.29	NP_001108471.1|5.3e-311|heparanase-like protein [Bombyx mori]
BMSK0000197	1.01	1.15	0.45	1.09	0.32	0.62	0.9	0.83	0.65	NP_001108468.1|6.2e-203|hikaru genki [Bombyx mori]
BMSK0000198	0	0	0	0	0	0	0	0.33	0	PCG71129.1|1.5e-20|hypothetical protein B5V51_2208, partial [Heliothis virescens]
BMSK0000199	0.39	1.63	0.89	0.83	0.45	0.65	0.7	0.29	0.46	NP_001108470.1|2.7e-265|leucyl aminopeptidase-like protein [Bombyx mori]
BMSK0000200	0.5	0.69	0.32	0.45	0.4	0.49	0.61	0.48	0.38	XP_012548874.1|0.0e+00|projectin-like protein isoform X1 [Bombyx mori]
BMSK0000201	5.75	6.96	5.59	4.4	4.13	2.46	4.67	6.56	4.58	NP_001108348.1|0.0e+00|kettin protein [Bombyx mori]
BMSK0000202	0	0	0	0	0	0.18	0	0	0	NP_001108405.1|0.0e+00|titin1 [Bombyx mori]
BMSK0000203	5.11	5.23	4.23	2.49	1.86	2.15	3.41	4.01	2.37	BAB85198.1|0.0e+00|Titin-like protein [Bombyx mori]
BMSK0000204	0	0	0	0	0	0	0	0	0.48	NP_001108476.2|4.1e-74|pleiotrophin-like protein precursor [Bombyx mori]
BMSK0000206	6.6	6.38	5.59	3.81	3.34	2.93	4.88	8.04	4.13	NP_001108474.1|2.4e-52|syntaxin 6 [Bombyx mori]
BMSK0000207	23.79	28.33	24.27	20.85	20.3	22.94	24.15	23.25	20.39	XP_022832901.1|1.0e-239|exosome component 10 isoform X1 [Spodoptera litura]
BMSK0000208	0.62	0.45	0.31	0.47	0.14	0.13	0.49	0.5	0.28	XP_012548990.1|6.0e-226|uncharacterized protein LOC101739607 [Bombyx mori]
BMSK0000209	1.17	1.07	1.23	0.8	0.49	0.63	0.9	1.48	1.14	XP_026758256.1|0.0e+00|discoidin domain-containing receptor 2-like isoform X2 [Galleria mellonella]
BMSK0000210	21.96	13.66	15.73	14.47	11.35	10.89	15.67	15.94	14.59	NP_001108475.1|1.3e-110|ubiquitin conjugating enzyme 4 [Bombyx mori]
BMSK0000211	25.77	27.49	28.55	20.11	23.33	23.16	19.88	23.06	21.76	XP_004929806.1|0.0e+00|bestrophin-4 isoform X1 [Bombyx mori]
BMSK0000212	10.3	10.54	8.74	7.61	7.34	7.49	9.47	10.15	9.13	XP_004929810.1|0.0e+00|cold shock domain-containing protein E1 isoform X1 [Bombyx mori]
BMSK0000213	0	0	0	0	0	0	0.11	0	0.34	XP_004929948.1|5.5e-143|peptidoglycan-recognition protein 2 isoform X1 [Bombyx mori]
BMSK0000214	0	0.1	0	0	0	0	0.09	0	0	XP_012549076.1|2.9e-175|peptidoglycan recognition protein isoform X2 [Bombyx mori]
BMSK0000215	11.31	10.46	9.77	7.23	6.86	7.11	8.76	8.66	8.56	XP_004929814.1|7.4e-161|peptidoglycan-recognition protein SC2 isoform X1 [Bombyx mori]
BMSK0000216	0	0	0	0	0.09	0	0	0	0	XP_004929813.1|1.9e-174|peptidoglycan-recognition protein 2 [Bombyx mori]
BMSK0000217	2.08	2.63	2.05	2.05	2.18	1.8	2.53	2.14	1.95	XP_004929815.1|0.0e+00|UNC93-like protein [Bombyx mori]
BMSK0000218	5.28	5.07	5.66	4.45	3.29	3.52	5.29	4.99	5.49	PZC75203.1|2.9e-250|hypothetical protein B5X24_HaOG206558 [Helicoverpa armigera]
BMSK0000219	0.25	0	0	0.21	0	0.35	0	0	0.61	XP_004929817.1|3.8e-306|WD repeat-containing protein 47 [Bombyx mori]
BMSK0000220	0.39	1.71	0.44	0	0.38	0	0.55	0	0	XP_012548965.1|2.1e-142|uncharacterized protein LOC105842163 [Bombyx mori]
BMSK0000221	3.04	2.52	2.32	1.68	1.28	2.14	3.15	2.85	1.9	XP_004929817.1|3.8e-163|WD repeat-containing protein 47 [Bombyx mori]
BMSK0000224	0.93	1.39	0.71	0	1.65	0	0.98	0	0.79	XP_012548949.1|1.9e-116|DENN domain-containing protein 1A isoform X3 [Bombyx mori]
BMSK0000225	1.97	2.25	1.56	1.39	1.37	1.26	1.83	1.65	1.59	XP_012548949.1|3.3e-195|DENN domain-containing protein 1A isoform X3 [Bombyx mori]
BMSK0000226	4.76	3.88	3.63	3.04	2.75	2.8	3.65	3.92	4.21	XP_004929819.2|5.2e-163|major facilitator superfamily domain-containing protein 6 [Bombyx mori]
BMSK0000228	0	0	0	0	0	0	0.18	0	0	XP_004929950.1|5.1e-103|forkhead box protein L2 isoform X1 [Bombyx mori]
BMSK0000230	0.21	0.26	0.1	0.27	0.09	0.18	0.05	0.19	0.19	XP_012548956.1|0.0e+00|cyclic nucleotide-gated cation channel subunit A [Bombyx mori]
BMSK0000233	3.06	3.22	3.48	1.91	2.31	2.14	2.35	2.83	2.85	XP_026500473.1|3.7e-92|ankyrin repeat domain-containing protein SOWAHC isoform X2 [Vanessa tameamea]
BMSK0000234	2.67	1.52	1.67	0.93	0.32	0.92	1.74	1.32	0.86	XP_021206022.1|1.7e-134|ankyrin repeat domain-containing protein SOWAHC [Bombyx mori]
BMSK0000235	0	0	0	0	0	0.32	0	0.34	0	OWR42762.1|8.1e-67|hypothetical protein KGM_207173 [Danaus plexippus plexippus]
BMSK0000236	0	0.06	0.43	0.16	0	0.16	0	0.11	0.22	XP_021206074.1|1.3e-118|homeobox protein araucan isoform X2 [Bombyx mori]
BMSK0000237	0.12	0.11	0	0	0	0.2	0	0	0	XP_021206050.1|2.3e-155|homeobox protein caupolican isoform X2 [Bombyx mori]
BMSK0000238	14.4	11.7	11.84	10.15	10.44	10.11	10.31	10.42	9.93	NP_001108335.1|3.5e-137|glycerol kinase [Bombyx mori]
BMSK0000239	0.07	0	0	0	0	0	0	0	0	AHW57296.1|1.8e-116|CYP305B1, partial [Chilo suppressalis]
BMSK0000245	0	0	0.04	0.04	0	0	0	0	0	XP_012549085.1|0.0e+00|LOW QUALITY PROTEIN: UDP-N-acetylglucosamine--peptide N-acetylglucosaminyltransferase 110 kDa subunit [Bombyx mori]
BMSK0000247	0	0	0	0.07	0	0	0	0	0	OWR42777.1|5.5e-184|GABA-gated chloride channel isoform a3 [Danaus plexippus plexippus]
BMSK0000251	0	0	0	1.43	0	0	0	0	0
BMSK0000253	1.21	0.82	1.07	0.52	1.26	1.12	1.64	0.99	1.51	XP_021206089.1|1.6e-145|N(G),N(G)-dimethylarginine dimethylaminohydrolase 1 [Bombyx mori]
BMSK0000254	10.8	11.88	9.55	6.32	6.16	4.94	10.26	13.43	8.31	XP_004929824.1|1.4e-219|transcription initiation factor TFIID subunit 7 [Bombyx mori]
BMSK0000256	44.74	49.92	49.89	39.6	39.08	39.6	33.41	35.1	41.04	XP_004929827.1|0.0e+00|nucleobindin-2 isoform X2 [Bombyx mori]
BMSK0000257	6.65	8.05	7.06	5.48	6.96	5.22	7.13	6.68	9.55	XP_021205993.1|9.2e-230|chitinase-like protein EN03 isoform X1 [Bombyx mori]
BMSK0000264	0	0	0.05	0	0.09	0	0	0	0	NP_001138794.1|0.0e+00|tyrosine hydroxylase [Bombyx mori]
BMSK0000265	4.81	5.48	5.79	4.42	3.51	2.9	4.51	8.77	6.16	XP_004929829.1|0.0e+00|endoplasmic reticulum mannosyl-oligosaccharide 1,2-alpha-mannosidase [Bombyx mori]
BMSK0000266	0	0.12	0.12	0	0	0.1	0	0	0	XP_021206099.1|1.2e-137|myosin-9 isoform X4 [Bombyx mori]
BMSK0000268	0.21	0.25	0.13	0.15	0.3	0.14	0.27	0.47	0.08	NP_001108457.1|0.0e+00|juvenile hormone resistence protein II [Bombyx mori]
BMSK0000269	0	0.92	0	0.82	0.41	0.2	0.21	0.22	0	XP_012548903.1|2.3e-86|BTB/POZ domain-containing protein KCTD1 [Bombyx mori]
BMSK0000270	3.23	2.81	3.42	1.5	1.25	0.98	2.89	2.1	2.08	NP_001157389.1|1.6e-28|cold-related protein precursor [Bombyx mori]
BMSK0000271	0.64	0.7	0.5	0.51	0.22	0.18	0.31	0.51	0.76	XP_021206062.1|0.0e+00|serine/threonine-protein kinase OSR1 [Bombyx mori]
BMSK0000272	0	0	0	0.34	0	0	0	0	0	XP_021206005.1|1.8e-100|uncharacterized protein LOC101746951 isoform X1 [Bombyx mori]
BMSK0000274	107.84	89.55	91.94	66.23	59.38	59.98	80.93	112.25	90.4	XP_014366183.1|5.1e-71|PREDICTED: triosephosphate isomerase [Papilio machaon]
BMSK0000275	1.85	1.33	2.03	0.79	0.2	0	1.86	3.12	2.46	NP_001266404.1|4.8e-84|geminin-like [Bombyx mori]
BMSK0000276	10.04	8.88	7.77	8.03	8.38	10.27	7.43	7.22	7.95	XP_021206134.1|0.0e+00|protein disulfide-isomerase A5 isoform X1 [Bombyx mori]
BMSK0000277	0	0	0	0	0	0	0	0	0.07	XP_012548910.1|3.4e-237|glycine-rich cell wall structural protein [Bombyx mori]
BMSK0000281	0	0.43	0	0.38	0.19	0.19	0.2	0.6	0	XP_026758102.1|2.8e-58|uncharacterized protein LOC113517582 [Galleria mellonella]
BMSK0000282	0.42	0.2	0.1	0.36	0.09	0	0	0.29	0.19	XP_011564574.1|7.4e-99|PREDICTED: palmitoyltransferase ZDHHC3-like [Plutella xylostella]
BMSK0000283	16.94	19.62	16.54	16.2	17.23	10.44	13.17	18.39	16.84	NP_001040235.1|2.3e-95|uncharacterized protein LOC692928 [Bombyx mori]
BMSK0000285	0	0	0	0	0	0	0.22	0	0	XP_004929842.1|1.9e-106|clavesin-1 [Bombyx mori]
BMSK0000286	0	0	0	0	0.27	0	0	0	0	NP_001233285.1|9.8e-59|insulin-like peptide precursor [Bombyx mori]
BMSK0000287	0.27	0.2	0.07	0.41	0.3	0	0.19	0	0	XP_004929844.1|3.9e-274|uncharacterized protein LOC101736626 [Bombyx mori]
BMSK0000288	0.28	0.82	0.74	0.48	0.65	0.63	0.42	1.02	0.83	XP_004929846.1|1.5e-156|failed axon connections isoform X1 [Bombyx mori]
BMSK0000289	2.77	1.75	1.34	2.74	2.34	1.14	0	0.81	2.03	NP_001040504.1|4.6e-51|acyl-CoA thioesterase 13 [Bombyx mori]
BMSK0000290	44.11	44.62	40.24	33.66	34.25	36.05	33.94	28.14	28.5	XP_004929845.1|0.0e+00|peroxidasin [Bombyx mori]
BMSK0000292	0.98	0	1.27	0.28	0.58	1.64	0.64	0.61	0	XP_004929847.1|7.4e-53|failed axon connections isoform X2 [Bombyx mori]
BMSK0000293	2.92	2.59	2.33	1.82	1.5	1.37	2.65	2.27	1.98	XP_021206020.1|0.0e+00|LOW QUALITY PROTEIN: mediator of RNA polymerase II transcription subunit 23 [Bombyx mori]
BMSK0000294	0.13	0.25	0.13	0.04	0	0.07	0.39	0.8	0.43	XP_004929963.1|0.0e+00|uncharacterized protein LOC101741974 [Bombyx mori]
BMSK0000296	1.75	1.36	1.59	1.61	0.95	1.25	0.81	2.17	1.49	XP_004929849.1|6.3e-101|proton-coupled folate transporter isoform X1 [Bombyx mori]
BMSK0000297	106.56	116.24	90.62	92.28	86.37	103.27	91.4	89.6	85.54	XP_023948740.1|1.8e-261|probable citrate synthase 2, mitochondrial [Bicyclus anynana]
BMSK0000298	3.95	2.91	3.67	2.91	2.6	2.54	3.24	2.64	3.02	XP_004929852.1|6.1e-155|RUS1 family protein C16orf58 homolog isoform X1 [Bombyx mori]
BMSK0000299	2.22	1.15	1.28	1.42	0.55	1.08	0.66	1.19	0.92	XP_004929966.1|8.9e-77|peptidoglycan-recognition protein LE-like [Bombyx mori]
BMSK0000307	10.5	12.04	10.23	8.35	7.56	7.72	10.61	10.49	9.25	XP_012548939.1|0.0e+00|uncharacterized protein LOC101738134 isoform X1 [Bombyx mori]
BMSK0000308	25.5	19.95	21.41	15.51	13.03	13.89	16.97	25.02	20.2	NP_001040206.1|7.6e-45|rotamase Pin1 [Bombyx mori]
BMSK0000310	0.56	0.27	0.62	0.24	0.48	0.35	0.06	0.25	0.74	XP_021206085.1|6.0e-251|glutamine synthetase 2 cytoplasmic isoform X2 [Bombyx mori]
BMSK0000311	3.04	2.81	2.68	2.07	2.05	2.08	2.38	2.09	2.29	XP_004929858.1|0.0e+00|protein zer-1 homolog [Bombyx mori]
BMSK0000312	0	0	0	0	0.09	0	0.09	0	0.05	XP_004929857.1|0.0e+00|toll-like receptor 7 isoform X1 [Bombyx mori]
BMSK0000314	0.06	0	0	0	0	0	0.05	0.05	0	XP_020829705.1|3.7e-10|corneodesmosin isoform X2 [Phascolarctos cinereus]
BMSK0000315	0	0	0	0	0	0	2.23	0	2.23	PZC83180.1|6.1e-14|hypothetical protein B5X24_HaOG200826 [Helicoverpa armigera]
BMSK0000316	6.63	6.5	6.09	3.92	3.27	2.81	3.81	5.2	4.71	XP_012549010.1|0.0e+00|ecotropic viral integration site 5 ortholog isoform X2 [Bombyx mori]
BMSK0000317	5.81	5.03	5.85	4.69	3.62	3.5	6.51	4.78	6.29	XP_026761801.1|0.0e+00|ATPase family AAA domain-containing protein 3A homolog [Galleria mellonella]
BMSK0000318	1.84	4.4	5.37	4.71	2.1	2.82	2.47	4.93	4.89	XP_004929861.1|5.1e-79|lipopolysaccharide-induced tumor necrosis factor-alpha factor homolog [Bombyx mori]
BMSK0000319	18.14	20.98	18.79	11.72	13.55	12.8	15.21	10.87	16.37	XP_004929862.1|1.2e-207|beta-parvin [Bombyx mori]
BMSK0000320	0.05	0.15	0.2	0.26	0.18	0.09	0.14	0.14	0.09	XP_021206046.1|0.0e+00|insulin-like growth factor-binding protein complex acid labile subunit isoform X2 [Bombyx mori]
BMSK0000322	1.1	1.43	1.17	0.73	0.46	0.34	1.25	1.64	1.53	NP_001093306.1|0.0e+00|MSL1 protein [Bombyx mori]
BMSK0000324	0	0.05	0.22	0.14	0	0.05	0	0	0	XP_023953927.1|1.1e-206|voltage-gated potassium channel subunit beta-2 isoform X5 [Bicyclus anynana]
BMSK0000326	0	0	0	0	0	0	0.06	0	0	XP_004929870.1|5.3e-269|sodium/potassium/calcium exchanger 4 isoform X1 [Bombyx mori]
BMSK0000328	3.49	3.53	3.87	2.1	1.91	1.86	2.79	3.41	4.2	XP_012548915.1|0.0e+00|uncharacterized protein LOC101743416 [Bombyx mori]
BMSK0000329	10.7	10.92	11.54	7.38	7.59	6.98	7.24	7.3	10.52	XP_004929872.1|0.0e+00|ER degradation-enhancing alpha-mannosidase-like protein 3 [Bombyx mori]
BMSK0000332	0	0.02	0	0.01	0	0	0.01	0.06	0.07	XP_012549077.1|0.0e+00|collagen alpha-1(I) chain [Bombyx mori]
BMSK0000333	0.18	0.06	0	0	0	0.05	0.16	0.05	0.21	XP_004929877.2|1.8e-230|ras-GEF domain-containing family member 1B [Bombyx mori]
BMSK0000334	0.03	0	0	0	0	0	0	0.02	0	XP_026758308.1|0.0e+00|dynein heavy chain 6, axonemal [Galleria mellonella]
BMSK0000335	4.93	4.41	4.55	3.7	3.31	2.75	3.91	3.6	3.6	XP_004929878.1|1.7e-72|WW domain-containing adapter protein with coiled-coil homolog isoform X1 [Bombyx mori]
BMSK0000337	29.6	34.42	38.38	19.79	17.38	19.14	23.35	46.43	37.76	XP_004929879.1|9.0e-71|prefoldin subunit 1-like [Bombyx mori]
BMSK0000338	7.13	4.88	5.4	5.72	5.68	4.4	4.36	4.47	4.82	XP_004929974.1|1.9e-130|uncharacterized protein LOC101743848 [Bombyx mori]
BMSK0000339	2.08	2.4	2.22	1.61	1.11	1.19	2.09	2.04	2.26	XP_021206011.1|0.0e+00|uncharacterized protein LOC101743995 [Bombyx mori]
BMSK0000340	0.35	0.24	0.05	0.04	0.17	0.08	0.18	0.32	0.66	XP_004929880.1|0.0e+00|ras-specific guanine nucleotide-releasing factor RalGPS1 isoform X2 [Bombyx mori]
BMSK0000341	0	0.09	0	0	0	0	0	0	0	XP_012548902.1|5.8e-196|probable G-protein coupled receptor 52 isoform X2 [Bombyx mori]
BMSK0000343	0.08	0	0	0	0.14	0	0	0	0	XP_012549087.1|1.6e-204|uncharacterized protein LOC101744279 [Bombyx mori]
BMSK0000344	1.21	1.22	1.12	0.97	0.97	0.82	1.07	1.46	1.12	XP_004929978.2|0.0e+00|neuralized-like protein 4 [Bombyx mori]
BMSK0000345	0.04	0.11	0.04	0.09	0.13	0.18	0.07	0.03	0.03	NP_001036959.1|0.0e+00|neutral endopeptidase 24.11 [Bombyx mori]
BMSK0000346	1.93	2.21	2.03	2.01	2.37	2.12	1.98	2.28	2.41	XP_004929883.1|0.0e+00|abnormal cell migration protein 10 isoform X2 [Bombyx mori]
BMSK0000348	44.45	41.16	42.88	30.32	21.68	22.46	33.97	35.97	36.47	XP_021206088.1|0.0e+00|eukaryotic translation initiation factor 4 gamma 3 [Bombyx mori]
BMSK0000349	25.42	23.55	19.43	23.54	18.89	23.18	19.53	16.41	16.61	XP_004929980.1|1.3e-111|facilitated trehalose transporter Tret1-like isoform X3 [Bombyx mori]
BMSK0000350	2111.43	2421.73	2167.88	1625.07	1595.96	1660.39	1908.51	2491.22	2127.77	NP_001036897.1|2.6e-148|Y-box protein [Bombyx mori]
BMSK0000352	33.15	25.28	19.72	22.63	18.56	21.53	30.69	23.27	18.5	XP_014366589.1|2.8e-279|PREDICTED: catalase [Papilio machaon]
BMSK0000356	6.45	6.28	7.36	5.24	4.42	5.37	5.96	5.27	5.99	XP_004929891.1|1.4e-261|procollagen-lysine,2-oxoglutarate 5-dioxygenase 3 isoform X2 [Bombyx mori]
BMSK0000357	1.7	1.37	0	0.83	1.37	0.52	0.5	0.71	0	XP_004929891.1|7.9e-164|procollagen-lysine,2-oxoglutarate 5-dioxygenase 3 isoform X2 [Bombyx mori]
BMSK0000359	0	0	0	0	0	0	0	0	0.5	XP_012549048.2|4.0e-109|uncharacterized protein LOC101743186 [Bombyx mori]
BMSK0000364	5.53	4.48	4.56	3.69	2.51	3.54	3.91	5.02	3.89	XP_004929895.1|1.9e-283|zinc finger protein 271 isoform X1 [Bombyx mori]
BMSK0000365	8.33	5.21	4.28	5.61	4.1	4.62	6.46	6.08	4.43	XP_004929983.1|1.1e-280|tetratricopeptide repeat protein 39B isoform X2 [Bombyx mori]
BMSK0000366	0.4	0.29	0	0.34	0.09	0.42	0.36	0.45	0.18	XP_021194725.1|2.2e-117|glycine-rich cell wall structural protein-like [Helicoverpa armigera]
BMSK0000368	0.32	0	0	0.16	0.2	0	0.79	0.12	0	XP_004929899.1|9.4e-77|frequenin-1 [Bombyx mori]
BMSK0000369	4.61	3.81	3.48	3.05	2.45	3.03	4.25	3.49	3.61	XP_021206147.1|1.4e-250|pyruvate dehydrogenase [acetyl-transferring]-phosphatase 1, mitochondrial isoform X3 [Bombyx mori]
BMSK0000370	3.57	3.41	2.53	1.06	1.66	2.31	3.07	2.49	2.71	XP_004929899.1|9.4e-77|frequenin-1 [Bombyx mori]
BMSK0000371	26.48	32.01	30.55	24.21	21.68	16.42	21.6	26.03	24.16	XP_004929900.1|6.2e-139|vesicle-associated membrane protein-associated protein B isoform X1 [Bombyx mori]
BMSK0000372	2.75	2.88	2.55	1.91	1.57	1.18	2.14	2.65	2.05	XP_021206037.1|0.0e+00|uncharacterized protein LOC101745877 isoform X2 [Bombyx mori]
BMSK0000373	2.66	2.3	1.72	1.37	1.27	0.41	1.95	3.19	1.74	XP_021206065.1|1.9e-244|MAGUK p55 subfamily member 7 [Bombyx mori]
BMSK0000374	8.21	9.33	8.26	7.8	8.52	7.18	7.7	11.55	7.86	XP_004929905.3|3.7e-254|insulin-like growth factor 2 mRNA-binding protein 1 isoform X2 [Bombyx mori]
BMSK0000377	0.37	1.42	0.36	0.32	0.63	0	1.33	1.32	0.33	XP_021206072.1|1.1e-61|uncharacterized protein LOC101746155 isoform X4 [Bombyx mori]
BMSK0000378	0.78	0.6	0.46	0.56	0.8	0	0.56	0.84	1.38	XP_004929988.1|2.7e-90|uncharacterized protein LOC101746155 isoform X2 [Bombyx mori]
BMSK0000383	70.2	81.22	53.81	50.27	40.53	47.17	56.17	58.1	47.21	XP_004929913.1|7.2e-266|proton-coupled amino acid transporter-like protein pathetic [Bombyx mori]
BMSK0000386	11.03	9.65	8.31	7.84	6.14	7.74	8.74	8.29	7.59	XP_021206001.1|0.0e+00|nuclear hormone receptor FTZ-F1 isoform X5 [Bombyx mori]
BMSK0000387	20.27	15.06	12.71	9.66	10.25	9.54	12.49	15.57	11.99	NP_001040424.1|4.6e-137|3-hydroxyacyl-CoA dehydrogenase [Bombyx mori]
BMSK0000388	0	0	0	0	0	0	0.1	0	0	XP_026746617.1|1.7e-196|angiopoietin-related protein 4-like isoform X2 [Trichoplusia ni]
BMSK0000389	1.72	1.72	1.36	1.2	0.68	0.82	1.38	1.41	1.05	NP_001188364.1|1.5e-67|polyhomeotic [Bombyx mori]
BMSK0000390	0.78	1.08	0.67	0.61	0.4	0.31	1.23	1.11	0.97	NP_001188364.1|0.0e+00|polyhomeotic [Bombyx mori]
BMSK0000391	0	0	0	0	0	0	0.02	0	0.02	XP_021206058.1|6.2e-256|uncharacterized protein LOC101747134 [Bombyx mori]
BMSK0000392	4.52	4.95	5.68	2.42	2.42	2.09	3.58	5.36	5.17	XP_004929916.2|1.4e-59|lysophospholipase-like protein 1 [Bombyx mori]
BMSK0000394	10.15	8.43	9.37	2.61	2.02	2.27	4.8	4.5	3.98	XP_021206068.1|7.6e-268|membrane-bound transcription factor site-1 protease, partial [Bombyx mori]
BMSK0000396	4.24	5.01	4.26	2.54	2.65	5.18	5.89	3.18	5.17	XP_012549002.1|0.0e+00|acetyl-coenzyme A synthetase isoform X1 [Bombyx mori]
BMSK0000397	813.73	859.19	773.81	747.19	669.38	753.05	627.87	535.24	601.63	XP_004929918.1|1.5e-45|uncharacterized protein LOC101746861 [Bombyx mori]
BMSK0000398	10.61	8.2	7.47	9.27	6.06	5.99	7.96	10.31	12.21	NP_001040328.1|6.2e-150|surfeit 1 isoform 1 [Bombyx mori]
BMSK0000399	12.66	12.44	9.52	8.15	6.48	7.87	8.8	11.41	9.69	XP_026727918.1|6.3e-165|ankyrin repeat domain-containing protein 11 isoform X6 [Trichoplusia ni]
BMSK0000401	0.66	0	0	0	0	0	0	0	0.58	XP_026330569.1|6.7e-24|uncharacterized protein LOC113238062 [Hyposmocoma kahamanoa]
BMSK0000402	0	0	0	0	0.54	0	0	0.56	0
BMSK0000404	7.14	6.25	6.37	4.72	4.88	4.33	7.25	5.59	5.4	XP_012548985.1|2.9e-170|prostaglandin E synthase 2 [Bombyx mori]
BMSK0000405	1.09	1.22	0.73	0.77	0.94	0	0.65	1.47	0.97	XP_022917793.1|3.4e-20|uncharacterized protein LOC111427060 [Onthophagus taurus]
BMSK0000408	0	0.12	0	0.1	0.1	0	0.22	0	0	XP_012548904.1|2.0e-143|dendritic arbor reduction protein 1 [Bombyx mori]
BMSK0000409	0	0.02	0	0.02	0.02	0	0.12	0.04	0	XP_004929922.1|0.0e+00|multidrug resistance protein homolog 49 [Bombyx mori]
BMSK0000410	14.43	13.92	13.38	8.31	7.79	9	7.96	9.31	7.31	KPI91945.1|0.0e+00|Multidrug resistance protein-like 49 [Papilio xuthus]
BMSK0000411	1.04	0	0.67	0.3	0.59	0	0	0.93	0	XP_004926457.1|3.7e-44|NADH dehydrogenase [ubiquinone] 1 beta subcomplex subunit 7-like [Bombyx mori]
BMSK0000412	4.09	4.53	4.23	3.25	2.78	2.67	3.16	3.26	3.35	XP_021193074.1|2.0e-58|circadian locomoter output cycles protein kaput-like [Helicoverpa armigera]
BMSK0000413	0.6	0.58	0.36	0.41	0	0.51	0.22	0.77	1.07	XP_012549064.1|1.4e-141|uncharacterized protein LOC101735755 isoform X1 [Bombyx mori]
BMSK0000414	1.45	0.7	0.87	0.76	0.56	0.41	0.73	1.18	1.58	XP_012549064.1|1.0e-217|uncharacterized protein LOC101735755 isoform X1 [Bombyx mori]
BMSK0000416	0.42	1.01	0.21	0.36	0.36	0.18	1.13	0.76	0.56	KOB77659.1|7.3e-46|Carboxylesterase-like protein [Operophtera brumata]
BMSK0000418	0.43	0	0	0	0	0	0	0	0	XP_012548928.1|3.3e-44|tissue factor pathway inhibitor-like [Bombyx mori]
BMSK0000421	2.41	1.93	1.84	1.8	1.21	1.18	1.27	1.37	1.74	XP_012549018.1|0.0e+00|uncharacterized protein LOC101736416 [Bombyx mori]
BMSK0000422	1.07	1.11	0.85	0.4	0.65	0.27	1.1	1.74	0.99	XP_004930002.2|0.0e+00|ubiquitin carboxyl-terminal hydrolase 35 isoform X2 [Bombyx mori]
BMSK0000423	0	0	0.17	0	0	0	0	0.15	0	XP_004929927.1|3.9e-107|uncharacterized protein LOC101736369 [Bombyx mori]
BMSK0000425	12.29	11.84	10.86	7.62	6.02	4.17	8.38	10.7	8.46	XP_012548929.1|2.3e-271|polypeptide N-acetylgalactosaminyltransferase 11 [Bombyx mori]
BMSK0000436	0	0	0.35	0	0.31	0.15	0.64	0.48	0	XP_012549084.2|2.8e-78|uncharacterized protein LOC101737027 [Bombyx mori]
BMSK0000439	4.37	4.88	4.69	1.87	2.6	1.72	3.56	13.01	5.95	XP_004929932.1|8.6e-138|protein grindelwald [Bombyx mori]
BMSK0000440	0.58	0	0	0	0	0	0	2.11	0	XP_012548895.1|3.2e-46|period isoform X1 [Bombyx mori]
BMSK0000442	3.28	3.4	2.72	2.37	2.27	1.32	2.24	3.52	3.17	XP_012548895.1|0.0e+00|period isoform X1 [Bombyx mori]
BMSK0000443	0	0	0.35	0	0	0	0	0.22	0.44	XP_012548895.1|6.2e-55|period isoform X1 [Bombyx mori]
BMSK0000444	21.1	28.2	26.71	18.73	17.27	16.6	16.96	17.34	21.33	NP_001036846.1|0.0e+00|nonclathrin coat protein gamma1-COP [Bombyx mori]
BMSK0000445	4.37	4.77	4.36	3.23	3.26	3.6	3.25	5.53	4	XP_012548994.1|1.7e-207|uncharacterized protein LOC101737214 isoform X2 [Bombyx mori]
BMSK0000446	0.18	0	0	0.22	0.83	0.52	0	0.18	0.32	XP_021206033.1|6.7e-90|uncharacterized protein LOC101737214 isoform X4 [Bombyx mori]
BMSK0000447	5.99	6.3	5.19	3.54	2.87	2.69	4.69	6	5.23	XP_012549042.1|8.4e-298|RING finger and SPRY domain-containing protein 1 isoform X1 [Bombyx mori]
BMSK0000449	2.91	3.19	2.79	2.61	3.5	2.39	2.8	3.8	2.04	XP_004929936.1|5.3e-231|flotillin-1 isoform X2 [Bombyx mori]
BMSK0000450	3.15	3.43	2.96	1.87	1.66	1.41	2.19	3.49	3.02	XP_004929937.1|0.0e+00|sulfhydryl oxidase 1 [Bombyx mori]
BMSK0000451	19.93	21.69	21.9	18.67	16.61	15.07	14.78	15.59	17.56	XP_021206069.1|2.5e-118|uncharacterized protein LOC101737920 [Bombyx mori]
BMSK0000452	0.07	0	0.13	0.06	0	0.06	0.12	0.18	0.18	XP_021206069.1|7.3e-252|uncharacterized protein LOC101737920 [Bombyx mori]
BMSK0000454	1.33	1.79	0.89	0.88	0.41	1.3	1.97	1.28	1.34	XP_021206069.1|2.1e-295|uncharacterized protein LOC101737920 [Bombyx mori]
BMSK0000455	0	0	0.89	0.39	0	0	0	1.22	0	XP_004929938.1|1.2e-51|hypodermin-A [Bombyx mori]
BMSK0000456	0.13	0	0	0	0	0	0	0.17	0	XP_012549036.1|2.8e-270|LOW QUALITY PROTEIN: protein scabrous [Bombyx mori]
BMSK0000459	0.53	0.22	0.45	0	0.2	0.06	0.14	0.21	0.13	XP_012548938.1|1.5e-208|intraflagellar transport protein 122 homolog [Bombyx mori]
BMSK0000460	2.35	2.01	2.32	1.42	1.2	1.28	1.33	2.32	1.85	XP_012549066.1|0.0e+00|USP6 N-terminal-like protein isoform X1 [Bombyx mori]
BMSK0000463	0	0	0	0	0	0	0.02	0	0.02	XP_021206058.1|6.2e-256|uncharacterized protein LOC101747134 [Bombyx mori]
BMSK0000464	4.52	4.95	5.68	2.42	2.42	2.09	3.58	5.36	5.17	XP_004929916.2|1.4e-59|lysophospholipase-like protein 1 [Bombyx mori]
BMSK0000466	0.08	0.18	0.24	0.52	0.25	0.5	0.27	0.79	0.32	BAW33744.1|0.0e+00|ATP-dependent helicase [Bombyx mori]
BMSK0000469	0.24	0.23	0.27	0.34	0.1	0.03	0.25	0.25	0.07	KPI99018.1|3.8e-109|Transposable element P transposase [Papilio xuthus]
BMSK0000471	0	0	0	0.26	0	0	0	0	0	XP_011566240.1|4.2e-17|PREDICTED: zinc finger BED domain-containing protein 1-like [Plutella xylostella]
BMSK0000472	0.6	0.19	0.79	0.51	0.75	0.28	0.42	0.97	1.01	XP_022836596.1|1.9e-239|uncharacterized protein LOC111363963 [Spodoptera litura]
BMSK0000473	1.42	1.9	2.49	3.15	1.7	1.66	2.29	2.03	2.26	OWR52081.1|9.8e-41|hypothetical protein KGM_208220 [Danaus plexippus plexippus]
BMSK0000474	0	0.1	0	0	0.05	0.03	0.19	0.36	0	XP_014371084.1|6.7e-219|PREDICTED: uncharacterized protein LOC106720810 [Papilio machaon]
BMSK0000478	5.24	5.68	4.15	5.36	4.5	3.55	2.86	4.5	2.26	XP_004927194.1|0.0e+00|carnitine O-palmitoyltransferase 1, liver isoform isoform X1 [Bombyx mori]
BMSK0000479	4.07	4.55	3.48	4.43	4.02	4.05	2.85	2.81	2.63	XP_012546680.1|6.9e-55|uncharacterized protein LOC101736978 [Bombyx mori]
BMSK0000480	66.37	72.79	91.48	75.3	70.44	57.28	56.17	57.49	93.49	NP_001182009.1|0.0e+00|tudor staphylococcus/micrococcal nuclease [Bombyx mori]
BMSK0000483	0	0	0.19	0.17	0	0	0	0	0	XP_026734339.1|2.0e-94|uncharacterized protein LOC113498490 [Trichoplusia ni]
BMSK0000485	0	0	0	0	0	0	0	0.57	0	XP_012546682.1|1.3e-40|uncharacterized protein LOC101736230 [Bombyx mori]
BMSK0000486	7.31	5.4	8.29	4.04	5.18	4.97	5.65	6	7.63	XP_012546682.1|1.5e-123|uncharacterized protein LOC101736230 [Bombyx mori]
BMSK0000489	0	1.83	0	0	0	0	0	1.67	0	ADI61817.1|3.3e-32|endonuclease-reverse transcriptase [Bombyx mori]
BMSK0000490	0.69	0.93	0.27	0.82	0.24	0.69	0.74	0.12	0.24	XP_012546996.1|4.4e-118|uncharacterized protein LOC105841861 [Bombyx mori]
BMSK0000491	1.37	1.22	1.09	0.94	1.17	0.88	1.18	1.21	0.82	XP_012551802.1|0.0e+00|pleckstrin homology domain-containing family G member 5 isoform X1 [Bombyx mori]
BMSK0000492	151.68	110.34	105.37	137.18	126.75	136.14	138.4	94.72	106.21	NP_001040525.1|9.6e-239|6-phosphogluconate dehydrogenase [Bombyx mori]
BMSK0000493	1.08	0.64	0.5	0.69	0.57	0.38	0.84	1.46	1.29	NP_001296506.1|8.7e-223|uncharacterized protein LOC101739895 [Bombyx mori]
BMSK0000494	0.49	0.6	0.56	0.13	0.11	0.18	0.4	0.87	0.81	XP_012551807.1|0.0e+00|sterol regulatory element-binding protein cleavage-activating protein [Bombyx mori]
BMSK0000497	0.25	0	0	0	0	0	0	0	0	XP_004933198.2|1.0e-136|uncharacterized protein LOC101740302 [Bombyx mori]
BMSK0000499	29.98	29.67	34.25	23.96	15.46	22.5	27.99	31.74	34.82	XP_004933126.1|2.2e-104|cdc42 homolog [Bombyx mori]
BMSK0000500	105.46	87.21	95.55	74.13	66.44	70.46	106.48	89.71	107.91	NP_001040104.1|8.3e-127|glutathione peroxidase [Bombyx mori]
BMSK0000504	0.12	0.04	0	0.04	0.04	0.14	0	0.15	0.15	XP_004933130.1|0.0e+00|angiopoietin-related protein 2 [Bombyx mori]
BMSK0000505	16.16	13.85	15.34	11.92	12.14	9.97	14.17	12.04	13.92	XP_021208297.1|1.2e-173|ubiquitin carboxyl-terminal hydrolase isozyme L5 isoform X2 [Bombyx mori]
BMSK0000506	49.72	36.72	30.28	62	51.52	53.7	35.54	29.44	33.72	XP_004933932.2|2.3e-233|lysophospholipid acyltransferase 5 [Bombyx mori]
BMSK0000507	0.27	0.07	0.13	0	0.24	0.06	0.12	0.06	0	ADK98422.1|7.8e-214|enolase II [Antheraea pernyi]
BMSK0000509	36.03	23.97	22.15	16.17	15.83	14.84	23.52	36.47	24.7	XP_004922097.1|1.7e-110|dephospho-CoA kinase domain-containing protein [Bombyx mori]
BMSK0000510	2.84	2.65	1.82	1.92	1.29	1.73	2.68	5.17	2.47	XP_012551805.1|0.0e+00|autophagy-related protein 9A [Bombyx mori]
BMSK0000511	472.21	529.62	422.44	231.57	216.4	215.64	298.61	281.5	244.02	XP_004933138.1|3.3e-180|D-3-phosphoglycerate dehydrogenase [Bombyx mori]
BMSK0000512	2.84	2.58	3.95	3.31	4.82	4.07	3.87	4.82	3.15	XP_004933136.1|1.3e-27|myristoylated alanine-rich C-kinase substrate [Bombyx mori]
BMSK0000513	2.82	2.48	2.99	1.84	1.22	1.88	2.47	1.8	2.28	XP_021208178.1|1.6e-298|SNF4/AMP-activated protein kinase gamma subunit isoform X1 [Bombyx mori]
BMSK0000516	1.76	0.77	0.95	1.08	1.75	0.28	1.44	2.88	1.04	XP_021208178.1|2.9e-201|SNF4/AMP-activated protein kinase gamma subunit isoform X1 [Bombyx mori]
BMSK0000517	0.22	0	0.37	0	0.13	0.13	0.33	0	0.2	XP_004933139.1|2.0e-232|uncharacterized protein LOC101744006 [Bombyx mori]
BMSK0000518	0	0	0.04	0	0	0.03	0.04	0	0	XP_012551808.1|1.4e-223|uncharacterized protein LOC101740699 isoform X2 [Bombyx mori]
BMSK0000519	0	0	0	0	0	0	0.05	0	0.1	XP_026333676.1|1.5e-67|uncharacterized protein LOC113240557 [Hyposmocoma kahamanoa]
BMSK0000520	1.51	0.97	0.99	1.35	0.94	1.21	2	1.77	0.9	XP_004933140.1|1.0e-239|uncharacterized protein LOC101744245 [Bombyx mori]
BMSK0000521	0.07	0	0.35	0.66	0.12	0.18	0.51	0.51	0	XP_004933141.1|1.5e-246|uncharacterized protein LOC101744484 [Bombyx mori]
BMSK0000529	0	0	0.56	0	0	0	0	0	0	XP_012545682.1|3.0e-09|CD63 antigen isoform X2 [Bombyx mori]
BMSK0000531	2.74	2.53	2.49	2.41	2	2.06	2.36	2.61	1.72	XP_018018884.1|6.2e-96|PREDICTED: neurocalcin homolog isoform X1 [Hyalella azteca]
BMSK0000533	0	0	0.3	0.26	0	0	0	0	0	XP_026497434.1|3.9e-71|neuronal calcium sensor 2 [Vanessa tameamea]
BMSK0000536	2.06	3.21	3.35	1.43	1.32	1.76	2.31	1.78	1.65	XP_004933204.2|2.7e-177|tyrosine-protein kinase PR2 [Bombyx mori]
BMSK0000538	3.26	1.76	2.26	1.71	1.23	1.19	2.07	1.76	1.82	XP_004933205.1|0.0e+00|protein SERAC1 [Bombyx mori]
BMSK0000541	13.01	9.04	10.18	8.84	6.31	6.47	8.35	9.19	9.64	XP_004933146.1|2.3e-42|ubiquitin-conjugating enzyme E2 G2 [Bombyx mori]
BMSK0000544	8.19	8.61	9.7	8.62	13.07	8.25	8.9	8.38	8.72	XP_004933147.1|3.0e-176|uncharacterized protein LOC101745497 [Bombyx mori]
BMSK0000545	0.18	0.34	0.52	0.15	0.61	0.15	0.16	0.8	0.31	XP_012551810.1|2.4e-101|uncharacterized protein LOC105842568 [Bombyx mori]
BMSK0000546	0.23	0.13	0.14	0.04	0	0.12	0.25	0.04	0.16	XP_021208211.1|3.9e-166|uncharacterized protein LOC101745636 [Bombyx mori]
BMSK0000548	28.5	29.2	25.37	18.47	20.29	21.23	22.41	24.11	23.03	XP_004933149.1|0.0e+00|nostrin isoform X2 [Bombyx mori]
BMSK0000549	1.19	0.88	1.43	0.93	0.79	0.54	1.23	1.33	1.38	XP_004933150.1|1.8e-194|transmembrane protein 198 [Bombyx mori]
BMSK0000550	16.17	11.56	11.21	11.28	9.79	9.57	14.1	11.6	10.21	NP_001040314.1|6.1e-218|DNA-damage inducible protein [Bombyx mori]
BMSK0000551	0	0	0	0	0	0	0	0.04	0	XP_004933208.1|0.0e+00|SH2 domain-containing protein 3C [Bombyx mori]
BMSK0000552	0.07	0	0	0	0	0	0	0	0	XP_012551789.2|1.0e-256|alpha-mannosidase 2 [Bombyx mori]
BMSK0000553	0.19	0.47	0.28	0.16	0.08	0.32	0.09	0.35	0.43	XP_004933152.1|7.4e-169|L-galactose dehydrogenase isoform X1 [Bombyx mori]
BMSK0000554	1.27	1.23	1.15	0.59	0.48	0.82	1.64	1.48	1.37	XP_004933157.1|0.0e+00|alpha-mannosidase 2 isoform X1 [Bombyx mori]
BMSK0000555	0.55	1.07	1.18	0.71	0.4	0.39	0.66	1.01	0.82	XP_012551722.1|1.8e-186|glucuronyltransferase isoform X1 [Bombyx mori]
BMSK0000556	0.27	0.52	1.32	0.7	0.23	0	0.24	0.73	0	BAE24977.1|2.9e-24|unnamed protein product [Mus musculus]
BMSK0000557	7.61	7.95	7.83	5.46	3.39	3.77	6.89	8.04	7.32	XP_021208220.1|0.0e+00|uncharacterized protein LOC101742281 isoform X1 [Bombyx mori]
BMSK0000559	0	0.21	0.22	0.05	0.1	0.05	0	0.1	0	XP_012551806.1|1.6e-309|uncharacterized protein LOC105842565 [Bombyx mori]
BMSK0000562	0.48	1.83	1.91	0.75	1.05	0.44	1.42	2.2	2.5	XP_021208243.1|3.0e-127|protein AF-10 isoform X9 [Bombyx mori]
BMSK0000563	0.77	1.09	0.76	0.54	0.61	0.18	0.32	0.7	0.62	XP_021208250.1|1.3e-192|protein AF-10 isoform X16 [Bombyx mori]
BMSK0000564	0.91	0.72	0.34	0.34	0.49	0.19	0.87	1.25	0.56	XP_012551796.1|1.5e-285|proton-coupled amino acid transporter-like protein pathetic isoform X1 [Bombyx mori]
BMSK0000566	3.03	2.82	2.49	2.49	2	1.97	2.37	2.8	2.97	XP_022832775.1|1.2e-35|GIGYF family protein CG11148-like isoform X4 [Spodoptera litura]
BMSK0000567	0.58	1.11	0.28	0.25	0.37	0.73	0.26	1.04	0.77	BAB21511.1|3.6e-35|TRAS3 [Bombyx mori]
BMSK0000568	5.59	6.59	4.73	3.34	3.06	2.77	5.78	5.54	5.15	XP_012551733.1|0.0e+00|GRB10-interacting GYF protein 2 [Bombyx mori]
BMSK0000571	0	0	0.06	0	0	0	0	0	0	XP_004933216.3|1.7e-294|otoferlin-like isoform X2 [Bombyx mori]
BMSK0000573	0.21	0.25	0.1	0	0	0.39	0.15	0.12	0	BAA74713.1|7.8e-178|Yokozuna [Bombyx mori]
BMSK0000575	0.34	0.75	0.47	0.29	1.83	1.23	0.62	0.75	0.69	XP_023232683.1|2.6e-101|ATP-dependent DNA helicase PIF1-like [Centruroides sculpturatus]
BMSK0000576	9.17	7.91	9.54	5.13	5.48	5.51	5.54	4.54	7.9	XP_012551801.1|8.2e-164|phytanoyl-CoA dioxygenase domain-containing protein 1 [Bombyx mori]
BMSK0000577	0	0	0	0.31	0	0	0	0.64	0.32	XP_004933163.1|5.6e-69|uncharacterized protein LOC101735714 [Bombyx mori]
BMSK0000578	18.58	13.84	13.11	10.7	9.23	12.96	13.83	12.23	10.89	XP_021208208.1|8.6e-206|solute carrier family 35 member F6 [Bombyx mori]
BMSK0000579	0.37	0.18	0.72	0.16	0.24	0.31	0.41	0.42	0.74	NP_001095933.1|1.3e-184|lactate dehydrogenase [Bombyx mori]
BMSK0000580	0	0	0	0	0.16	0	0.06	0	0.24	XP_012551735.1|0.0e+00|kalirin [Bombyx mori]
BMSK0000583	2.08	2.22	2.04	1.6	1.88	1.67	1.42	1.74	1.59	XP_012551735.1|0.0e+00|kalirin [Bombyx mori]
BMSK0000584	6.79	6.05	8.72	3.23	2.68	2.99	6.38	7.31	9.2	XP_004933167.1|7.2e-227|uncharacterized protein LOC101736297 [Bombyx mori]
BMSK0000585	0.66	0.63	0.59	0.53	0.5	0.38	0.55	0.82	0.62	XP_021208184.1|0.0e+00|E3 ubiquitin-protein ligase MYCBP2 isoform X1 [Bombyx mori]
BMSK0000586	1.67	0.71	1.51	0.34	0.17	0.9	1.38	1.64	1.37	XP_004933168.1|6.6e-253|uncharacterized protein LOC101736424 [Bombyx mori]
BMSK0000587	1.8	1.78	1.53	0.81	1.17	1.58	1.46	1.29	1.32	XP_021208190.1|0.0e+00|uncharacterized protein LOC101743708 [Bombyx mori]
BMSK0000590	0.9	0.94	0.82	0.5	0.69	0.43	0.94	0.81	0.69	XP_021208188.1|0.0e+00|E3 ubiquitin-protein ligase highwire isoform X2 [Bombyx mori]
BMSK0000591	1.58	0.74	0.61	1.31	0.84	0.65	0.47	1.15	0.5	XP_012551814.1|3.2e-133|sodium-dependent nutrient amino acid transporter 1 [Bombyx mori]
BMSK0000594	36.5	36.04	38.22	20.71	21.57	18.14	20.91	28.3	27.46	XP_004933172.1|1.1e-157|tyrosine-protein phosphatase corkscrew isoform X1 [Bombyx mori]
BMSK0000595	0.08	0.22	0	0	0	0	0.14	0	0	XP_021208284.1|1.9e-166|uncharacterized protein LOC110386422 [Bombyx mori]
BMSK0000599	0.07	0.07	0.07	0.12	0	0	0	0.19	0	XP_021208280.1|2.8e-240|coiled-coil domain-containing protein CG32809 isoform X12 [Bombyx mori]
BMSK0000600	0	0	0	0.3	0	0.14	0	0.15	0
BMSK0000602	20.25	14.62	18.97	17.02	13.68	11.51	15.94	18.01	15.23	XP_012551795.2|2.8e-41|solute carrier family 35 member B1 homolog [Bombyx mori]
BMSK0000604	0	0	0	0.82	0.79	0	1.25	0.9	0	XP_021202325.1|2.7e-35|uncharacterized protein LOC110384869 [Bombyx mori]
BMSK0000608	46.17	54.14	38.81	39.39	40.02	46.06	46.07	43.29	37.15	XP_022832801.1|0.0e+00|basement membrane-specific heparan sulfate proteoglycan core protein-like isoform X2 [Spodoptera litura]
BMSK0000609	0	0	0	0	0	0	0.08	0	0	XP_021208295.1|4.6e-199|uncharacterized protein LOC101745012 [Bombyx mori]
BMSK0000610	0.06	0	0	0	0.11	0.1	0.22	0.06	0.06	XP_004933180.1|4.7e-273|aldose 1-epimerase isoform X1 [Bombyx mori]
BMSK0000611	0	0	0	0	0	0.15	0	0	0	XP_004933182.1|6.1e-190|alpha-tocopherol transfer protein-like [Bombyx mori]
BMSK0000612	0.82	1.34	1.16	0.87	0.69	0.17	0.97	2.2	1.72	XP_004933226.1|0.0e+00|LOW QUALITY PROTEIN: chondroitin sulfate proteoglycan 4 [Bombyx mori]
BMSK0000613	0.19	0.63	0.46	0.16	0.08	0.04	0.59	1.2	0.59	XP_004933226.1|0.0e+00|LOW QUALITY PROTEIN: chondroitin sulfate proteoglycan 4 [Bombyx mori]
BMSK0000614	0	0	0.06	0.05	0	0.11	0	0	0.06	XP_004933167.1|1.3e-41|uncharacterized protein LOC101736297 [Bombyx mori]
BMSK0000615	3.03	1.65	2.85	3.59	2.25	1.66	1.84	3.87	1.34	XP_004933183.1|1.8e-74|chromatin complexes subunit BAP18 isoform X1 [Bombyx mori]
BMSK0000616	0	0.09	0.09	0	0	0	0	0	0	XP_004933227.2|1.7e-197|LIM homeobox transcription factor 1-beta [Bombyx mori]
BMSK0000618	0	0	0	0.17	0	0	0	0	0	XP_004933187.1|4.5e-91|uncharacterized protein LOC101738771 [Bombyx mori]
BMSK0000619	0	0	0	0.24	0.94	0	1	0.18	0	XP_004933189.1|6.1e-116|F-box/WD repeat-containing protein 7 isoform X3 [Bombyx mori]
BMSK0000620	3.1	3.26	3.22	3.05	2.62	2.95	2.83	2.11	2.5	XP_004933189.1|4.0e-134|F-box/WD repeat-containing protein 7 isoform X3 [Bombyx mori]
BMSK0000621	1.6	1.25	1.03	1.73	1.73	1.34	1.25	1.22	1.04	XP_012551799.1|1.6e-173|protein bric-a-brac 1 isoform X1 [Bombyx mori]
BMSK0000622	0.95	0.92	1.01	0.37	0.82	0.43	0.46	0.55	1.38	XP_012551799.1|2.6e-119|protein bric-a-brac 1 isoform X1 [Bombyx mori]
BMSK0000623	13.16	15.14	13.85	11.66	11.89	10.89	10.41	12.53	12.47	XP_012551752.1|0.0e+00|CCR4-NOT transcription complex subunit 1 isoform X2 [Bombyx mori]
BMSK0000624	85.27	58.7	65.7	44.06	35.69	39.37	67.42	96.07	69.42	NP_001155264.1|1.3e-26|uncharacterized protein LOC100302108 [Bombyx mori]
BMSK0000626	0	0	0	0.25	0.74	0	0	0	0	XP_021208285.1|4.6e-67|uncharacterized protein LOC101736996 isoform X1 [Bombyx mori]
BMSK0000628	0	0	0	0.3	0	0.14	0	0.15	0
BMSK0000630	16.86	14.63	15.8	13.65	12.03	11.33	13.8	19.25	16.06	XP_012551795.2|6.3e-41|solute carrier family 35 member B1 homolog [Bombyx mori]
BMSK0000632	0	0	0	0	0	0.03	0	0	0	XP_004933230.1|0.0e+00|IQ and AAA domain-containing protein 1 [Bombyx mori]
BMSK0000639	0	0	0	0	0	0	0.02	0	0.02	XP_021208210.1|0.0e+00|uncharacterized protein LOC101746166, partial [Bombyx mori]
BMSK0000640	0	0.04	0	0	0.07	0	0	0	0	XP_021208210.1|0.0e+00|uncharacterized protein LOC101746166, partial [Bombyx mori]
BMSK0000641	0	0	0	0	0	0	0	0	0.09	XP_012551783.1|1.9e-174|uncharacterized protein LOC101739482 isoform X2 [Bombyx mori]
BMSK0000642	0.06	0	0	0	0	0	0	0	0	XP_021208257.1|1.3e-279|uncharacterized protein LOC101739482 isoform X6 [Bombyx mori]
BMSK0000643	0	0	1.57	0	0	0	0	0	1.87	XP_004933193.1|5.6e-64|paraplegin [Bombyx mori]
BMSK0000644	4.4	5.61	4.41	3.81	3.03	3.39	3.15	3.99	5.2	XP_004933193.1|8.7e-292|paraplegin [Bombyx mori]
BMSK0000649	0	0	0	0.05	0	0	0	0.03	0	XP_021208814.1|1.5e-103|uncharacterized protein LOC110386653 [Bombyx mori]
BMSK0000650	0	0.15	0	0	0	0	0	0	0	XP_021208814.1|2.0e-114|uncharacterized protein LOC110386653 [Bombyx mori]
BMSK0000651	0.09	0	0	0	0	0	0	0	0	XP_021208814.1|8.6e-107|uncharacterized protein LOC110386653 [Bombyx mori]
BMSK0000652	0	0	0	0.05	0	0	0	0.03	0	XP_021208814.1|6.8e-104|uncharacterized protein LOC110386653 [Bombyx mori]
BMSK0000654	0	0	0	0.05	0	0	0	0.03	0	XP_021208814.1|6.8e-104|uncharacterized protein LOC110386653 [Bombyx mori]
BMSK0000655	0.09	0	0	0	0	0	0	0.03	0	XP_021208814.1|3.1e-104|uncharacterized protein LOC110386653 [Bombyx mori]
BMSK0000656	0.09	0	0	0	0	0	0	0.03	0	XP_021208814.1|3.1e-104|uncharacterized protein LOC110386653 [Bombyx mori]
BMSK0000657	0.09	0	0	0	0	0	0	0	0	XP_021208814.1|7.8e-108|uncharacterized protein LOC110386653 [Bombyx mori]
BMSK0000658	0	0.16	0	0	0	0	0	0	0	XP_021208814.1|2.0e-103|uncharacterized protein LOC110386653 [Bombyx mori]
BMSK0000659	0	0	0	0.17	0	0	0	0	0	XP_021202848.1|4.5e-171|uncharacterized protein LOC105841448 [Bombyx mori]
BMSK0000663	0.05	0	0	0	0	0	0	0	0	XP_021202837.1|0.0e+00|potassium voltage-gated channel protein Shaker isoform X1 [Bombyx mori]
BMSK0000664	3.24	3.02	3.61	2.27	1.96	2.01	2.73	2.71	2.28	XP_021202846.1|5.6e-89|protein angel [Bombyx mori]
BMSK0000666	1.34	1.86	1.37	1.16	1.2	0.91	1.16	1.5	1.51	XP_021202833.1|0.0e+00|uncharacterized protein LOC101746464 isoform X1 [Bombyx mori]
BMSK0000667	0.53	0	0.26	0	0	0.22	0	0	0.65	XP_012553439.1|4.7e-14|uncharacterized protein LOC101744165 [Bombyx mori]
BMSK0000668	6.28	7.1	2.56	3.03	2.57	3.39	4.47	5.92	3.48	XP_021202804.1|1.4e-46|proton-coupled amino acid transporter-like protein CG1139 [Bombyx mori]
BMSK0000669	0	0	0	0	0	0.33	1.21	2.08	0
BMSK0000671	1.43	1.81	1.47	0.85	0.92	1	1.34	2.33	1.44	XP_004924956.1|1.1e-269|Y+L amino acid transporter 2 [Bombyx mori]
BMSK0000673	1.95	2.51	1.72	0.61	0.81	0.25	1.46	2.26	2.86	XP_004924943.1|1.3e-264|serine/threonine-protein kinase tricorner isoform X2 [Bombyx mori]
BMSK0000676	19.02	17.72	15.9	12.14	11.92	11.96	14.34	13.7	13.81	XP_012544817.1|6.6e-62|nitrogen permease regulator 2-like protein isoform X1 [Bombyx mori]
BMSK0000677	0	0	0.25	0.49	0	0	0	1.43	0.38	XP_026756400.1|1.8e-171|uncharacterized protein LOC113516220 [Galleria mellonella]
BMSK0000678	40.03	40.02	34.59	29.53	31.85	31.93	26.81	32.09	27.37	XP_012544828.1|4.1e-236|proton-coupled amino acid transporter 1 [Bombyx mori]
BMSK0000679	0.25	0.47	0	0	0	0.62	0	0.22	0.22	XP_026500633.1|1.5e-26|glycine-rich cell wall structural protein-like [Vanessa tameamea]
BMSK0000680	52.73	61.27	71.85	56.39	53.11	44.13	39.58	34.83	55.04	XP_012544783.1|0.0e+00|coatomer protein complex subunit beta 2 isoform X2 [Bombyx mori]
BMSK0000681	3.83	3.11	3.59	1.56	1.44	1.25	2.63	2.98	3.66	XP_021202823.1|0.0e+00|transcription initiation factor TFIID subunit 4 isoform X1 [Bombyx mori]
BMSK0000682	9.92	10.99	8.6	7.56	7.35	5.98	8.1	9.23	8.26	XP_004924939.1|0.0e+00|H(+)/Cl(-) exchange transporter 5 isoform X2 [Bombyx mori]
BMSK0000684	1.45	1.47	1.35	1.23	1.01	1.05	1.25	1.43	1.07	XP_012544822.1|0.0e+00|protein furry isoform X1 [Bombyx mori]
BMSK0000685	10.37	15.09	11.92	24.46	23.87	22.47	7.52	9.45	8.28	NP_001243940.1|1.2e-207|os protein [Bombyx mori]
BMSK0000689	0.13	0.37	0.31	0.33	0	0	0	0.06	0.46	NP_001274766.1|1.9e-271|phenylalanine hydroxylase [Bombyx mori]
BMSK0000690	0	0	0	0.11	0	0	0	0	0	NP_001243941.1|2.8e-107|arrowhead PA [Bombyx mori]
BMSK0000692	0.27	0.13	0	0.41	0.21	0.2	0.06	0	0.11	XP_021202811.1|2.7e-276|G-protein-signaling modulator 2 [Bombyx mori]
BMSK0000693	0.26	0.49	0.46	0.1	0.05	0.05	0.2	0.48	0.16	XP_021202811.1|2.0e-274|G-protein-signaling modulator 2 [Bombyx mori]
BMSK0000694	0.24	0	0	0.21	0	0	0	0.22	0	XP_013198341.1|4.0e-80|PREDICTED: uncharacterized protein LOC106141233, partial [Amyelois transitella]
BMSK0000696	0.6	0	0	0	0	0	0	0.11	0	XP_021202168.1|9.9e-63|uncharacterized protein LOC110384828 [Bombyx mori]
BMSK0000698	0	0	0	0	0	0.8	0	0	0	XP_011553393.1|4.8e-13|PREDICTED: uncharacterized protein LOC105384811 [Plutella xylostella]
BMSK0000700	0.99	1.15	0.94	0.76	0.75	0.55	0.64	1.23	1.41	XP_012544785.1|1.4e-28|cycle like factor b isoform X2 [Bombyx mori]
BMSK0000701	3.55	3.16	3.09	2.29	2.02	1.75	2.79	3.64	2.97	XP_012544785.1|0.0e+00|cycle like factor b isoform X2 [Bombyx mori]
BMSK0000702	12.38	9.52	11.09	11.03	10.26	6.94	8.13	10.87	11.25	NP_001103822.1|3.6e-123|ociad protein isoform 2 [Bombyx mori]
BMSK0000704	0	0	0	0.04	0	0	0	0.04	0	XP_004924933.1|2.4e-274|uncharacterized protein LOC101742534 isoform X1 [Bombyx mori]
BMSK0000705	0.17	0.32	0.24	0.07	0.22	0.14	0.07	0.15	0.15	XP_026330587.1|3.4e-162|piggyBac transposable element-derived protein 2-like [Hyposmocoma kahamanoa]
BMSK0000707	0	0	0	0	0.22	0	0	0	0	XP_012544793.1|3.3e-31|hepatic leukemia factor isoform X1 [Bombyx mori]
BMSK0000708	41.73	43.39	41.14	30.33	30.58	32.6	34.36	32.23	30.94	XP_012544801.1|7.9e-122|hepatic leukemia factor isoform X6 [Bombyx mori]
BMSK0000710	15.15	21.46	16.09	14.99	15.21	13.2	18.54	16.38	15.92	XP_004924927.1|1.4e-261|proton-coupled amino acid transporter-like protein CG1139 [Bombyx mori]
BMSK0000713	0	0	0	0.16	0	0	0	0	0	XP_004924926.1|6.6e-149|proton-coupled amino acid transporter-like protein CG1139 [Bombyx mori]
BMSK0000714	0	0	0.24	0	0	0	0	0	0
BMSK0000716	0	0	0	0.06	0	0	0	0	0	XP_021202853.1|3.0e-213|G-protein coupled receptor moody [Bombyx mori]
BMSK0000720	0.12	0.16	0	0	0	0	0.01	0	0	XP_023953350.1|1.2e-59|uncharacterized protein LOC112057091 [Bicyclus anynana]
BMSK0000722	0.08	0.02	0	0.03	0.01	0.03	0	0.06	0	XP_004925012.3|0.0e+00|uncharacterized protein LOC101742877, partial [Bombyx mori]
BMSK0000724	3.6	4.21	4.8	2.9	3.6	3.39	3.19	3.37	3.13	XP_027017951.1|3.3e-13|elastin-like isoform X14 [Tachysurus fulvidraco]
BMSK0000725	0.29	0	0.23	0	0.05	0	0.18	0.34	0.22	XP_024085466.1|0.0e+00|uncharacterized protein LOC106661425 isoform X1 [Cimex lectularius]
BMSK0000726	2.29	1.84	1.84	1.31	0.83	0.97	2.13	2.46	2.54	XP_004926857.1|1.0e-174|uncharacterized protein LOC101737771 isoform X1 [Bombyx mori]
BMSK0000727	0	0.06	0	0	0	0	0.06	0	0	XP_021202869.1|1.4e-248|neogenin [Bombyx mori]
BMSK0000728	0	0	0	0	0	0	0.03	0	0	XP_021202869.1|0.0e+00|neogenin [Bombyx mori]
BMSK0000730	4.53	6.89	7.95	6.07	9.02	5.48	5.2	5.6	7.36	XP_012544865.1|2.7e-106|DAZ-associated protein 2 isoform X2 [Bombyx mori]
BMSK0000731	22.4	26.39	20.87	18.1	20.7	18.81	19.62	17.9	17.58	XP_022119070.1|3.3e-111|transcription factor 12 isoform X3 [Pieris rapae]
BMSK0000733	46.13	57.67	57.18	41.08	47.6	45.17	45.3	42.1	46.66	XP_021202890.1|2.3e-89|ATP-dependent zinc metalloprotease YME1 homolog isoform X1 [Bombyx mori]
BMSK0000734	3.47	3.63	3.42	2.16	1.51	1.6	2.75	2.84	2.11	XP_004925007.1|0.0e+00|zinc finger protein 791 [Bombyx mori]
BMSK0000735	0.28	0.32	0.11	0.19	0.24	0.23	0.25	0.2	0.25	XP_004925035.2|0.0e+00|zinc finger protein 26 [Bombyx mori]
BMSK0000740	0	0	0	0	0	0	0.1	0	0	XP_004925034.3|8.7e-124|LOW QUALITY PROTEIN: glutamate decarboxylase [Bombyx mori]
BMSK0000742	0.47	0.32	0.46	0.46	0.17	0.45	0.48	0.18	0.48	XP_022119021.1|7.3e-119|protein RRNAD1 isoform X2 [Pieris rapae]
BMSK0000743	3.23	3.04	3.68	3.16	1.74	1.35	3.09	1.92	4.13	XP_021202868.1|0.0e+00|LOW QUALITY PROTEIN: presequence protease, mitochondrial [Bombyx mori]
BMSK0000744	757.71	861.57	843.71	612.92	622.76	606.55	671.56	618.24	693.09	XP_012544869.1|3.1e-210|nucleolar GTP-binding protein 1 [Bombyx mori]
BMSK0000745	3.61	3.57	3.79	2.49	3	2.47	2.78	2.85	3.16	XP_004925005.1|0.0e+00|uncharacterized protein LOC101741660 [Bombyx mori]
BMSK0000746	9.43	12.44	11.84	7.71	6.54	6.34	6.48	7.29	9.88	XP_004925004.1|1.2e-218|BTB/POZ domain-containing protein 10 [Bombyx mori]
BMSK0000747	0	0.02	0	0	0.01	0	0	0	0	XP_004925002.2|0.0e+00|uncharacterized protein LOC101741243 [Bombyx mori]
BMSK0000748	0	0.37	0.38	0	0	0	0	0.35	0.35	XP_014364402.1|3.7e-30|PREDICTED: uncharacterized protein LOC106715595 [Papilio machaon]
BMSK0000749	0.48	0.61	0.55	0.2	0.21	0.2	0.14	0.43	0.21	XP_012544892.1|2.2e-172|testis-expressed protein 9 [Bombyx mori]
BMSK0000750	26.76	33.05	26.07	15.92	14.91	16.83	18.05	18.38	15.69	XP_021202886.1|0.0e+00|uncharacterized protein LOC101746182 [Bombyx mori]
BMSK0000751	1.66	0.45	0.64	5.37	3.61	2.8	0.83	1.6	0.33	XP_012544891.2|3.9e-104|uncharacterized protein LOC101741103 [Bombyx mori]
BMSK0000752	16.16	13.24	12.59	14.07	10.3	12.07	12.17	13.5	15.38	XP_012544897.1|1.5e-102|androgen-dependent TFPI-regulating protein isoform X1 [Bombyx mori]
BMSK0000753	2.92	2.14	2.47	2.19	2.63	2.11	2.03	2.97	2.02	XP_012544866.1|0.0e+00|zinc finger CCCH domain-containing protein 13 [Bombyx mori]
BMSK0000755	87.84	81.53	73.24	53.07	41.83	35.01	65.63	52.23	55.02	XP_004924999.1|3.5e-105|low density lipoprotein receptor adapter protein 1-A [Bombyx mori]
BMSK0000757	0.48	0	0	0	0	0	0	0	0	XP_004924998.1|1.1e-149|uncharacterized protein LOC101740538 [Bombyx mori]
BMSK0000758	2.27	1.9	2.08	0.92	0.85	1.91	2.78	1.84	2.21	XP_004924997.1|0.0e+00|zinc finger protein 85 [Bombyx mori]
BMSK0000759	1.05	0	0	0	0	0	0	0	0	XP_012544871.1|1.1e-40|chaoptin isoform X1 [Bombyx mori]
BMSK0000760	0.93	0.81	1.1	0.75	1.07	0.78	0.7	1.09	1.19	XP_021202883.1|0.0e+00|angiotensin-converting enzyme-like isoform X1 [Bombyx mori]
BMSK0000761	0.46	0.32	0.45	0.78	0.68	0.94	1.06	0.3	0.76	XP_012544871.1|1.7e-224|chaoptin isoform X1 [Bombyx mori]
BMSK0000762	0.26	0.49	0.14	0.75	0.79	0.34	0.52	0.7	0.39	XP_022816805.1|0.0e+00|protein artichoke [Spodoptera litura]
BMSK0000763	2.54	2.75	2.3	1.94	2.69	2.36	1.54	2.08	2	NP_001093298.1|0.0e+00|3-hydroxy-3-methylglutaryl-CoA reductase precursor [Bombyx mori]
BMSK0000764	26.66	28.79	26.2	23.16	24.72	21.3	23.62	25.78	21.89	XP_021208612.1|0.0e+00|paired amphipathic helix protein Sin3a [Bombyx mori]
BMSK0000766	1.18	1.38	1.04	1.01	0.89	0.7	0.75	1.2	1.02	ANI26478.1|0.0e+00|hypothetical protein, partial [Bombyx mori]
BMSK0000768	0.04	0.29	0.13	0.18	0.04	0.07	0.06	0.4	0.23	XP_012544861.1|0.0e+00|R3H domain-containing protein 2 isoform X1 [Bombyx mori]
BMSK0000772	0	0	0.2	0	0.09	0.17	0	0.45	0.09	XP_021202867.1|3.9e-151|homeobox protein ceh-2 [Bombyx mori]
BMSK0000774	2.2	1.01	1.1	0.96	0.98	0.15	0.7	0.55	0.69	XP_021202858.1|2.9e-100|uncharacterized LOC101739914 isoform X3 [Bombyx mori]
BMSK0000775	1.32	1.58	0.86	0.53	0.87	0.74	1.01	1.72	1.51	XP_004924992.1|2.0e-284|zinc finger protein OZF isoform X1 [Bombyx mori]
BMSK0000776	20.96	21.44	26.14	19.57	17.74	17.13	14.42	15.23	23.2	NP_001296503.1|0.0e+00|methionine--tRNA ligase, cytoplasmic [Bombyx mori]
BMSK0000777	1.63	3.11	2.72	1.11	1.03	1	1.98	2.57	2.66	NP_001108115.1|5.8e-209|pyruvate dehydrogenase kinase [Bombyx mori]
BMSK0000779	16.11	11.65	10.95	6.81	3.96	6.32	12.1	15.19	11.8	XP_012544888.1|3.8e-80|putative gamma-glutamylcyclotransferase CG2811 isoform X9 [Bombyx mori]
BMSK0000780	11.65	11.64	15.99	10.97	5.94	9.34	12.47	15.24	11.6	XP_004924988.1|3.3e-188|G patch domain-containing protein 4 [Bombyx mori]
BMSK0000781	84.29	65.52	70.52	55.34	47.08	41.42	58.08	75.74	70.36	XP_004924987.1|9.7e-84|probable NADH dehydrogenase [ubiquinone] 1 alpha subcomplex subunit 12 [Bombyx mori]
BMSK0000782	0	0	0	0	0	0	0	0.25	0	XP_021202866.1|2.1e-83|uncharacterized protein LOC101744603 [Bombyx mori]
BMSK0000783	0.34	0.07	0.07	0.12	0.12	0.06	0	0.19	0.18	XP_012544879.1|5.1e-250|uncharacterized protein LOC105841468 [Bombyx mori]
BMSK0000784	1.68	1.62	1.11	1.89	1.04	1.72	1.18	1.15	1.63	XP_026730868.1|2.2e-85|uncharacterized protein LOC113496014 [Trichoplusia ni]
BMSK0000787	20.61	21.24	21.88	12.44	13.34	11.78	18.23	14.56	17.51	XP_021202872.1|6.5e-209|uncharacterized protein LOC101738839 [Bombyx mori]
BMSK0000796	1.85	2.53	1.03	1.13	1.13	1.1	2.36	1.89	4.91	XP_004924976.1|4.9e-83|protein FAM136A [Bombyx mori]
BMSK0000801	0	0.44	0	0	0	0	0	0	0	BAS21365.1|2.5e-57|chorion class A [Bombyx mori]
BMSK0000804	0.22	0	0	0	0	0	0	0.2	0	XP_021202793.1|2.0e-88|E3 ubiquitin-protein ligase CBL-B-B [Bombyx mori]
BMSK0000805	1.84	1.85	1.42	1.4	1.9	1.34	1.74	1.48	1.6	XP_021202793.1|1.4e-152|E3 ubiquitin-protein ligase CBL-B-B [Bombyx mori]
BMSK0000807	0	0	0	0	0.05	0	0	0.06	0	BAA13042.1|1.9e-234|trehalase [Bombyx mori]
BMSK0000808	1.05	1.39	1.35	0.61	1.12	0.79	0.91	0.46	0.92	KOB73697.1|1.8e-261|Trehalase [Operophtera brumata]
BMSK0000809	0.58	0.73	0.74	0.38	0.21	0.28	0.91	0.59	0.34	XP_004921996.1|0.0e+00|ATP-dependent DNA helicase Q1 [Bombyx mori]
BMSK0000810	0	0.31	0.16	0.14	0	0	0.14	0	0.14	XP_004922050.1|1.3e-118|transcription factor Adf-1 isoform X2 [Bombyx mori]
BMSK0000811	1.56	1.73	1.41	1.48	1.19	1.62	1.78	1.07	1.23	XP_004922051.1|7.8e-278|zinc finger protein 208-like isoform X2 [Bombyx mori]
BMSK0000812	6.14	6.51	7.53	6.61	6.73	5.21	5.52	6.75	5.61	XP_012546247.1|8.2e-81|acylamino-acid-releasing enzyme [Bombyx mori]
BMSK0000814	0.17	0.39	0.41	0.88	0.54	0.8	0.36	0.53	0.46	XP_004921999.1|4.7e-199|glucose dehydrogenase [FAD, quinone]-like isoform X1 [Bombyx mori]
BMSK0000815	10.57	12.7	13.63	9.33	8.97	7.73	10.27	10.97	8.81	XP_004922000.1|7.4e-196|geranylgeranyl transferase type-2 subunit beta [Bombyx mori]
BMSK0000816	2.13	2.8	2.24	2.02	2.05	1.72	2.26	2.57	2	BAS21453.1|2.8e-256|diacetylglycerol kinase beta [Bombyx mori]
BMSK0000817	5.15	3.3	3.91	2.12	2.14	1.6	3.59	4.99	4.23	XP_021204586.1|1.1e-103|dihydrofolate reductase-like isoform X1 [Bombyx mori]
BMSK0000825	0.42	0.4	0.21	0	0.37	0.36	0	0.19	0
BMSK0000830	0	0	0	0	1.28	0	0	0	0	BAS21471.1|2.4e-56|chorion early A [Bombyx mori]
BMSK0000833	0	0	0.99	0	0	0	0.46	0	0	XP_012553439.1|1.2e-16|uncharacterized protein LOC101744165 [Bombyx mori]
BMSK0000835	0	0	0	0	0	0	0	0.33	0	NP_001112376.1|3.4e-66|chorion class CA protein ERA.1 precursor [Bombyx mori]
BMSK0000841	2.29	3.83	3.89	2.57	2.36	2.96	2.04	2.99	2.42	XP_021208392.1|5.1e-62|uncharacterized protein LOC101741934 [Bombyx mori]
BMSK0000842	7.95	8.74	6.99	6.65	6.24	5.9	7.07	7.4	6.61	XP_004933252.1|2.1e-136|glucose-6-phosphatase isoform X1 [Bombyx mori]
BMSK0000844	0.05	0	0.05	0	0	0	0	0.05	0.05	XP_004933343.1|1.6e-243|putative ammonium transporter 2 [Bombyx mori]
BMSK0000845	2.86	2.64	2.89	2.12	2.15	1.83	3.22	2.33	3.19	XP_021208387.1|6.1e-218|origin recognition complex subunit 4 [Bombyx mori]
BMSK0000846	4.75	4.32	6.28	3.61	2.88	4.18	4.98	3.8	4.21	XP_004933254.1|6.2e-237|uncharacterized protein LOC101742371 [Bombyx mori]
BMSK0000847	66.12	54.16	55.81	42.15	43.42	39.02	56.91	67.49	57.59	XP_004933256.1|1.3e-101|NADH dehydrogenase [ubiquinone] 1 alpha subcomplex subunit 8 [Bombyx mori]
BMSK0000848	38.24	31.26	34.88	19.07	21.02	26.87	29.08	31.25	33.13	NP_001040282.1|1.1e-132|translin [Bombyx mori]
BMSK0000849	0.55	0.4	0.51	0.44	0.24	0.23	0.34	0.85	0.61	XP_004933257.1|0.0e+00|uncharacterized protein LOC101742758 isoform X1 [Bombyx mori]
BMSK0000850	2.64	3.14	2.81	1.99	1.37	1.97	0.95	1.99	1.54	XP_012551839.1|1.3e-210|uncharacterized protein LOC101743957 [Bombyx mori]
BMSK0000851	0.17	0.5	0.24	0.37	0.13	0	0.21	0	0.3	PZC78621.1|1.7e-98|hypothetical protein B5X24_HaOG201998 [Helicoverpa armigera]
BMSK0000853	655.66	563.66	540.86	400.95	321.65	353.3	501.1	443.76	441.51	XP_012551823.1|1.1e-67|protein kinase c inhibitor isoform X1 [Bombyx mori]
BMSK0000854	0	0.08	0.16	0.2	0.14	0.2	0	0.22	0	PCG63557.1|8.5e-31|hypothetical protein B5V51_12103 [Heliothis virescens]
BMSK0000855	5.98	6.84	7.93	6.14	6.07	4.7	6.04	6.19	6.46	NP_001233218.1|1.1e-255|acetylglucosaminyltransferase [Bombyx mori]
BMSK0000857	100.19	75.81	88.34	56.94	63.21	52.18	76.33	80.91	69.62	XP_004933259.1|8.4e-33|cytochrome c oxidase subunit 7C, mitochondrial [Bombyx mori]
BMSK0000859	82.5	87.3	77.2	72.17	67.8	64	82.66	85.04	86.61	XP_021208333.1|4.7e-88|protein CDV3 homolog [Bombyx mori]
BMSK0000860	1.33	1.29	2.61	1.2	0.87	1.05	1.87	1.13	2.07	NP_001040469.1|1.5e-213|ARP6 actin-related protein 6-like protein [Bombyx mori]
BMSK0000861	0	0	0	0	0	0.84	0	0	0	XP_004933261.1|3.4e-34|cytochrome c oxidase subunit 7A1, mitochondrial-like [Bombyx mori]
BMSK0000862	23.73	25.08	30.57	22.91	26.33	18.36	20.02	18.6	28.94	XP_026483855.1|1.9e-278|T-complex protein 1 subunit epsilon [Vanessa tameamea]
BMSK0000863	357.87	324.07	306.22	232.8	207.77	199.29	302.52	315.28	310.82	NP_001040365.1|1.8e-108|nascent polypeptide associated complex protein alpha subunit [Bombyx mori]
BMSK0000864	0.18	0.12	0.12	0.67	0.26	0.51	0.44	0.22	0.65	XP_004933352.2|2.5e-277|probable chitinase 2 [Bombyx mori]
BMSK0000865	7.55	6.21	6.17	5.64	5.19	4.92	5.38	5.53	5.9	XP_004933263.1|3.2e-60|acyl-CoA-binding domain-containing protein 5 isoform X2 [Bombyx mori]
BMSK0000866	4.82	5.72	5.38	3.65	3.71	4.34	5.81	6.87	6.53	XP_004933264.1|7.8e-162|protein KTI12 homolog [Bombyx mori]
BMSK0000867	0.8	1.41	1.11	0.68	0.38	0.09	0.72	1.83	1.3	XP_012551895.1|0.0e+00|probable serine/threonine-protein kinase DDB_G0278901 isoform X2 [Bombyx mori]
BMSK0000868	1.56	0.69	0.59	0.41	0.73	1.71	0.54	0.11	1.06	XP_012551911.1|7.1e-157|carnosine N-methyltransferase [Bombyx mori]
BMSK0000869	0	0	0.18	0.05	0	0	0	0	0	XP_012551847.1|3.3e-151|plasminogen isoform X1 [Bombyx mori]
BMSK0000870	0	0	0.18	0.05	0	0	0	0	0	XP_012551847.1|3.3e-151|plasminogen isoform X1 [Bombyx mori]
BMSK0000871	0	0.14	0	0.25	0	0.25	0	0	0.26	XP_021208393.1|1.1e-121|coagulation factor VII isoform X1 [Bombyx mori]
BMSK0000872	0.12	0	0	0.1	0	0	0	0	0	XP_004933267.2|8.3e-150|coagulation factor VII isoform X2 [Bombyx mori]
BMSK0000874	0.26	0	0	0	0	0	0	0	0	AAK61417.1|3.4e-31|transposase [Ceratitis rosa]
BMSK0000875	0.22	0	0	0	0	0	0	0	0.39	XP_021208867.1|7.5e-64|uncharacterized protein LOC110386797 [Bombyx mori]
BMSK0000876	13.59	16.16	13.22	9.4	9.62	8.26	10.5	10.08	14.37	XP_013177412.1|4.1e-265|PREDICTED: peptidyl-prolyl cis-trans isomerase CWC27 homolog isoform X1 [Papilio xuthus]
BMSK0000877	0.6	0.56	0.42	0.24	0.06	0.12	0.47	0.24	0.4	XP_012551901.1|0.0e+00|uncharacterized protein LOC105842585 [Bombyx mori]
BMSK0000878	0.03	0	0	0.02	0	0	0	0.07	0.02	XP_026755331.1|0.0e+00|serine protease lint [Galleria mellonella]
BMSK0000881	0	0	0	2.85	4.13	2.69	0	0	0	XP_004933271.1|1.1e-225|decaprenyl-diphosphate synthase subunit 2 [Bombyx mori]
BMSK0000883	0.13	0	0	0	0	0	0	0	0	XP_004933275.1|1.8e-149|androgen-dependent TFPI-regulating protein [Bombyx mori]
BMSK0000887	7.39	6.94	6.31	2.83	1.84	2.71	5.91	5.18	7.93	XP_021186797.1|0.0e+00|probable nuclear hormone receptor HR3 isoform X4 [Helicoverpa armigera]
BMSK0000888	0	0	0	0.35	0	0	0	0	0.36	XP_012551819.1|3.8e-51|hormone receptor 3 isoform X3 [Bombyx mori]
BMSK0000890	7.58	8.97	7.2	7.48	7.54	6.67	7.42	8.81	6.65	XP_012551865.1|0.0e+00|uncharacterized protein LOC101745407 isoform X3 [Bombyx mori]
BMSK0000891	43.79	39.67	49.74	26.93	16.59	17.09	37.2	38.92	57.91	XP_004933279.1|0.0e+00|nucleolin [Bombyx mori]
BMSK0000892	1.39	0.53	0.62	0.87	0.39	0.79	1.17	1.05	1.01	XP_012551840.1|1.7e-206|mucin-5AC [Bombyx mori]
BMSK0000893	0	0	0	0.03	0	0.26	0	0	0	XP_023937733.1|1.2e-86|LOW QUALITY PROTEIN: uncharacterized protein LOC112045683 [Bicyclus anynana]
BMSK0000894	57.36	44.33	58.84	52.1	51.97	43.05	49.26	37.76	42.6	XP_004933282.1|3.1e-146|proteasome subunit beta type-4 [Bombyx mori]
BMSK0000895	5112.49	4653.57	4646.94	3453.91	3276.25	3310.12	4369.4	5485.33	4104.18	NP_001037227.1|2.8e-72|ribosomal protein L23 [Bombyx mori]
BMSK0000896	0	0	0	0	0	0	0	0.24	0	XP_012551902.1|2.0e-73|uncharacterized protein LOC101745843 [Bombyx mori]
BMSK0000897	3.02	3.22	2.84	2.38	1.99	1.78	2.56	2.71	2.93
BMSK0000898	1.99	3.01	1.08	0.21	0	0.92	0	1.25	0	XP_014370475.1|7.8e-16|PREDICTED: uncharacterized protein LOC106720343 [Papilio machaon]
BMSK0000899	0	0	0	0.44	1.55	0.22	0	0	0	XP_004921545.1|5.0e-67|uncharacterized protein LOC101740706, partial [Bombyx mori]
BMSK0000900	0.37	0	0.46	0.16	0.16	0.47	0.08	0.09	0	XP_004933286.1|1.9e-188|uncharacterized protein LOC101735440 isoform X2 [Bombyx mori]
BMSK0000901	4.44	5.1	4.07	5.15	2.78	2.82	2.73	3.88	3.47	XP_012551843.1|1.2e-31|protein lunapark-B [Bombyx mori]
BMSK0000902	4.18	4.41	5.32	3.74	3.56	2.88	4.01	4.2	4.07	XP_012551928.2|2.3e-115|NAD kinase 2, mitochondrial [Bombyx mori]
BMSK0000903	42.06	46.83	41.84	26.15	25.45	29.58	33.55	35.93	38.09	XP_004933287.1|1.5e-174|uncharacterized protein LOC101735576 [Bombyx mori]
BMSK0000909	0	0.3	0.23	0.07	0	0	0.27	0.28	0.14	XP_004933361.2|3.4e-208|4-coumarate--CoA ligase 1 [Bombyx mori]
BMSK0000910	5.54	7.29	7.87	3.96	4.45	4.91	4.65	4.24	8.25	XP_012551913.1|2.8e-311|4-coumarate--CoA ligase 1 [Bombyx mori]
BMSK0000911	65.1	70.57	61.48	63.7	67.92	69.39	60.52	57.81	56.26	XP_004933289.1|0.0e+00|cullin-1 [Bombyx mori]
BMSK0000912	0.71	0.23	0.46	0	0	0.2	0	0.64	0.42	XP_021208356.1|6.0e-87|lipoma HMGIC fusion partner-like 2 protein [Bombyx mori]
BMSK0000917	140.73	95.55	117.49	89.62	75.18	63.26	99.33	76.76	89.3	XP_021208307.1|1.5e-89|nonclathrin coat protein zeta 1-COP isoform X1 [Bombyx mori]
BMSK0000918	23.94	23.31	31.97	17.48	15.26	12.41	21.82	33.76	30.04	NP_001040541.1|9.4e-109|isochorismatase domain containing protein [Bombyx mori]
BMSK0000919	0.2	0.2	0.2	0.17	0	0	0	0	0	XP_004931370.2|1.5e-06|uncharacterized protein LOC101737032 [Bombyx mori]
BMSK0000921	0	0	0	0	0	0	0	0	0.11	XP_004933293.1|2.5e-151|ephrin-B2a [Bombyx mori]
BMSK0000922	0.18	0.06	0	0	0	0	0	0.06	0	XP_004933294.1|1.8e-150|uncharacterized protein LOC101736595 isoform X2 [Bombyx mori]
BMSK0000923	12.84	11.2	11.64	10.11	8.15	7.13	10.06	11.11	11.71	XP_012551825.1|0.0e+00|hepatoma-derived growth factor-related protein 3 isoform X2 [Bombyx mori]
BMSK0000925	16.17	6.89	10.5	8.32	5.03	8.9	10.75	14.59	22.55	XP_004933296.1|7.5e-28|translation machinery-associated protein 7 homolog [Bombyx mori]
BMSK0000927	3.41	4.19	4.79	3.54	3.35	2.79	3.5	3.93	4.96	XP_012551856.1|7.8e-18|phosphatidylinositol 4-phosphate 5-kinase type-1 gamma isoform X2 [Bombyx mori]
BMSK0000929	0	0	0	0	0	0.03	0	0	0.73	XP_012551856.1|4.5e-196|phosphatidylinositol 4-phosphate 5-kinase type-1 gamma isoform X2 [Bombyx mori]
BMSK0000931	0	0.06	0.36	0.16	0.16	0	0.05	0.17	0.05	PZC84803.1|2.6e-109|hypothetical protein B5X24_HaOG203793 [Helicoverpa armigera]
BMSK0000933	0	0	0.01	0.4	0.43	0.39	0.04	0	0	XP_021208371.1|0.0e+00|uncharacterized protein LOC105842577 [Bombyx mori]
BMSK0000935	0.16	0	0	1.19	1.61	0.78	0	0	0	XP_021208372.1|1.2e-106|uncharacterized protein LOC101736997 isoform X2 [Bombyx mori]
BMSK0000936	7.24	6.93	6.56	5.65	5.69	7.4	5.64	6.79	6.21	XP_012551816.1|2.3e-286|ced-6 protein isoform X1 [Bombyx mori]
BMSK0000937	0	0	0	1.02	0	0	0	0	0	KPI96594.1|2.0e-10|hypothetical protein RR46_12624 [Papilio xuthus]
BMSK0000938	0	0	0	1.44	1.87	0.81	0	0	0.43	XP_012551894.1|4.5e-79|uncharacterized protein LOC101737272 [Bombyx mori]
BMSK0000939	12.54	14.01	10.28	7.86	8.76	8.18	9.64	11.23	8.82	XP_021208319.1|0.0e+00|cyclin-T [Bombyx mori]
BMSK0000940	7.15	8.3	7.14	9.55	8.97	7.65	6.96	6.2	6.05	XP_021208344.1|1.6e-89|KAT8 regulatory NSL complex subunit 2 isoform X1 [Bombyx mori]
BMSK0000941	2.22	2.59	2.21	1.41	1.1	0.97	1.87	2.33	2.14	XP_021208347.1|6.8e-293|enhancer of polycomb homolog 1, partial [Bombyx mori]
BMSK0000944	3.85	4.18	3.89	2.88	3	2.72	2.88	2.79	3.92	XP_021208399.1|0.0e+00|uncharacterized protein LOC101737750 [Bombyx mori]
BMSK0000945	7.17	6.73	7.64	5.36	6.67	5.02	4.81	5.71	5.16	XP_022816842.1|3.3e-267|dymeclin [Spodoptera litura]
BMSK0000946	0.54	0.73	0.55	0.06	0.12	0.05	0.34	0.36	0.58	XP_021208301.1|0.0e+00|putative ATP-dependent RNA helicase TDRD12 isoform X1 [Bombyx mori]
BMSK0000947	0	0.11	0	0	0	0	0	0	0.2	NP_001166774.1|1.3e-148|cuticular protein hypothetical 3 precursor [Bombyx mori]
BMSK0000948	0.84	1.15	1.04	2	2.6	1.95	0.13	0.41	1.26	XP_021208379.1|0.0e+00|WD repeat-containing protein 7-like isoform X2 [Bombyx mori]
BMSK0000949	0.89	0.64	1.3	0.57	0.57	0.19	0.79	0.8	0.79	NP_001166773.1|1.8e-78|cuticular protein hypothetical 4 precursor [Bombyx mori]
BMSK0000950	1.37	1.87	1.3	1.53	1.3	1.29	1.5	1.48	1.52	XP_026483748.1|0.0e+00|WD repeat-containing protein 7 isoform X1 [Vanessa tameamea]
BMSK0000951	0	0	0	0.04	0	0	0	0	0.04	XP_004933370.1|0.0e+00|coiled-coil domain-containing protein 13 [Bombyx mori]
BMSK0000952	12.24	10.85	12.16	11.41	10.36	9.54	9.98	10.37	11.66	NP_001239601.1|1.6e-234|LIM and SH3 domain protein Lasp [Bombyx mori]
BMSK0000953	1.78	1.38	0.48	0.28	0.36	0.71	0.82	2.02	1.51	XP_004933305.1|0.0e+00|uncharacterized protein LOC101738020 [Bombyx mori]
BMSK0000954	4.02	9.9	8.36	7.2	7.26	6	3.32	6.44	6.77	XP_021208388.1|7.7e-102|transcription factor CP2-like protein 1 [Bombyx mori]
[truncated: 10,406 more rows]
