# Supplementary material for: Role of sericin 1 in the immune system of silkworms revealed by transcriptomic and proteomic analyses after gene knockout
Source: FEBS Open Bio. 2021 Jul 13;11(8):2304–18. doi: 10.1002/2211-5463.13239 (PMC8329953; doi:10.1002/2211-5463.13239)
Supplement: Supplementary file 7 — Table S7. DEGs identified from the comparison of the ZS‐MSGs with the WS‐MSGs. [file FEB4-11-2304-s013.xlsx]

## Sheet: Supplementary Table S6
Supplementary Table S7. DEGs identified from the comparison of the ZS-MSGs with the WS-MSGs
Gene ID	WS FPKM	ZS FPKM	log2(ZS/WS)	Qvalue(WS-vs-ZS)	Pvalue(WS-vs-ZS)	Nr
BGI_novel_G000002	0.306	1.046	1.28487	0.0224325	0.00175851
BGI_novel_G000008	0.406	1.59	1.57432	1.19138e-05	2.70585e-07
BGI_novel_G000011	16.953	15.24	-0.472214	0.0142281	0.00097905
BGI_novel_G000012	26.233	19.623	-0.724364	8.8174e-05	2.52372e-06
BGI_novel_G000013	18.06	33.756	0.57137	0.0280837	0.00235217
BGI_novel_G000025	48.85	42.396	-0.510226	0.00912255	0.000549941
BGI_novel_G000030	11.72	20.566	0.478356	0.0126643	0.000836163
BGI_novel_G000047	6.483	14.966	0.854345	0.012509	0.000824851
BGI_novel_G000051	18.333	14.876	-0.618023	0.0021216	9.26097e-05
BGI_novel_G000055	6.043	13.03	0.779748	0.035357	0.00318225
BGI_novel_G000060	1.11	5.3	1.58609	0.027429	0.00227903
BGI_novel_G000064	30.95	58.85	0.603084	9.0649e-06	1.9774e-07
BGI_novel_G000068	29.32	24.413	-0.572857	0.00204164	8.84298e-05
BGI_novel_G000070	37.873	71.443	0.585829	0.00735655	0.000413045
BGI_novel_G000101	39.126	91.833	0.897888	2.12635e-06	4.02147e-08
BGI_novel_G000102	25.253	58.083	0.863828	8.00493e-06	1.73697e-07
BGI_novel_G000105	55.863	131.606	0.909916	1.33739e-10	1.14047e-12
BGI_novel_G000106	89.693	82.993	-0.425754	0.00624726	0.000338631
BGI_novel_G000117	2.056	4.966	0.919914	0.00745383	0.000421025
BGI_novel_G000118	14.286	13.223	-0.429326	0.0167809	0.00121705
BGI_novel_G000134	17.316	10.003	-1.09254	1.26278e-05	2.87867e-07
BGI_novel_G000144	4.566	14.423	1.20968	0.0397073	0.00370454
BGI_novel_G000152	1.74	0.453	-1.79325	0.0124046	0.000816634
BGI_novel_G000156	84.226	205.66	0.958347	3.01442e-15	1.62887e-17
BGI_novel_G000160	68.606	66.14	-0.374388	0.00966697	0.000599085
BGI_novel_G000168	377.586	303.913	-0.62202	5.83939e-05	1.58261e-06
BGI_novel_G000176	8.91	17.466	0.632291	0.0261596	0.00214672
BGI_novel_G000177	1.673	3.933	0.881943	0.00467386	0.000237166
BGI_novel_G000190	67.89	108.513	0.355652	0.0449866	0.00443637
BGI_novel_G000192	20.18	46.48	0.877669	1.21178e-08	1.43236e-10
BGI_novel_G000197	11.433	36.46	1.27998	0.00101658	3.82807e-05
BGI_novel_G000217	45.913	116.636	1.01309	1.30225e-08	1.5503e-10
BGI_novel_G000218	3.1	5.65	0.533717	0.027429	0.00228112
BGI_novel_G000222	2.453	0.436	-2.57724	4.8469e-09	5.1972e-11
BGI_novel_G000226	63.406	46.51	-0.740036	0.0122478	0.000798321
BGI_novel_G000228	2.083	7.113	1.36103	0.000537732	1.82967e-05
BGI_novel_G000247	3.32	13.666	1.53274	0.00565493	0.000301271
BGI_novel_G000249	8.363	2.686	-1.75902	0.000654456	2.29314e-05
BGI_novel_G000253	21.356	50.943	0.904705	3.38867e-05	8.64048e-07
BGI_novel_G000254	54.45	114.583	0.733113	0.000702142	2.48987e-05
BGI_novel_G000255	205.846	181.73	-0.487557	0.00529472	0.000276717
BGI_novel_G000278	13.993	45.416	1.35	1.8769e-07	2.69396e-09
BGI_novel_G000279	60.333	45.043	-0.730307	0.00262176	0.00011919
BGI_novel_G000301	0.716	0.346	-1.33985	1.84059e-07	2.61077e-09
BGI_novel_G000320	5.296	2.506	-1.35806	2.08849e-05	5.07839e-07
BGI_novel_G000321	8265.54	14934	0.528983	4.69125e-05	1.22787e-06
BGI_novel_G000324	39.123	36.143	-0.417667	0.048651	0.00494789
BGI_novel_G000325	57.433	14.446	-2.23215	8.45884e-19	3.64236e-21
BGI_novel_G000326	69.926	19.31	-2.12018	1.65705e-20	5.17654e-23
BGI_novel_G000328	8.066	21.456	1.07845	1.59259e-13	1.06226e-15
BGI_novel_G000331	11.276	22.253	0.64998	0.010618	0.00066878
BGI_novel_G000336	3.553	7.113	0.671898	0.00214933	9.41831e-05
BGI_novel_G000337	6.8	14.426	0.751712	0.0157962	0.00112296
BGI_novel_G000341	60.41	58.073	-0.376744	0.0140946	0.00096521
BGI_novel_G000357	2.516	4.88	0.618376	0.0350377	0.00314168
BGI_novel_G000373	71.723	123.34	0.455919	0.028261	0.00237179
BGI_novel_G000381	12.736	7.896	-0.987368	0.000105382	3.07853e-06
BGI_novel_G000390	0.956	0.033	-2.29419	0.00677674	0.000373052
BGI_novel_G000394	2.923	5.32	0.534337	0.0264452	0.00217474
BGI_novel_G000401	2.653	5.58	0.721257	0.0364104	0.0033201
BGI_novel_G000417	12.443	31.973	1.01095	7.23904e-05	2.02099e-06
BGI_novel_G000418	58.173	133.93	0.878105	8.71324e-09	9.85794e-11
BGI_novel_G000419	1.106	4.656	1.47949	0.0259862	0.00211725
BGI_novel_G000421	3423.32	5623.27	0.395105	0.0439198	0.00427844
BGI_novel_G000422	2063.78	3367.34	0.382987	0.0448021	0.00441061
BGI_novel_G000424	3.15	0	-2.51695	0.00225309	9.96808e-05
BGI_novel_G000426	3.18	0.233	-2.59157	0.000936935	3.45695e-05
BGI_novel_G000430	0.993	2.903	1.14322	0.023537	0.00185808
BGI_novel_G000435	1.166	3.716	1.21183	0.0259844	0.00211272
BGI_novel_G000436	1.45	4.543	1.28135	2.44586e-05	6.04941e-07
BGI_novel_G000444	4.633	2.186	-1.35466	1.2704e-07	1.73762e-09
BGI_novel_G000449	6.13	18.153	1.19432	9.51695e-05	2.74002e-06
BGI_novel_G000450	0.046	0.936	2.11612	0.013279	0.000898045
BGI_novel_G000453	1.713	4.34	0.974618	0.00472291	0.000241167
BGI_novel_G000457	0.75	2.323	1.15934	0.0499349	0.00510564
BGI_novel_G000463	3.83	1.343	-1.545	0.0130985	0.000879391
BGI_novel_G000471	10.833	20.153	0.56409	0.00379258	0.000186042
BGI_novel_G000482	13.316	1.633	-3.30166	1.16466e-86	1.17142e-90
BGI_novel_G000483	26.223	6.8	-2.25172	3.53179e-55	1.78916e-58
BGI_novel_G000486	29.103	69.72	0.902144	0.0130782	0.000876018
BGI_novel_G000493	3.05	1.71	-1.10762	0.00136995	5.40759e-05
BGI_novel_G000496	16.843	9.166	-1.18781	8.15377e-10	7.3662e-12
BGI_novel_G000509	0.816	0.33	-1.52787	0.000319957	1.04275e-05
BGI_novel_G000510	0.816	0.33	-1.52787	0.000319957	1.04275e-05
BGI_novel_G000514	2.953	2.486	-0.555014	0.0147861	0.00103368
BGI_novel_G000517	90.95	222.5	0.951908	4.30147e-06	8.57097e-08
BGI_novel_G000518	23.4	46.916	0.677762	3.87904e-05	1.00546e-06
BGI_novel_G000525	7.323	25.916	1.47811	3.79462e-11	2.94753e-13
BGI_novel_G000533	4.363	3.646	-0.573072	0.0136554	0.000931572
BGI_novel_G000534	0.853	2.31	1.06348	0.000984224	3.66466e-05
BGI_novel_G000545	3.213	2.453	-0.701501	0.00179655	7.53873e-05
BGI_novel_G000550	2.216	4.363	0.645855	0.00849049	0.000500368
BGI_novel_G000557	3.586	0.083	-4.44228	3.74681e-14	2.3726e-16
BGI_novel_G000560	63.39	121.103	0.607657	0.00868767	0.000516214
BGI_novel_G000564	0.99	5.006	1.7632	0.0030028	0.000140202
BGI_novel_G000569	185.19	181.21	-0.353786	0.0288865	0.00244136
BGI_novel_G000572	191.57	511.98	1.06029	4.56492e-06	9.28864e-08
BGI_novel_G000574	11.483	21.65	0.585368	0.0265122	0.00218249
BGI_novel_G000590	3.15	1.583	-1.26058	4.30162e-06	8.6076e-08
BGI_novel_G000591	2.426	0.886	-1.70093	3.05699e-08	3.87157e-10
BGI_novel_G000592	2.126	4.3	0.685831	0.000924502	3.38765e-05
BGI_novel_G000593	20.116	34.533	0.453666	0.0117131	0.000751465
BGI_novel_G000594	0.873	4.143	1.71375	0.000602455	2.09567e-05
BGI_novel_G000597	8.346	14.78	0.502144	0.00834776	0.000490492
BGI_novel_G000601	1.726	4.15	0.923696	0.00542096	0.000285603
BGI_novel_G000602	2.023	0.72	-1.63224	0.00262176	0.000119312
BGI_novel_G000613	3.706	7.606	0.67755	0.0458286	0.00458284
BGI_novel_G000616	7.12	4.83	-0.864301	1.84612e-07	2.6342e-09
BGI_novel_G000620	0.743	3.173	1.58636	0.0111005	0.000702918
BGI_novel_G000628	6.6	11.88	0.521416	0.00834776	0.000490547
BGI_novel_G000631	1.67	3.683	0.78757	0.030605	0.00262793
BGI_novel_G000640	9.19	8.393	-0.448014	0.00773532	0.00044019
BGI_novel_G000649	27.703	58.916	0.755701	0.00174571	7.23693e-05
BGI_novel_G000655	2.423	0.063	-3.36687	2.82673e-06	5.51313e-08
BGI_novel_G000656	35.56	7.04	-2.61043	3.47598e-47	2.9348e-50
BGI_novel_G000657	3.38	2.013	-1.05093	1.57339e-05	3.70631e-07
BGI_novel_G000669	12.69	0.533	-4.1364	3.21662e-18	1.43939e-20
BGI_novel_G000679	42.623	40.61	-0.381713	0.0258235	0.00208437
BGI_novel_G000680	8.943	2.993	-1.6175	0.00863184	0.000510885
BGI_novel_G000685	1.26	5.36	1.52077	0.0144932	0.00100831
BGI_novel_G000689	2.8	6.306	0.827898	0.00108961	4.13064e-05
BGI_novel_G000692	7.95	16.323	0.694843	0.0367682	0.00336514
BGI_novel_G000693	18.136	44.516	0.961559	7.88986e-09	8.72654e-11
BGI_novel_G000699	7.026	23.296	1.38644	4.79348e-12	3.52105e-14
BGI_novel_G000703	20.113	5.943	-2.05131	3.10287e-31	4.71561e-34
BGI_novel_G000704	5.586	4.296	-0.687931	0.000132062	3.92485e-06
BGI_novel_G000705	78.233	159.36	0.697196	1.89497e-05	4.54383e-07
BGI_novel_G000715	15.02	7.3	-1.33539	5.73271e-13	4.01735e-15
BGI_novel_G000717	1.533	3.003	0.641859	0.00198	8.47567e-05
BGI_novel_G000719	18.123	12.073	-0.890026	1.63396e-05	3.86279e-07
BGI_novel_G000722	0.43	1.763	1.42519	0.0409633	0.00388397
BGI_novel_G000724	30.37	56.376	0.55936	0.00372733	0.000181583
BGI_novel_G000726	7.633	16.696	0.798706	0.00172794	7.14869e-05
BGI_novel_G000731	88.04	246.806	1.15248	9.87477e-18	4.58555e-20
BGI_novel_G000746	3.28	1.203	-1.65908	2.41522e-06	4.66975e-08
BGI_novel_G000747	0.7	1.596	0.84798	0.00712549	0.000397665
BGI_novel_G000753	5.163	1.203	-2.26369	9.42307e-10	8.59247e-12
BGI_novel_G000755	5.76	2.243	-1.64148	8.96013e-13	6.3547e-15
BGI_novel_G000757	1.06	0	-3.23333	1.31669e-05	3.03492e-07
BGI_novel_G000761	30.516	63.806	0.73036	0.000151867	4.60318e-06
BGI_novel_G000773	6.436	16.443	1.00802	1.63756e-06	2.93113e-08
BGI_novel_G000774	5.566	19.486	1.45026	2.84623e-08	3.58062e-10
BGI_novel_G000775	22.963	70.713	1.29127	6.42376e-11	5.26093e-13
BGI_novel_G000779	1.003	0	-1.88769	0.0363213	0.00330416
BGI_novel_G000782	0	0.536	4.24268	1.93713e-10	1.6846e-12
BGI_novel_G000783	1.966	4.006	0.683204	0.0393634	0.00366581
BGI_novel_G000784	11.96	23.806	0.667523	0.0341914	0.00303692
BGI_novel_G000785	24.55	21.863	-0.485533	0.0105162	0.000660974
BGI_novel_G000796	1.88	4.04	0.762968	0.013012	0.00086751
BGI_novel_G000797	101.57	321.246	1.30669	1.14799e-09	1.07588e-11
BGI_novel_G000800	3.87	7.516	0.634224	2.91516e-05	7.33468e-07
BGI_novel_G000817	6.136	12.386	0.680788	0.0090772	0.000544142
BGI_novel_G000823	12.273	22.876	0.569913	0.00926064	0.000562175
BGI_novel_G000827	6.866	1.096	-2.07231	0.00863184	0.000509737
BGI_novel_G000837	91.753	380.37	1.7198	1.84109e-51	1.24356e-54
BGI_novel_G000847	52.896	111.213	0.747249	1.39439e-06	2.46055e-08
BGI_novel_G000848	77.17	210.98	1.13045	3.9085e-19	1.48499e-21
BGI_novel_G000852	0.396	0	-2.94923	0.000133879	3.99013e-06
BGI_novel_G000858	82.353	75.32	-0.442023	0.0261097	0.00213613
BGI_novel_G000860	0	0.993	2.3965	0.00429412	0.000213908
BGI_novel_G000873	11	36.01	1.29336	0.0041776	0.00020634
BGI_novel_G000878	14.243	9.043	-0.949459	4.83911e-07	7.85485e-09
BGI_novel_G000880	18.596	11.616	-0.969011	0.00285185	0.000130986
BGI_novel_G000886	3.236	2.713	-0.563922	0.0438756	0.00425642
BGI_novel_G000894	7.553	25.473	1.37308	6.64018e-06	1.41841e-07
BGI_novel_G000895	20.406	13.816	-0.861918	0.000269791	8.61036e-06
BGI_novel_G000897	8.883	25.213	1.13582	7.04482e-05	1.93905e-06
BGI_novel_G000905	7.66	17.933	0.865203	0.0366344	0.0033498
BGI_novel_G000920	7.146	13.88	0.617757	0.0494078	0.0050434
BGI_novel_G000937	6.083	1.49	-2.24951	1.40336e-15	7.34622e-18
BGI_novel_G000959	17.973	38.893	0.785276	3.36125e-05	8.54219e-07
BGI_novel_G000960	17.973	38.893	0.785276	3.36125e-05	8.54219e-07
BGI_novel_G000967	7.73	14.896	0.600339	0.0356006	0.0032162
BGI_novel_G000970	5.33	10.743	0.68062	0.00179207	7.50009e-05
BGI_novel_G000977	2.246	4.54	0.679636	0.0438897	0.00426817
BGI_novel_G000988	16.206	32.616	0.683185	3.28422e-07	5.02548e-09
BGI_novel_G000996	43.976	81.973	0.579586	0.00278088	0.000127492
BGI_novel_G001011	13.9	59.29	1.6824	1.67962e-06	3.04896e-08
BGI_novel_G001018	3.703	26.946	2.42073	8.15054e-15	4.74829e-17
BGI_novel_G001030	3.376	5.66	0.418828	0.0434452	0.00419633
BGI_novel_G001033	5.72	11.07	0.608782	0.0452052	0.00448083
BGI_novel_G001037	1.753	5.46	1.26587	1.96207e-05	4.73785e-07
BGI_novel_G001045	4.31	9.133	0.73879	0.0365253	0.00333632
BGI_novel_G001051	2.046	0.443	-2.34617	6.13497e-10	5.4388e-12
BGI_novel_G001055	0.393	1.38	1.29106	0.0280001	0.00233515
BGI_novel_G001058	2.036	3.996	0.629761	0.0295457	0.00251452
BGI_novel_G001061	2.036	0.653	-1.67875	0.00675531	0.000371303
BGI_novel_G001062	1.473	3.82	1.00947	0.000643583	2.24961e-05
BGI_novel_G001063	1.743	4.82	1.03638	0.0319151	0.00278893
BGI_novel_G001065	52.176	45.126	-0.522517	0.000994473	3.71962e-05
BGI_novel_G001067	4.493	14.76	1.37783	7.41954e-15	4.19714e-17
BGI_novel_G001068	6.74	21.686	1.3296	1.18184e-05	2.67422e-07
BGI_novel_G001070	66.73	203.843	1.259	2.16978e-09	2.18004e-11
BGI_novel_G001073	4.436	26.026	1.91593	0.00369732	0.000179497
BGI_novel_G001083	7.32	2.54	-1.72711	1.03264e-06	1.76118e-08
BGI_novel_G001085	4.693	16.823	1.47737	1.33739e-10	1.13954e-12
BGI_novel_G001087	3.276	0	-3.45369	1.7559e-06	3.2319e-08
BGI_novel_G001088	3.45	13.66	1.60833	2.00086e-08	2.44955e-10
BGI_novel_G001102	15.253	40.446	1.0195	0.000931261	3.42029e-05
BGI_novel_G001107	22.77	60.34	1.07274	7.64929e-16	3.81044e-18
BGI_novel_G001113	23.893	61.833	1.01098	0.00436532	0.000219667
BGI_novel_G001120	37.13	159.33	1.72271	5.11963e-11	4.0632e-13
BGI_novel_G001124	53.716	97.83	0.539458	0.000289356	9.28362e-06
BGI_novel_G001136	0.076	0.983	2.34184	0.00166728	6.84142e-05
BGI_novel_G001137	1.83	4.313	0.898776	0.000236651	7.49276e-06
BGI_novel_G001145	2.566	5.533	0.762966	0.0140879	0.000963456
BGI_novel_G001168	0.213	2.183	2.83307	9.65045e-14	6.19246e-16
BGI_novel_G001173	143.373	453.446	1.28903	2.17419e-07	3.1941e-09
BGI_novel_G001181	15.143	36.2	0.921129	9.36217e-06	2.05519e-07
BGI_novel_G001184	1.4	4.503	1.27555	0.0162295	0.00116062
BGI_novel_G001185	11.806	11.67	-0.33539	0.0405502	0.00381742
BGI_novel_G001186	2.413	4.603	0.603385	0.0401473	0.00375576
BGI_novel_G001190	24.253	6.126	-2.23366	3.90292e-17	1.84535e-19
BGI_novel_G001205	1.416	0.46	-1.7713	0.000127126	3.75668e-06
BGI_novel_G001207	4.12	8.486	0.715355	1.15301e-05	2.59925e-07
BGI_novel_G001211	10.513	7.673	-0.763153	0.00155409	6.33761e-05
BGI_novel_G001212	136.46	134.906	-0.340449	0.0456571	0.00455261
BGI_novel_G001214	20.196	58.646	1.13056	0.00727947	0.000408103
BGI_novel_G001215	59.69	27.686	-1.40368	2.83074e-14	1.76862e-16
BGI_novel_G001222	2.753	7.073	0.99626	0.00430934	0.000216122
BGI_novel_G001224	0.056	1.73	3.32623	2.95989e-07	4.47332e-09
BGI_novel_G001231	7.586	20.673	1.12004	1.67707e-09	1.64252e-11
BGI_novel_G001238	40.126	8.863	-2.44264	3.09837e-28	6.01676e-31
BGI_novel_G001240	0.476	1.456	1.22488	0.0036435	0.000174938
BGI_novel_G001249	3.77	6.92	0.546089	0.0281896	0.00236342
BGI_novel_G001253	63.136	58.043	-0.436264	0.0089475	0.000534855
BGI_novel_G001257	7.113	14.106	0.654608	0.00710737	0.000396054
BGI_novel_G001267	1.55	4.166	1.02123	0.0213067	0.00164423
BGI_novel_G001274	0.513	1.646	1.21738	0.0370877	0.00340176
BGI_novel_G001290	3.013	6.01	0.662426	0.029664	0.0025296
BGI_novel_G001291	6.983	15.493	0.818032	3.5464e-07	5.50944e-09
BGI_novel_G001292	6.256	4.733	-0.715766	1.14863e-05	2.57967e-07
BGI_novel_G001293	3.666	1.236	-1.84371	8.48264e-15	5.01338e-17
BGI_novel_G001304	6.63	22.17	1.40481	4.77947e-15	2.66333e-17
BGI_novel_G001305	10.596	20.003	0.590874	0.00292375	0.000135523
BGI_novel_G001315	3.68	2.033	-1.16243	2.80663e-06	5.45022e-08
BGI_novel_G001322	15.883	11.09	-0.829892	0.000112704	3.31147e-06
BGI_novel_G001323	1.943	6.813	1.45854	8.2896e-11	6.85901e-13
BGI_novel_G001324	16.23	135.416	2.7065	3.83366e-67	1.6184e-70
BGI_novel_G001338	5.656	13.683	0.93717	6.6012e-06	1.39894e-07
BGI_novel_G001348	41.786	192.943	1.87155	1.51052e-53	8.92742e-57
BGI_novel_G001351	6.256	15.003	0.907083	0.00868767	0.00051639
BGI_novel_G001356	6.6	4.656	-0.788123	0.0403462	0.00378599
BGI_novel_G001366	4.503	12.05	1.0395	0.00235386	0.000105133
BGI_novel_G001367	3.98	11.133	1.14295	1.91427e-07	2.76376e-09
BGI_novel_G001371	6.883	13.33	0.631942	0.0241009	0.00191887
BGI_novel_G001372	17.1	65.956	1.59457	2.55732e-21	7.12525e-24
BGI_novel_G001378	34.763	68.906	0.656704	0.000149284	4.4997e-06
BGI_novel_G001381	35.366	32.153	-0.449274	0.0229302	0.00180243
BGI_novel_G001387	5.6	14.57	1.01754	0.00699867	0.000388224
BGI_novel_G001396	1.256	0.506	-1.359	0.0384213	0.00356186
BGI_novel_G001415	9.223	18.756	0.699965	1.98088e-06	3.69616e-08
BGI_novel_G001419	130.576	517.473	1.65793	9.77932e-41	1.15595e-43
BGI_novel_G001422	21	14.713	-0.803584	0.0303618	0.00259818
BMSK0000027	0.5	3.243	1.86978	0.00757403	0.000430217	XP_004932852.1|1.3e-184|UDP-sugar transporter UST74c [Bombyx mori]
BMSK0000143	4.073	3.42	-0.536594	0.0400794	0.00374603	XP_021207958.1|0.0e+00|disco-interacting protein 2 [Bombyx mori]
BMSK0000159	22.676	19.813	-0.47893	0.0095198	0.000585519	OWR53203.1|0.0e+00|chaperone activity of bc1 complex like protein [Danaus plexippus plexippus]
BMSK0000163	0.803	3.203	1.58632	4.90241e-06	1.00995e-07	XP_012551491.1|0.0e+00|PHD finger protein rhinoceros [Bombyx mori]
BMSK0000256	39.426	36.516	-0.429326	0.0132907	0.000901256	XP_004929827.1|0.0e+00|nucleobindin-2 isoform X2 [Bombyx mori]
BMSK0000276	8.893	7.533	-0.554251	0.0449866	0.00443351	XP_021206134.1|0.0e+00|protein disulfide-isomerase A5 isoform X1 [Bombyx mori]
BMSK0000290	34.653	30.193	-0.515924	0.00220257	9.70736e-05	XP_004929845.1|0.0e+00|peroxidasin [Bombyx mori]
BMSK0000294	0.036	0.54	2.02276	0.0175078	0.00128914	XP_004929963.1|0.0e+00|uncharacterized protein LOC101741974 [Bombyx mori]
BMSK0000297	93.973	88.846	-0.400333	0.0206962	0.00158314	XP_023948740.1|1.8e-261|probable citrate synthase 2, mitochondrial [Bicyclus anynana]
BMSK0000349	21.87	17.516	-0.621456	0.00138249	5.49643e-05	XP_004929980.1|1.3e-111|facilitated trehalose transporter Tret1-like isoform X3 [Bombyx mori]
BMSK0000394	2.3	4.426	0.619915	0.00201946	8.69576e-05	XP_021206068.1|7.6e-268|membrane-bound transcription factor site-1 protease, partial [Bombyx mori]
BMSK0000397	723.206	588.246	-0.611851	7.53113e-06	1.6278e-07	XP_004929918.1|1.5e-45|uncharacterized protein LOC101746861 [Bombyx mori]
BMSK0000439	2.063	7.506	1.33579	0.0224325	0.0017606	XP_004929932.1|8.6e-138|protein grindelwald [Bombyx mori]
BMSK0000478	4.47	3.206	-0.765318	0.0345381	0.0030823	XP_004927194.1|0.0e+00|carnitine O-palmitoyltransferase 1, liver isoform isoform X1 [Bombyx mori]
BMSK0000479	4.166	2.763	-0.897824	8.38623e-07	1.40195e-08	XP_012546680.1|6.9e-55|uncharacterized protein LOC101736978 [Bombyx mori]
BMSK0000492	133.356	113.11	-0.544508	0.00489269	0.000252814	NP_001040525.1|9.6e-239|6-phosphogluconate dehydrogenase [Bombyx mori]
BMSK0000494	0.14	0.693	1.66218	0.00817202	0.00047401	XP_012551807.1|0.0e+00|sterol regulatory element-binding protein cleavage-activating protein [Bombyx mori]
BMSK0000499	20.64	31.516	0.407061	0.0319237	0.00279488	XP_004933126.1|2.2e-104|cdc42 homolog [Bombyx mori]
BMSK0000506	55.74	32.9	-0.697675	8.9075e-05	2.55703e-06	XP_004933932.2|2.3e-233|lysophospholipid acyltransferase 5 [Bombyx mori]
BMSK0000516	1.036	1.786	1.10614	0.00782301	0.0004465	XP_021208178.1|2.9e-201|SNF4/AMP-activated protein kinase gamma subunit isoform X1 [Bombyx mori]
BMSK0000557	4.206	7.416	0.498654	0.0122613	0.000800234	XP_021208220.1|0.0e+00|uncharacterized protein LOC101742281 isoform X1 [Bombyx mori]
BMSK0000584	2.966	7.63	0.993007	0.00631125	0.000343165	XP_004933167.1|7.2e-227|uncharacterized protein LOC101736297 [Bombyx mori]
BMSK0000612	0.576	1.63	1.1379	0.0432648	0.0041716	XP_004933226.1|0.0e+00|LOW QUALITY PROTEIN: chondroitin sulfate proteoglycan 4 [Bombyx mori]
BMSK0000613	0.093	0.793	1.91008	0.0163188	0.00117274	XP_004933226.1|0.0e+00|LOW QUALITY PROTEIN: chondroitin sulfate proteoglycan 4 [Bombyx mori]
BMSK0000624	39.706	77.636	0.629667	0.0118854	0.000770683	NP_001155264.1|1.3e-26|uncharacterized protein LOC100302108 [Bombyx mori]
BMSK0000673	0.556	2.193	1.63332	8.98208e-07	1.50915e-08	XP_004924943.1|1.3e-264|serine/threonine-protein kinase tricorner isoform X2 [Bombyx mori]
BMSK0000678	31.103	28.756	-0.343798	0.0339758	0.00300917	XP_012544828.1|4.1e-236|proton-coupled amino acid transporter 1 [Bombyx mori]
BMSK0000681	1.416	3.09	0.781102	0.000291874	9.41369e-06	XP_021202823.1|0.0e+00|transcription initiation factor TFIID subunit 4 isoform X1 [Bombyx mori]
BMSK0000685	23.6	8.416	-1.72439	8.05919e-29	1.42893e-31	NP_001243940.1|1.2e-207|os protein [Bombyx mori]
BMSK0000725	0.016	0.246	1.89387	0.0354803	0.00319934	XP_024085466.1|0.0e+00|uncharacterized protein LOC106661425 isoform X1 [Cimex lectularius]
BMSK0000726	1.036	2.376	0.850565	0.013253	0.00089293	XP_004926857.1|1.0e-174|uncharacterized protein LOC101737771 isoform X1 [Bombyx mori]
BMSK0000731	19.203	18.366	-0.39474	0.0415468	0.00395684	XP_022119070.1|3.3e-111|transcription factor 12 isoform X3 [Pieris rapae]
BMSK0000751	3.926	0.92	-2.07993	8.1908e-05	2.32363e-06	XP_012544891.2|3.9e-104|uncharacterized protein LOC101741103 [Bombyx mori]
BMSK0000881	3.223	0	-4.87762	2.47266e-15	1.31524e-17	XP_004933271.1|1.1e-225|decaprenyl-diphosphate synthase subunit 2 [Bombyx mori]
BMSK0000887	2.46	6.34	1.2448	5.82552e-06	1.22963e-07	XP_021186797.1|0.0e+00|probable nuclear hormone receptor HR3 isoform X4 [Helicoverpa armigera]
BMSK0000890	7.23	7.626	-0.398965	0.030232	0.00258059	XP_012551865.1|0.0e+00|uncharacterized protein LOC101745407 isoform X3 [Bombyx mori]
BMSK0000891	20.203	44.676	0.818406	0.000349477	1.15076e-05	XP_004933279.1|0.0e+00|nucleolin [Bombyx mori]
BMSK0000894	49.04	43.206	-0.487057	0.0321484	0.00281746	XP_004933282.1|3.1e-146|proteasome subunit beta type-4 [Bombyx mori]
BMSK0000911	67.003	58.196	-0.522096	0.000594066	2.05145e-05	XP_004933289.1|0.0e+00|cullin-1 [Bombyx mori]
BMSK0000918	15.05	28.54	0.646245	0.0292025	0.00247377	NP_001040541.1|9.4e-109|isochorismatase domain containing protein [Bombyx mori]
BMSK0000933	0.406	0.013	-3.76829	1.01762e-09	9.45107e-12	XP_021208371.1|0.0e+00|uncharacterized protein LOC105842577 [Bombyx mori]
BMSK0000935	1.193	0	-2.45883	0.00311082	0.00014577	XP_021208372.1|1.2e-106|uncharacterized protein LOC101736997 isoform X2 [Bombyx mori]
BMSK0000941	1.16	2.113	0.545166	0.0362275	0.00328507	XP_021208347.1|6.8e-293|enhancer of polycomb homolog 1, partial [Bombyx mori]
BMSK0000945	5.683	5.226	-0.925744	3.69752e-07	5.77543e-09	XP_022816842.1|3.3e-267|dymeclin [Spodoptera litura]
BMSK0000946	0.076	0.426	1.68317	0.0183342	0.00136376	XP_021208301.1|0.0e+00|putative ATP-dependent RNA helicase TDRD12 isoform X1 [Bombyx mori]
BMSK0000948	2.183	0.6	-1.90806	0.000763504	2.73969e-05	XP_021208379.1|0.0e+00|WD repeat-containing protein 7-like isoform X2 [Bombyx mori]
BMSK0000954	6.82	5.51	-1.79427	1.12188e-23	2.84165e-26	XP_021208388.1|7.7e-102|transcription factor CP2-like protein 1 [Bombyx mori]
BMSK0000960	0.173	0.743	1.54613	0.028678	0.00242131	XP_012551885.1|0.0e+00|unconventional myosin-Va [Bombyx mori]
BMSK0000962	6.666	17.74	1.08157	1.35842e-05	3.14258e-07	NP_001239601.1|1.4e-230|LIM and SH3 domain protein Lasp [Bombyx mori]
BMSK0000966	7.776	5.483	-0.809257	5.26065e-08	6.79567e-10	XP_012551885.1|0.0e+00|unconventional myosin-Va [Bombyx mori]
BMSK0000968	13.756	7.583	-1.14739	1.46171e-09	1.38223e-11	XP_004933307.1|3.5e-307|solute carrier family 28 member 3 [Bombyx mori]
BMSK0000983	616.8	626.906	-0.279204	0.0410863	0.00389911	NP_001103832.2|2.9e-124|carotenoid-binding protein isoform 2 [Bombyx mori]
BMSK0000988	48.266	41.153	-0.540645	0.00269301	0.000122781	XP_021208348.1|5.5e-217|aspartate--tRNA ligase, cytoplasmic [Bombyx mori]
BMSK0000992	3.433	7.216	0.723685	0.0450421	0.00445706	KPI96637.1|2.0e-124|AP-3 complex subunit sigma-1 [Papilio xuthus]
BMSK0000996	17.673	16.116	-0.497556	0.0244608	0.00195372	NP_001037454.1|7.2e-189|homeobox protein invected [Bombyx mori]
BMSK0001002	2.173	5.896	1.0571	0.0130406	0.000872014	XP_004933323.1|9.6e-213|uncharacterized protein CG4449 [Bombyx mori]
BMSK0001028	120.126	507.423	1.84102	2.34995e-68	7.93632e-72	XP_003886575.1|3.2e-07|uncharacterized protein, partial [Leishmania mexicana MHOM/GT/2001/U1103]
BMSK0001029	116.3	497.716	1.75255	3.24665e-23	8.77176e-26
BMSK0001030	34826.1	25221.1	-0.681511	0.000135198	4.04086e-06	XP_004934014.1|5.4e-120|glycine-rich cell wall structural protein 1.0-like [Bombyx mori]
BMSK0001032	25.753	55.406	0.730551	2.56742e-05	6.41639e-07	XP_004926785.2|1.7e-164|uncharacterized protein LOC101736617 [Bombyx mori]
BMSK0001036	12.28	9.936	-0.622138	0.0129679	0.000862543	XP_004926768.1|0.0e+00|vacuolar protein sorting-associated protein 53 homolog [Bombyx mori]
BMSK0001075	17.533	16.88	-0.374231	0.0131878	0.000887424	XP_021202198.1|0.0e+00|Golgi-specific brefeldin A-resistance guanine nucleotide exchange factor 1, partial [Bombyx mori]
BMSK0001089	87.153	58.643	-0.875616	2.06371e-08	2.54392e-10	KPJ02459.1|1.9e-133|Microsomal triglyceride transfer protein large subunit [Papilio xuthus]
BMSK0001120	4753.24	4862.72	-0.284607	0.0456154	0.00454132	NP_001037520.1|1.6e-60|ribosomal protein S26 [Bombyx mori]
BMSK0001124	36.496	30.716	-0.42701	0.0382871	0.00354618	XP_004923951.1|7.1e-241|inositol polyphosphate multikinase [Bombyx mori]
BMSK0001126	334.213	314.4	-0.401554	0.0117131	0.000751599	NP_001040414.1|6.0e-152|3-hydroxyacyl-CoA dehydrogenase [Bombyx mori]
BMSK0001129	45.823	39.446	-0.443523	0.0189835	0.00143573	XP_012543929.1|2.8e-223|c-Jun NH2-terminal kinase isoform X2 [Bombyx mori]
BMSK0001159	29.626	22.716	-0.690078	0.000936561	3.44766e-05	XP_021202175.1|2.7e-159|S-adenosylmethionine decarboxylase proenzyme isoform X1 [Bombyx mori]
BMSK0001161	163.303	141.076	-0.523932	0.00784933	0.000448673	XP_021202188.1|8.7e-275|fatty-acid amide hydrolase 2 isoform X3 [Bombyx mori]
BMSK0001185	39.966	37.276	-0.410699	0.0377776	0.00348396	XP_004923974.1|3.4e-249|26S protease regulatory subunit 7 [Bombyx mori]
BMSK0001193	0.596	1.396	0.900584	0.0303618	0.00259937	XP_004923980.1|4.6e-162|protein abrupt isoform X1 [Bombyx mori]
BMSK0001234	40.093	31.313	-0.658898	0.00562554	0.000299231	XP_014023846.1|1.2e-07|PREDICTED: cell surface glycoprotein 1-like [Salmo salar]
BMSK0001245	55.943	52.88	-0.398443	0.00364411	0.00017555	XP_004926314.1|6.1e-186|6-phosphofructo-2-kinase/fructose-2,6-bisphosphatase isoform X2 [Bombyx mori]
BMSK0001252	14.58	25.723	0.525944	0.0403462	0.00379005	XP_004926318.1|2.8e-78|transcription factor A, mitochondrial [Bombyx mori]
BMSK0001258	4.013	8.616	0.756684	0.0212296	0.00163649	XP_021204618.1|0.0e+00|SET and MYND domain-containing protein 4 [Bombyx mori]
BMSK0001260	12.963	23.65	0.56226	0.0168328	0.00122224	XP_026495888.1|0.0e+00|uncharacterized protein LOC113400519 [Vanessa tameamea]
BMSK0001284	10.333	20.99	0.672661	0.0447803	0.00440468	XP_004931816.1|6.4e-150|NFU1 iron-sulfur cluster scaffold homolog, mitochondrial [Bombyx mori]
BMSK0001289	25.563	22.65	-0.507408	0.0140964	0.000967611	XP_004931812.1|5.9e-72|uncharacterized protein LOC101743136 [Bombyx mori]
BMSK0001318	2.036	0.723	-1.62052	0.000576616	1.98145e-05	XP_012550636.2|5.6e-177|uncharacterized protein LOC101741830 isoform X1 [Bombyx mori]
BMSK0001329	28.06	50.586	0.524986	0.0175287	0.00129349	XP_004931797.1|4.8e-102|EF-hand domain-containing protein D2 homolog [Bombyx mori]
BMSK0001331	86.103	74.326	-0.521603	0.0095198	0.000585945	NP_001040193.1|0.0e+00|2-hydroxyphytanoyl-CoA lyase [Bombyx mori]
BMSK0001333	18.273	12.28	-0.876526	1.74338e-06	3.19413e-08	XP_021207352.1|1.9e-272|sialin [Bombyx mori]
BMSK0001342	4.963	3.116	-0.893995	2.56742e-05	6.40525e-07	XP_004931785.1|1.4e-264|fatty-acid amide hydrolase 2-B [Bombyx mori]
BMSK0001343	21.166	50.236	1.01932	3.06083e-06	6.07308e-08	NP_001296504.1|3.7e-56|cytochrome c [Bombyx mori]
BMSK0001367	13.613	28.63	0.758605	3.28422e-07	5.04667e-09	XP_021207361.1|3.0e-51|LOW QUALITY PROTEIN: protein split ends [Bombyx mori]
BMSK0001371	34.693	31.286	-0.499094	0.00031249	1.01314e-05	XP_026495573.1|0.0e+00|succinate dehydrogenase [ubiquinone] flavoprotein subunit, mitochondrial [Vanessa tameamea]
BMSK0001421	7.553	14.443	0.623506	0.0316219	0.0027553	XP_004931734.1|1.8e-164|pre-mRNA-splicing regulator female-lethal(2)D [Bombyx mori]
BMSK0001425	1.993	0.133	-2.78155	0.000140112	4.19959e-06	XP_004931732.1|2.4e-280|uncharacterized protein LOC101742807 [Bombyx mori]
BMSK0001431	0	4.096	2.28117	0.00757403	0.000430372	XP_012553439.1|2.3e-12|uncharacterized protein LOC101744165 [Bombyx mori]
BMSK0001445	28.673	23.483	-0.600708	0.00115293	4.39018e-05	XP_004931716.1|0.0e+00|NADH-ubiquinone oxidoreductase 75 kDa subunit, mitochondrial [Bombyx mori]
BMSK0001452	11.83	21.873	0.557385	0.0403169	0.00377843	XP_004931708.1|4.1e-255|zinc finger CCHC domain-containing protein 9 isoform X2 [Bombyx mori]
BMSK0001495	1.606	4.693	1.13066	0.0156681	0.00110989	XP_004924437.1|3.5e-196|glyoxylate reductase/hydroxypyruvate reductase [Bombyx mori]
BMSK0001505	2.146	5.84	1.02593	0.0429935	0.00412406	XP_021202497.1|7.4e-171|G patch domain and ankyrin repeat-containing protein 1 homolog [Bombyx mori]
BMSK0001507	139.643	63.49	-1.47823	2.60199e-24	6.15128e-27	XP_012544312.1|0.0e+00|Niemann-Pick C1 protein [Bombyx mori]
BMSK0001510	30.55	53.15	0.474728	0.0128987	0.000852725	NP_001040540.1|7.7e-182|glyoxylate reductase/hydroxypyruvate reductase [Bombyx mori]
BMSK0001527	6.713	11.906	0.464784	0.0211965	0.00163215	XP_004934375.1|7.3e-158|ski oncogene isoform X2 [Bombyx mori]
BMSK0001531	110.033	95.493	-0.574129	0.000853672	3.1137e-05	NP_001037378.1|0.0e+00|sterol carrier protein x [Bombyx mori]
BMSK0001551	1942.51	3995.66	0.719951	1.31508e-07	1.82094e-09	XP_004924401.2|4.0e-42|fungal protease inhibitor F-like [Bombyx mori]
BMSK0001554	2839.34	5354.73	0.590048	1.27657e-05	2.9209e-07	XP_004924399.1|3.9e-42|fungal protease inhibitor F-like [Bombyx mori]
BMSK0001557	291.353	741.51	1.04354	2.23134e-23	5.84021e-26	AKJ54535.1|1.2e-53|fungal protease inhibitor [Bombyx mori]
BMSK0001558	189.56	415.213	0.80594	2.57018e-07	3.79754e-09	XP_021202481.1|6.4e-49|fungal protease inhibitor F-like [Bombyx mori]
BMSK0001559	9.696	7.066	-0.983306	4.93641e-08	6.29346e-10	XP_012544323.1|0.0e+00|protein Dok-7 [Bombyx mori]
BMSK0001577	0.22	1.09	1.58676	0.0284098	0.00239147	XP_012544327.1|4.3e-198|disks large homolog 5 isoform X1 [Bombyx mori]
BMSK0001599	10.236	7.406	-1.20279	1.05322e-08	1.22716e-10	NP_001139707.1|1.9e-222|serine protease inhibitor 15 precursor [Bombyx mori]
BMSK0001600	12.18	0.423	-4.72213	1.04761e-34	1.50366e-37	NP_001139710.1|7.4e-219|serine protease inhibitor 17 precursor [Bombyx mori]
BMSK0001676	12.566	11.216	-0.462051	0.0196942	0.00149921	XP_026737920.1|1.2e-227|enhancer of mRNA-decapping protein 4 isoform X3 [Trichoplusia ni]
BMSK0001684	3.543	6.473	0.616247	0.0468669	0.00472467	XP_013192976.1|2.8e-250|PREDICTED: nuclear factor of activated T-cells 5 [Amyelois transitella]
BMSK0001691	42.593	39.81	-0.409225	0.0217753	0.00169143	NP_001040367.1|1.2e-243|prolactin regulatory binding-element protein [Bombyx mori]
BMSK0001733	1.216	3.57	1.11808	0.032696	0.00287649	XP_004929180.1|1.5e-241|protein saal1 [Bombyx mori]
BMSK0001734	34.053	63.136	0.567994	0.0280595	0.0023454	XP_004929181.1|1.5e-216|la protein homolog [Bombyx mori]
BMSK0001812	11	21.116	0.615226	0.00107113	4.05157e-05	XP_004929215.1|0.0e+00|LOW QUALITY PROTEIN: Golgi apparatus protein 1 [Bombyx mori]
BMSK0001814	17.836	14.81	-0.579586	0.000424725	1.41616e-05	XP_004929216.1|0.0e+00|manganese-transporting ATPase 13A1 [Bombyx mori]
BMSK0001826	6.34	3.96	-0.961345	0.0175313	0.00129516	ACY06927.1|1.1e-161|putative cuticle protein CPG48 [Bombyx mori]
BMSK0001831	358.166	257.646	-0.780319	4.32183e-06	8.72102e-08	XP_021205652.1|5.4e-135|abhydrolase domain-containing protein 2 [Bombyx mori]
BMSK0001870	34.676	31.743	-0.472377	0.00362349	0.000173159	XP_012548309.1|7.4e-146|protein ultraspiracle homolog isoform X1 [Bombyx mori]
BMSK0001872	17.983	16.133	-0.480466	0.00796312	0.000457859	XP_004929238.1|0.0e+00|uncharacterized protein C05D11.1 [Bombyx mori]
BMSK0001873	20.733	16.503	-0.595657	0.013479	0.000916126	NP_001127727.1|0.0e+00|fatty acid transport protein [Bombyx mori]
BMSK0001874	15.823	13.54	-0.532705	0.00920893	0.000557017	XP_004929240.1|5.8e-301|long-chain fatty acid transport protein 4 [Bombyx mori]
BMSK0001893	1.47	3.27	0.795477	0.00521446	0.000272081	XP_012548397.1|0.0e+00|uncharacterized protein LOC101743413 isoform X1 [Bombyx mori]
BMSK0001894	6.11	13.213	0.751772	0.00297672	0.000138733	XP_004929252.1|4.7e-158|queuine tRNA-ribosyltransferase catalytic subunit [Bombyx mori]
BMSK0001906	3.68	5.023	-0.577297	0.00542096	0.000285212	XP_004929265.1|4.8e-234|uncharacterized protein LOC101738263 isoform X1 [Bombyx mori]
BMSK0001908	4.89	10.546	0.763967	0.0102666	0.000642314	XP_004929267.1|5.1e-250|FAD-dependent oxidoreductase domain-containing protein 1 isoform X1 [Bombyx mori]
BMSK0001954	42.623	37.49	-0.488771	0.0163188	0.00117154	XP_004929301.1|1.4e-186|transmembrane protein 189 isoform X1 [Bombyx mori]
BMSK0001956	10.613	22.976	0.778633	0.00294307	0.000136667	XP_012548481.1|0.0e+00|putative leucine-rich repeat-containing protein DDB_G0290503 [Bombyx mori]
BMSK0001962	1.716	3.92	0.830721	0.00249331	0.000112414	XP_021205653.1|1.4e-59|actin-related protein 2/3 complex subunit 5-like protein isoform X2 [Bombyx mori]
BMSK0001963	3.616	6.156	1.22611	2.85318e-06	5.61289e-08	XP_004929307.1|1.5e-62|programmed cell death protein 10 [Bombyx mori]
BMSK0001992	7.88	13.97	0.507311	0.0285515	0.00240822	XP_026324014.1|1.1e-79|ankyrin repeat domain-containing protein 39-like isoform X2 [Hyposmocoma kahamanoa]
BMSK0002009	11.053	9.86	-0.479807	0.013531	0.000921948	XP_004927018.1|0.0e+00|C3 and PZP-like alpha-2-macroglobulin domain-containing protein 8 isoform X2 [Bombyx mori]
BMSK0002026	3.263	6.663	0.795019	0.00121929	4.7188e-05	XP_004931026.1|4.5e-290|geranylgeranyl transferase type-2 subunit alpha [Bombyx mori]
BMSK0002052	23.443	45.61	0.637967	6.49739e-07	1.0807e-08	XP_004934079.1|1.1e-41|uncharacterized protein LOC101742715 [Bombyx mori]
BMSK0002082	1.816	4.993	1.03967	0.0454032	0.00450859	XP_004930989.1|2.4e-161|neuroguidin [Bombyx mori]
BMSK0002085	9.66	9.08	-0.380529	0.0347334	0.00310266	XP_004930986.1|1.5e-67|zinc finger protein 629 [Bombyx mori]
BMSK0002092	2.986	2.296	-0.675447	0.0143239	0.000989275	XP_021206880.1|0.0e+00|uncharacterized protein LOC101741121 isoform X1 [Bombyx mori]
BMSK0002105	34.406	25.796	-0.726607	1.39246e-05	3.23308e-07	PCG66891.1|7.0e-243|hypothetical protein B5V51_7117 [Heliothis virescens]
BMSK0002108	0.45	0	-2.42542	0.00370447	0.000180157	XP_004930971.1|1.6e-276|large neutral amino acids transporter small subunit 2 [Bombyx mori]
BMSK0002121	54.746	51.506	-0.408478	0.0163188	0.0011739	XP_004930965.1|0.0e+00|annulin isoform X2 [Bombyx mori]
BMSK0002157	11.616	20.1	0.48537	0.0236137	0.00186671	XP_012550005.2|0.0e+00|LOW QUALITY PROTEIN: DNA topoisomerase I, mitochondrial [Bombyx mori]
BMSK0002179	2.096	5.203	0.95417	0.00454458	0.000229838	XP_022834661.1|0.0e+00|pre-mRNA-splicing factor SYF1 [Spodoptera litura]
BMSK0002199	738.283	575.236	-0.658831	0.00486019	0.000250469	XP_004930910.1|2.2e-175|alpha-tocopherol transfer protein-like isoform X3 [Bombyx mori]
BMSK0002200	57.623	47.683	-0.554815	0.0403462	0.00379139	XP_004930907.1|1.4e-85|alpha-tocopherol transfer protein-like [Bombyx mori]
BMSK0002213	3.673	2.166	-1.00586	0.0464326	0.00466914	XP_004930897.1|3.4e-191|rab3 GTPase-activating protein catalytic subunit isoform X1 [Bombyx mori]
BMSK0002242	257.223	239.226	-0.412802	0.0107822	0.000681853	NP_001040214.1|1.8e-98|signal peptidase complex subunit 2 [Bombyx mori]
BMSK0002249	13.24	21.83	0.492097	0.000567405	1.94021e-05	XP_004931037.1|1.9e-94|carbohydrate sulfotransferase 11 [Bombyx mori]
BMSK0002275	66.68	61.176	-0.438201	0.0164592	0.00118678	NP_001106738.1|2.0e-151|ubiquinol-cytochrome c reductase [Bombyx mori]
BMSK0002319	31.903	57.36	0.556224	0.00517512	0.000267844	XP_004925822.1|8.2e-78|mitochondrial fission 1 protein [Bombyx mori]
BMSK0002347	8.663	7.543	-0.511667	0.0276977	0.00230581	XP_021203452.1|6.8e-33|gamma-glutamyltransferase 7-like isoform X1 [Bombyx mori]
BMSK0002348	3.14	2.433	-0.618752	0.0258734	0.00209276
BMSK0002359	2.486	5.353	0.780191	2.82423e-07	4.22373e-09
BMSK0002370	33.74	28.793	-0.540376	0.0153565	0.00108263	XP_012547052.1|5.1e-112|very long-chain specific acyl-CoA dehydrogenase, mitochondrial [Bombyx mori]
BMSK0002383	1.05	0	-2.53285	0.00209142	9.09391e-05	XP_013141759.1|1.5e-67|PREDICTED: uncharacterized protein LOC106105849 [Papilio polytes]
BMSK0002385	17.573	15.13	-0.507246	0.00668037	0.000366055	XP_021204450.1|0.0e+00|nodal modulator 1 [Bombyx mori]
BMSK0002404	69.986	57.91	-0.581929	0.00118857	4.57607e-05	XP_012545855.1|3.5e-204|dnaJ (Hsp40) homolog 5 isoform X1 [Bombyx mori]
BMSK0002425	17.483	15.436	-0.477513	0.00934811	0.000572221	XP_012545865.1|0.0e+00|uncharacterized protein LOC101745080 isoform X3 [Bombyx mori]
BMSK0002427	7.84	17.523	0.808772	0.00572215	0.000305819	XP_004926259.1|1.4e-202|nucleoporin Nup43 [Bombyx mori]
BMSK0002434	1.24	0.46	-1.54867	0.00518541	0.00026969	XP_004926256.1|0.0e+00|carboxypeptidase N subunit 2 [Bombyx mori]
BMSK0002446	97.613	86.713	-0.485694	0.00219176	9.62273e-05	XP_004926247.1|0.0e+00|dolichyl-diphosphooligosaccharide--protein glycosyltransferase subunit 2 [Bombyx mori]
BMSK0002494	2.763	0.343	-2.97823	1.59495e-11	1.21197e-13	XP_004932401.1|0.0e+00|probable peroxisomal acyl-coenzyme A oxidase 1 [Bombyx mori]
BMSK0002495	62.896	48.486	-0.685031	7.67502e-05	2.16435e-06	XP_004932400.1|0.0e+00|probable peroxisomal acyl-coenzyme A oxidase 1 [Bombyx mori]
BMSK0002504	25.1	20.343	-0.54136	0.00423419	0.000209851	PCG70139.1|1.8e-60|hypothetical protein B5V51_3319, partial [Heliothis virescens]
BMSK0002516	59.903	14.043	-2.34439	4.18916e-21	1.2733e-23	XP_004932390.1|1.5e-96|apolipoprotein D isoform X2 [Bombyx mori]
BMSK0002525	1.813	4.853	1.13003	0.0253619	0.00203884	XP_004932388.1|1.5e-165|peptidylglycine alpha-hydroxylating monooxygenase [Bombyx mori]
BMSK0002529	2.893	5.22	0.454207	0.0427778	0.00409575	NP_001036905.1|1.9e-161|myocyte enhancing factor 2 isoform A [Bombyx mori]
BMSK0002543	16.46	15.403	-0.496668	0.0184129	0.00137428	AWK60412.1|2.6e-232|prolyl oligopeptidase variant 2 [Bombyx mori]
BMSK0002548	0.17	0.993	1.80803	0.0074815	0.000423219	XP_026320245.1|0.0e+00|uncharacterized protein LOC113230497 isoform X6 [Hyposmocoma kahamanoa]
BMSK0002550	5.573	4.24	-0.711314	0.00235155	0.000104632	XP_021207763.1|0.0e+00|LOW QUALITY PROTEIN: uncharacterized protein KIAA0754 [Bombyx mori]
BMSK0002551	1.356	0.613	-1.36547	0.0175078	0.00129047	XP_004932386.1|2.5e-299|tyrosine-protein kinase Dnt [Bombyx mori]
BMSK0002555	5888.17	12932.8	0.800689	5.52017e-06	1.15586e-07	NP_001037045.1|1.0e-30|seroin 1 precursor [Bombyx mori]
BMSK0002565	4.87	9.93	0.687342	0.0119952	0.000780563	XP_021207705.1|9.2e-76|uncharacterized protein LOC101739477 [Bombyx mori]
BMSK0002571	1.246	2.836	0.72924	0.0187953	0.00141393	XP_012551086.1|1.7e-211|putative leucine-rich repeat-containing protein DDB_G0290503 [Bombyx mori]
BMSK0002578	54.823	48.26	-0.491372	0.0463841	0.00465643	XP_004932356.1|4.9e-87|mid1-interacting protein 1A [Bombyx mori]
BMSK0002589	2.536	5.216	0.994567	1.1961e-07	1.6158e-09	XP_004932352.2|1.2e-218|arf-GAP with SH3 domain, ANK repeat and PH domain-containing protein 2 isoform X1 [Bombyx mori]
BMSK0002591	30.51	22.316	-0.760329	4.69284e-05	1.23225e-06	XP_004932349.1|0.0e+00|sequestosome-1 isoform X2 [Bombyx mori]
BMSK0002592	6.253	13.996	0.838756	0.000527799	1.79141e-05	NP_001040497.1|4.2e-152|exosc7 protein [Bombyx mori]
BMSK0002602	993.703	941.03	-0.39151	0.0210956	0.00161921	NP_001106744.1|2.0e-70|antennal binding protein precursor [Bombyx mori]
BMSK0002604	9.466	0.863	-3.10353	1.95836e-09	1.95108e-11	XP_004932433.3|1.8e-65|general odorant-binding protein 56d [Bombyx mori]
BMSK0002641	1.303	3.803	1.17072	2.17651e-08	2.70134e-10	XP_012551120.1|0.0e+00|histone-lysine N-methyltransferase, H3 lysine-79 specific isoform X2 [Bombyx mori]
BMSK0002642	3.04	7.6	0.971225	0.00271266	0.000124136	XP_004932316.1|0.0e+00|probable ATP-dependent RNA helicase Dbp73D [Bombyx mori]
BMSK0002643	3.183	7.58	1.16259	0.000722983	2.56987e-05	XP_004932320.1|3.6e-122|ankyrin repeat domain-containing protein 49 [Bombyx mori]
BMSK0002672	9.286	7.606	-0.486351	0.00866725	0.000513712	XP_021206212.1|6.4e-174|septin-7 [Bombyx mori]
BMSK0002675	3.816	7.206	1.04148	0.00138249	5.49013e-05	XP_004930221.1|5.9e-151|phospholipid scramblase 1 [Bombyx mori]
BMSK0002685	21.183	12.013	-1.2035	7.87806e-15	4.52304e-17	XP_022821383.1|1.1e-261|facilitated trehalose transporter Tret1-like [Spodoptera litura]
BMSK0002694	8.686	6.096	-0.798112	0.0214538	0.0016574	XP_021206315.1|2.8e-33|uncharacterized protein LOC101741168 isoform X1 [Bombyx mori]
BMSK0002702	33.246	78.206	0.913471	1.55939e-05	3.66018e-07	XP_004930212.1|2.2e-209|nuclear speckle splicing regulatory protein 1 [Bombyx mori]
BMSK0002727	13.86	11.626	-0.581155	0.00902201	0.000540071	NP_001036961.1|0.0e+00|wing disc-specific protein [Bombyx mori]
BMSK0002730	359.303	315.85	-0.471063	0.00891932	0.000532418	XP_004930183.1|1.2e-215|translocating chain-associated membrane protein 1 [Bombyx mori]
BMSK0002745	17.98	13.793	-0.692169	0.00082794	3.00586e-05	XP_021206361.1|0.0e+00|very long-chain-fatty-acid--CoA ligase bubblegum isoform X1 [Bombyx mori]
BMSK0002771	19.696	11.563	-1.0611	2.83699e-06	5.5571e-08	XP_012549333.1|3.2e-103|sulfotransferase 1C3 isoform X1 [Bombyx mori]
BMSK0002775	2.173	6.666	1.24782	5.68178e-05	1.53492e-06	NP_001239600.1|1.2e-293|luciferin 4-monooxygenase [Bombyx mori]
BMSK0002787	26.55	56.896	0.774343	0.00927246	0.000563675	XP_004930141.1|1.7e-77|proline-rich extensin-like protein EPR1 [Bombyx mori]
BMSK0002793	24.123	42.576	0.500518	0.0356006	0.00321567	NP_001040320.1|2.4e-283|Upf3 regulator of nonsense transcripts-like protein B [Bombyx mori]
BMSK0002804	2.36	0.773	-1.77296	1.76943e-13	1.19516e-15	KOB76328.1|0.0e+00|Serine protease P54, partial [Operophtera brumata]
BMSK0002812	2.496	6.526	1.03292	4.95103e-05	1.31258e-06	XP_021206249.1|0.0e+00|LOW QUALITY PROTEIN: uncharacterized protein LOC101737452 [Bombyx mori]
BMSK0002833	3.063	10.16	1.40456	1.81813e-19	6.60078e-22	XP_004930525.2|7.2e-287|uncharacterized protein LOC101740833 [Bombyx mori]
BMSK0002846	27.59	71.606	1.05046	1.06537e-07	1.42121e-09	XP_004930083.1|1.2e-173|mitochondrial enolase superfamily member 1 [Bombyx mori]
BMSK0002854	73.24	68.706	-0.411351	0.00695894	0.000385029	XP_004930078.1|0.0e+00|lamin-C [Bombyx mori]
BMSK0002855	11.166	9.85	-0.494558	0.0268333	0.00221398	XP_004930077.1|0.0e+00|superkiller viralicidic activity 2-like 2 [Bombyx mori]
BMSK0002864	28.11	23.42	-0.402256	0.0354121	0.0031902	XP_004930073.1|2.9e-220|leucine-rich repeat-containing protein 70 [Bombyx mori]
BMSK0002872	34.98	62.936	0.52231	0.0388389	0.00360712	NP_001040103.1|1.7e-92|6-pyruvoyltetrahydropterin synthase [Bombyx mori]
BMSK0002887	6.733	5.486	-0.687626	0.00920893	0.000557481	XP_004930268.1|4.0e-169|lipid droplet-associated hydrolase-like [Bombyx mori]
BMSK0002899	78.133	60.183	-0.685043	9.69805e-05	2.81673e-06	XP_004930044.1|3.4e-235|ornithine aminotransferase, mitochondrial [Bombyx mori]
BMSK0002979	138.286	126.583	-0.441483	0.0156905	0.0011128	NP_001040426.1|1.7e-156|alcohol dehydrogenase precursor [Bombyx mori]
BMSK0002985	11.72	26.153	0.825375	0.0113804	0.000724505	XP_012543884.2|2.0e-157|15-hydroxyprostaglandin dehydrogenase [NAD(+)] [Bombyx mori]
BMSK0002986	456.436	1119.51	0.961037	8.06996e-09	8.99388e-11	XP_012543884.2|2.4e-155|15-hydroxyprostaglandin dehydrogenase [NAD(+)] [Bombyx mori]
BMSK0002988	11.72	26.153	0.825375	0.0113804	0.000724505	XP_012543884.2|2.0e-157|15-hydroxyprostaglandin dehydrogenase [NAD(+)] [Bombyx mori]
BMSK0002993	0.35	1.63	1.50837	0.0144528	0.00100306	XP_012543922.1|3.0e-253|gamma-1-syntrophin [Bombyx mori]
BMSK0002999	17.896	14.473	-0.619967	0.00365923	0.00017703	XP_012543925.1|2.1e-215|sulfite oxidase isoform X2 [Bombyx mori]
BMSK0003001	14.49	12.62	-0.510937	0.00940827	0.000577492	XP_004923904.2|0.0e+00|tripeptidyl-peptidase 2 isoform X1 [Bombyx mori]
BMSK0003007	354.37	277.51	-0.668093	0.000355146	1.17243e-05	XP_021202136.1|1.1e-132|alpha-crystallin B chain [Bombyx mori]
BMSK0003019	4.273	3.886	-0.468667	0.0431979	0.00415785	XP_012543899.1|0.0e+00|histone deacetylase 6 isoform X1 [Bombyx mori]
BMSK0003024	797.11	1252.33	0.338342	0.0166855	0.00120591	XP_014362613.1|6.8e-200|PREDICTED: arginine kinase isoform X1 [Papilio machaon]
BMSK0003028	10.353	23.163	0.809876	0.0123401	0.000808506	XP_004923885.1|6.7e-106|1,2-dihydroxy-3-keto-5-methylthiopentene dioxygenase [Bombyx mori]
BMSK0003056	11.473	8.43	-0.492978	0.00358494	0.000171014	BAI49425.1|4.1e-288|neuroglian [Mythimna separata]
BMSK0003073	0.34	3.606	2.19546	0.00286167	0.000132163	NP_001112375.1|4.1e-126|heat shock protein 25.4 precursor [Bombyx mori]
BMSK0003084	35.443	23.346	-0.915669	3.37872e-07	5.22042e-09	XP_004926609.1|9.3e-279|synaptic vesicle glycoprotein 2C [Bombyx mori]
BMSK0003136	3.286	0.44	-2.66263	1.16733e-06	2.03031e-08	XP_004925281.1|1.0e-104|iodotyrosine deiodinase 1 [Bombyx mori]
BMSK0003143	133.286	116.563	-0.510863	0.000108451	3.17733e-06	XP_021203080.1|2.3e-218|synaptic vesicle glycoprotein 2B isoform X1 [Bombyx mori]
BMSK0003153	3.503	3.333	-0.883793	3.61373e-05	9.30588e-07	XP_004925272.1|1.8e-252|protein TBRG4 [Bombyx mori]
BMSK0003161	7.333	7.12	-0.57081	0.0105162	0.000661481	XP_021203066.1|4.3e-271|BTB/POZ domain-containing protein 17 isoform X1 [Bombyx mori]
BMSK0003165	8.113	6.203	-0.673853	0.0187953	0.00141375	XP_004925301.2|3.0e-228|putative transporter svop-1 [Bombyx mori]
BMSK0003200	5.81	6.98	-0.641505	0.000794006	2.86926e-05	XP_004925255.1|3.3e-271|F-box only protein 9 [Bombyx mori]
BMSK0003201	35.093	56.933	0.396483	0.0135166	0.00091982	AFN25812.1|5.7e-79|adaptor protein complex-1 sigma subunit transcript a [Bombyx mori]
BMSK0003217	1.453	0.03	-2.85716	0.000185534	5.73333e-06	XP_021203052.1|6.1e-99|cell division cycle protein 16 homolog [Bombyx mori]
BMSK0003263	16.763	15.173	-0.451984	0.0441633	0.004316	NP_001182135.1|0.0e+00|phenylalanyl-tRNA synthetase beta subunit [Bombyx mori]
BMSK0003272	10.2	2.763	-2.16249	3.55954e-21	1.02182e-23	XP_026759614.1|5.5e-273|NADP-dependent malic enzyme-like isoform X1 [Galleria mellonella]
BMSK0003280	183.466	186.8	-0.291802	0.0457975	0.00457434	NP_001091774.1|2.8e-229|eukaryotic initiation factor 4B protein [Bombyx mori]
BMSK0003281	48.576	84.573	0.480151	0.0075607	0.000428338	NP_001037099.1|4.6e-298|chorion b-ZIP transcription factor [Bombyx mori]
BMSK0003289	4.03	2.653	-0.885164	0.00429303	0.000213492	XP_004930556.1|0.0e+00|vacuolar protein sorting-associated protein 16 homolog [Bombyx mori]
BMSK0003306	64.206	60.513	-0.385984	0.0370877	0.00340904	NP_001093319.1|2.4e-160|heterogeneous nuclear ribonucleoprotein A1 [Bombyx mori]
BMSK0003416	17.11	29.326	0.458953	0.0427778	0.00409392	XP_004930620.1|9.2e-215|probable ATP-dependent RNA helicase pitchoune [Bombyx mori]
BMSK0003442	0.746	1.786	0.988722	0.0172373	0.0012618	XP_021206561.1|0.0e+00|solute carrier family 46 member 3 isoform X1 [Bombyx mori]
BMSK0003460	3.843	7	0.533738	0.0401796	0.00376217	XP_004925682.1|0.0e+00|DNA ligase 3 [Bombyx mori]
BMSK0003462	8.523	7.526	-0.447539	0.0268333	0.00221798	XP_012545413.1|0.0e+00|cadherin-99C [Bombyx mori]
BMSK0003500	1139.99	2327.33	0.710904	5.33119e-07	8.73228e-09	BBC08867.1|7.9e-134|fatty acid hydroperoxide dehydratase [Bombyx mori]
BMSK0003540	1.543	0	-1.84641	0.0412132	0.0039181	XP_004923554.1|6.5e-92|uncharacterized protein LOC101741558 [Bombyx mori]
BMSK0003548	9.623	17.896	0.565791	0.026301	0.00216066	PCG66876.1|4.9e-150|hypothetical protein B5V51_7135 [Heliothis virescens]
BMSK0003647	18.62	14.34	-0.695502	0.00391247	0.000192254	XP_004927461.1|4.0e-225|actin-related protein 10 [Bombyx mori]
BMSK0003650	28.553	24.313	-0.478553	0.00629065	0.000341514	XP_004927463.1|4.7e-235|EH domain-containing protein 3 isoform X2 [Bombyx mori]
BMSK0003679	202.996	194.833	-0.376876	0.0261596	0.00214663	NP_001040158.1|1.2e-227|transketolase [Bombyx mori]
BMSK0003684	42.04	7.92	-2.52357	1.84005e-11	1.41375e-13	XP_012553055.1|1.5e-61|uncharacterized protein LOC105842975 [Bombyx mori]
BMSK0003714	40.843	15.443	-1.69448	8.45884e-19	3.55996e-21	XP_013147518.1|3.1e-156|PREDICTED: acyl-CoA synthetase short-chain family member 3, mitochondrial [Papilio polytes]
BMSK0003727	5.65	17.033	1.23722	1.25042e-07	1.69974e-09	XP_026746110.1|1.5e-170|uncharacterized protein LOC113507456 [Trichoplusia ni]
BMSK0003760	0.873	1.846	1.04172	5.23144e-05	1.40017e-06	XP_012553047.1|0.0e+00|rho GTPase-activating protein 7 isoform X1 [Bombyx mori]
BMSK0003774	0.616	4.416	2.23608	5.82552e-06	1.22937e-07	XP_004931387.1|6.7e-192|putative nuclease HARBI1 [Bombyx mori]
BMSK0003791	17.88	35.02	0.642715	0.00423425	0.000210211	XP_004931277.1|6.1e-142|uncharacterized protein LOC101736728 [Bombyx mori]
BMSK0003795	12.113	5.886	-1.32435	4.58118e-20	1.58585e-22	XP_012550319.1|0.0e+00|activating signal cointegrator 1 complex subunit 3 [Bombyx mori]
BMSK0003817	23.42	21.433	-0.455754	0.0187651	0.00140849	XP_004931298.1|1.1e-132|facilitated trehalose transporter Tret1 [Bombyx mori]
BMSK0003828	1.26	3.463	1.11106	1.51614e-06	2.68819e-08	XP_012550304.1|0.0e+00|histone-lysine N-methyltransferase trithorax [Bombyx mori]
BMSK0003914	72.883	70.09	-0.372463	0.0344263	0.00306651	XP_004928994.1|3.7e-187|succinate--CoA ligase [ADP/GDP-forming] subunit alpha, mitochondrial [Bombyx mori]
BMSK0003931	0.316	1.11	1.32447	0.0142749	0.000984684	XP_021207078.1|0.0e+00|mothers against decapentaplegic homolog 4 isoform X1 [Bombyx mori]
BMSK0003964	85.643	62.093	-0.767452	4.2784e-07	6.79112e-09	AEW43170.1|1.3e-288|UDP-glycosyltransferase UGT40H1 [Bombyx mori]
BMSK0004001	16.766	14.606	-0.511681	0.0129679	0.000862774	XP_021204256.1|0.0e+00|eukaryotic translation initiation factor 2-alpha kinase isoform X1 [Bombyx mori]
BMSK0004037	33.22	60.523	0.532365	0.00824344	0.000479545	XP_004925768.1|2.0e-145|LOW QUALITY PROTEIN: UPF0160 protein C27H6.8 [Bombyx mori]
BMSK0004092	22.11	0	-7.15445	1.85554e-44	1.87998e-47	XP_013183364.1|4.2e-111|PREDICTED: uncharacterized protein LOC106129371 [Amyelois transitella]
BMSK0004093	3.37	2.696	-0.628056	0.00478978	0.00024507	XP_004925781.1|3.1e-68|uncharacterized protein LOC101743779 [Bombyx mori]
BMSK0004098	1.976	0.206	-2.94804	5.75075e-08	7.52588e-10	XP_012545524.1|0.0e+00|proclotting enzyme [Bombyx mori]
BMSK0004105	3.89	7.18	0.61811	0.00136995	5.41318e-05	NP_001036993.1|6.0e-108|ras-like protein 2 [Bombyx mori]
BMSK0004107	3.566	6.78	0.597689	0.00741734	0.000417084	XP_004925787.1|3.2e-36|uncharacterized protein LOC101744609 isoform X1 [Bombyx mori]
BMSK0004117	9.453	24.66	1.00674	0.0101121	0.000630084	XP_004925798.1|1.5e-70|uncharacterized protein LOC101745903 [Bombyx mori]
BMSK0004129	8.34	6.353	-0.539651	0.00116428	4.44436e-05	XP_021204227.1|3.1e-124|dystrophin [Bombyx mori]
BMSK0004159	0.31	1.823	1.83004	0.00430934	0.000216052	XP_012545181.2|6.2e-212|uncharacterized protein LOC105841511 [Bombyx mori]
BMSK0004161	40.48	22.456	-1.16109	1.27697e-13	8.30184e-16	XP_004925371.1|6.8e-184|putative inorganic phosphate cotransporter isoform X1 [Bombyx mori]
BMSK0004163	56.726	90.566	0.354182	0.0185002	0.00138392	XP_004925372.1|2.5e-274|putative inorganic phosphate cotransporter [Bombyx mori]
BMSK0004164	4.09	1.126	-1.96573	1.0473e-05	2.34325e-07	XP_004925373.1|1.3e-262|putative inorganic phosphate cotransporter [Bombyx mori]
BMSK0004165	0.843	0.163	-2.05755	0.00876821	0.000522657	XP_004925373.1|1.5e-244|putative inorganic phosphate cotransporter [Bombyx mori]
BMSK0004169	9.693	8.933	-0.614691	0.0101986	0.000637199	XP_004925374.1|2.6e-244|putative inorganic phosphate cotransporter [Bombyx mori]
BMSK0004187	22.97	11.866	-1.2652	8.45884e-19	3.59794e-21	XP_021203134.1|5.8e-263|cationic amino acid transporter 2 isoform X2 [Bombyx mori]
BMSK0004189	11.08	10.176	-0.484881	0.0132842	0.000899522	XP_021203137.1|4.3e-181|myosin-IA-like [Bombyx mori]
BMSK0004193	1.093	4.95	1.67988	0.00191571	8.10342e-05	XP_012545194.1|5.4e-98|uncharacterized protein LOC101735738 isoform X2 [Bombyx mori]
BMSK0004194	152.346	70.543	-1.37802	3.99269e-19	1.55069e-21	XP_012545194.1|1.4e-249|uncharacterized protein LOC101735738 isoform X2 [Bombyx mori]
BMSK0004196	12.266	11.31	-0.480826	0.0409633	0.00387956	XP_004925384.1|1.9e-305|probable ATP-dependent RNA helicase DDX56 [Bombyx mori]
BMSK0004197	8.94	6.386	-1.89475	6.37195e-18	2.90514e-20	XP_021203145.1|6.5e-49|uncharacterized protein LOC101736090 isoform X4 [Bombyx mori]
BMSK0004205	1.443	0.623	-1.4786	1.05184e-06	1.80281e-08	OWR52085.1|0.0e+00|Myosin heavy chain muscle [Danaus plexippus plexippus]
BMSK0004207	1.663	4.48	1.04385	0.0130985	0.000880311	XP_021203155.1|2.4e-220|uncharacterized protein LOC101739635 [Bombyx mori]
BMSK0004208	628.39	596.28	-0.396517	0.00430934	0.000215466	XP_021203127.1|8.1e-270|uncharacterized protein LOC101736658 isoform X1 [Bombyx mori]
BMSK0004214	140	123.61	-0.519453	0.00149726	6.0679e-05	XP_004927001.1|1.8e-233|lipase 1 [Bombyx mori]
BMSK0004222	88.956	72.38	-0.610825	0.000167045	5.11967e-06	XP_004927001.1|4.3e-235|lipase 1 [Bombyx mori]
BMSK0004224	2.01	11.11	2.01523	1.37195e-07	1.91127e-09	XP_004933838.2|1.2e-240|lipase 1 [Bombyx mori]
BMSK0004246	7.846	14.38	1.05972	5.86412e-11	4.75309e-13	NP_001040266.1|3.4e-137|peroxisomal membrane anchor protein [Bombyx mori]
BMSK0004247	11.74	6.646	-1.11686	2.14522e-06	4.07526e-08	XP_004925176.1|0.0e+00|uncharacterized protein LOC101746184 [Bombyx mori]
BMSK0004258	85.7	81.363	-0.387429	0.0326521	0.00286988	XP_004925182.1|1.9e-216|BUB3-interacting and GLEBS motif-containing protein ZNF207 isoform X1 [Bombyx mori]
BMSK0004293	19.333	37.683	0.61386	0.0302673	0.00258616	NP_001266386.1|7.1e-74|centromere protein S-like [Bombyx mori]
BMSK0004335	21.21	37.583	0.498791	0.0261596	0.00214683	XP_021207610.1|2.6e-61|proteasome activator complex subunit 3 [Bombyx mori]
BMSK0004337	10.673	22.303	0.716269	0.0310837	0.00268741	NP_001037442.1|2.6e-148|pyridoxine 5'-phosphate oxidase [Bombyx mori]
BMSK0004341	5.433	10.553	0.542242	0.0377776	0.00348861	XP_004932076.1|2.3e-77|transmembrane protein 19 isoform X1 [Bombyx mori]
BMSK0004408	3.023	7.756	0.98384	0.000102357	2.98153e-06	XP_021207597.1|0.0e+00|uncharacterized protein LOC101735710 isoform X3 [Bombyx mori]
BMSK0004415	10.216	23.326	0.865274	4.83619e-05	1.27805e-06	XP_021207651.1|0.0e+00|DNA repair protein RAD50 [Bombyx mori]
BMSK0004428	4.91	2.576	-1.14156	0.0358223	0.0032453	PZC78373.1|3.8e-207|hypothetical protein B5X24_HaOG202196 [Helicoverpa armigera]
BMSK0004450	5.456	0.583	-3.67128	1.52833e-13	1.0065e-15	XP_021207561.1|3.4e-88|snake venom serine proteinase 4a isoform X4 [Bombyx mori]
BMSK0004476	14.856	12.68	-0.542776	0.0113804	0.000726165	NP_001243983.1|0.0e+00|ATP-binding cassette transporter subfamily B [Bombyx mori]
BMSK0004479	88.876	81.46	-0.438559	0.0154977	0.0010952	XP_004932167.1|0.0e+00|uncharacterized protein LOC101741832 [Bombyx mori]
BMSK0004515	149.396	128.68	-0.522796	0.00234903	0.000104322	XP_021207529.1|3.5e-246|enolase isoform X1 [Bombyx mori]
BMSK0004523	11.673	26.163	0.846824	7.09537e-05	1.95895e-06	XP_004932211.1|3.6e-233|something about silencing protein 10 [Bombyx mori]
BMSK0004529	170.41	146.12	-0.522886	0.00364411	0.000175683	XP_012550948.1|6.0e-309|beta-glucuronidase [Bombyx mori]
BMSK0004536	5.233	9.833	0.581097	0.0357773	0.00323821	XP_004932226.1|0.0e+00|putative uncharacterized protein DDB_G0282133 [Bombyx mori]
BMSK0004580	9.553	16.686	0.479588	0.042537	0.00406192	NP_001243923.1|2.5e-138|tyramine beta hydroxylase precursor [Bombyx mori]
BMSK0004593	24.76	22.42	-0.455171	0.0210956	0.00162082	KRZ34715.1|0.0e+00|Pre-mRNA-processing-splicing factor 8 [Trichinella pseudospiralis]
BMSK0004628	53.656	50.823	-0.39845	0.0129679	0.000862183	XP_004923641.1|1.9e-307|membrane-bound alkaline phosphatase-like isoform X1 [Bombyx mori]
BMSK0004680	18.283	14.746	-0.589742	0.000580493	1.99967e-05	XP_012553382.1|2.0e-177|annexin isoform X3 [Bombyx mori]
BMSK0004695	14.25	13.126	-0.431785	0.0431971	0.00415048	XP_004923669.1|0.0e+00|probable ATP-dependent RNA helicase DDX52 [Bombyx mori]
BMSK0004710	11.263	10.97	-0.372296	0.0413567	0.00393524	XP_021201940.1|2.7e-149|LOW QUALITY PROTEIN: histone deacetylase 4 [Bombyx mori]
BMSK0004712	7.386	8.17	0.520627	0.00831525	0.000487233	XP_012553409.1|7.7e-117|ras-related protein Ral-a isoform X1 [Bombyx mori]
BMSK0004714	4.306	7.43	0.45995	0.0381245	0.00352773	XP_004923711.1|2.2e-164|ubiquitin carboxyl-terminal hydrolase 30 homolog isoform X1 [Bombyx mori]
BMSK0004718	42.16	61.696	0.34368	0.00934228	0.000571075	XP_021201941.1|0.0e+00|titin [Bombyx mori]
BMSK0004726	11.19	5.923	-1.21853	9.14743e-07	1.54465e-08	XP_012553437.1|0.0e+00|glucose dehydrogenase [FAD, quinone] isoform X1 [Bombyx mori]
BMSK0004737	1.296	5.976	1.69743	0.000888823	3.24941e-05	XP_021208884.1|2.7e-116|uncharacterized protein LOC110386820 [Bombyx mori]
BMSK0004763	11.896	8.933	-0.787755	0.00343182	0.000162551	NP_001303996.1|6.1e-201|2-acylglycerol O-acyltransferase 2-A-like [Bombyx mori]
BMSK0004785	1.016	0.516	-1.22536	0.00116428	4.45305e-05	NP_001269149.1|0.0e+00|glutamyl aminopeptidase-like precursor [Bombyx mori]
BMSK0004789	0.646	3.23	1.87311	3.02435e-07	4.59627e-09	XP_026756400.1|1.8e-171|uncharacterized protein LOC113516220 [Galleria mellonella]
BMSK0004792	31.49	29.74	-0.362651	0.0308117	0.00264849	XP_012552716.1|0.0e+00|aminopeptidase N-like isoform X3 [Bombyx mori]
BMSK0004803	66.586	119.04	0.507547	0.0409633	0.00388376	NP_001040448.1|2.5e-64|vacuolar ATP synthase subunit F [Bombyx mori]
BMSK0004805	113.036	197.67	0.485638	0.00121929	4.73065e-05	XP_004922915.1|6.6e-297|5-aminolevulinate synthase, nonspecific, mitochondrial [Bombyx mori]
BMSK0004818	11.83	9.233	-0.662091	0.0233013	0.00183751	XP_004922930.1|6.6e-300|fatty-acid amide hydrolase 2-A isoform X1 [Bombyx mori]
BMSK0004832	2.85	0.873	-1.69009	0.00863184	0.000510801	XP_021208967.1|2.7e-265|LOW QUALITY PROTEIN: zinc finger protein Noc [Bombyx mori]
BMSK0004847	58.2	52.663	-0.455057	0.00966697	0.000598616	XP_004922937.1|2.1e-167|inorganic pyrophosphatase [Bombyx mori]
BMSK0004858	47	87.54	0.567371	0.0116174	0.000743496	NP_001037642.1|5.6e-76|nucleolar phosphoprotein [Bombyx mori]
BMSK0004884	1.856	4.28	0.700678	0.0474454	0.00479101	XP_004925664.1|6.8e-162|uncharacterized protein LOC101736398 [Bombyx mori]
BMSK0004898	58.376	58.666	-0.328078	0.0449906	0.00444056	XP_021203034.1|1.2e-138|pollen-specific leucine-rich repeat extensin-like protein 2 isoform X4 [Bombyx mori]
BMSK0004900	1.46	3.606	0.578398	0.0195724	0.00148726	XP_021203027.1|0.0e+00|zinc finger SWIM domain-containing protein 8 isoform X2 [Bombyx mori]
BMSK0004935	14.883	35.363	0.910968	9.88051e-06	2.18729e-07	PZC86667.1|1.5e-14|hypothetical protein B5X24_HaOG206228 [Helicoverpa armigera]
BMSK0004953	2288.48	3985.96	0.470748	0.0174795	0.00128221	NP_001037231.1|2.4e-68|ribosomal protein L24 [Bombyx mori]
BMSK0004954	139.21	133.886	-0.373261	0.0176943	0.00131168	NP_001041705.1|8.2e-287|H+ transporting ATP synthase beta subunit isoform 2 [Bombyx mori]
BMSK0004959	267.566	248.626	-0.420131	0.013012	0.000869002	NP_001040450.1|7.5e-288|H+ transporting ATP synthase beta subunit isoform 1 [Bombyx mori]
BMSK0004979	4.533	12.036	1.0739	1.65754e-06	2.99489e-08	XP_012544010.1|1.5e-255|arylsulfatase B [Bombyx mori]
BMSK0004982	2.763	1.7	-0.978235	0.0311287	0.00269656	XP_021202268.1|3.5e-219|arylsulfatase B [Bombyx mori]
BMSK0005013	24.06	42.066	0.46729	0.0185233	0.00138878	XP_021186574.1|8.5e-130|acidic leucine-rich nuclear phosphoprotein 32 family member A isoform X1 [Helicoverpa armigera]
BMSK0005105	3.47	6.666	0.607552	0.0178383	0.00132387	XP_026496731.1|0.0e+00|membrane-associated protein Hem [Vanessa tameamea]
BMSK0005120	38.083	64.71	0.437908	0.0406223	0.00383106	XP_004931147.1|4.9e-55|CDGSH iron-sulfur domain-containing protein 2 homolog [Bombyx mori]
BMSK0005130	217.633	373.19	0.450743	0.00692075	0.000382149	XP_004931156.1|5.8e-213|proliferation-associated protein 2G4 [Bombyx mori]
BMSK0005131	50.206	81.843	0.386182	0.0259108	0.00210017	XP_012550198.1|2.5e-38|MICOS complex subunit MIC13 homolog QIL1 [Bombyx mori]
BMSK0005133	18.96	13.66	-0.77127	0.00204982	8.89572e-05	XP_004931158.1|5.7e-137|tetratricopeptide repeat protein 1 [Bombyx mori]
BMSK0005160	60.266	55.39	-0.433724	0.00813632	0.000470565	XP_026492826.1|9.4e-269|pyruvate kinase-like isoform X2 [Vanessa tameamea]
BMSK0005181	13.64	11.373	-0.461032	0.0436643	0.00422486	XP_004931193.1|0.0e+00|calcium-binding mitochondrial carrier protein Aralar1 isoform X1 [Bombyx mori]
BMSK0005190	0.84	0.013	-3.35178	1.98088e-06	3.68163e-08	XP_004931256.1|0.0e+00|carcinine transporter [Bombyx mori]
BMSK0005215	37.32	38.193	-0.338944	0.024496	0.0019586	XP_012550179.1|4.9e-218|V-type proton ATPase 116 kDa subunit a [Bombyx mori]
BMSK0005221	73.63	66.47	-0.463221	0.0119952	0.000780841	XP_026764648.1|4.3e-27|moesin/ezrin/radixin homolog 1-like isoform X1 [Galleria mellonella]
BMSK0005227	5.846	5.113	-0.504814	0.0192111	0.00145819	XP_004931219.1|0.0e+00|neurexin-4 isoform X1 [Bombyx mori]
BMSK0005228	61.986	54.243	-0.50328	0.0340827	0.00302439	NP_001036835.1|1.1e-52|cuticular protein RR-1 motif 4 precursor [Bombyx mori]
BMSK0005229	27.46	21.26	-0.674917	0.0480676	0.00487261	NP_001166743.1|8.8e-53|cuticular protein RR-1 motif 5 precursor [Bombyx mori]
BMSK0005276	7.28	5.743	-0.651497	0.00239239	0.000107056	XP_021206427.1|7.9e-306|peroxisomal acyl-coenzyme A oxidase 3 [Bombyx mori]
BMSK0005280	28.65	27.336	-0.385508	0.0155017	0.00109679	XP_021206442.1|0.0e+00|integrin alpha-PS2 [Bombyx mori]
BMSK0005336	31.393	21.746	-0.703309	2.33339e-06	4.47213e-08	XP_004930377.1|1.8e-163|SEC14-like protein 2 isoform X1 [Bombyx mori]
BMSK0005351	29.36	47.02	0.360148	0.0456154	0.00453898	XP_004934079.1|1.9e-58|uncharacterized protein LOC101742715 [Bombyx mori]
BMSK0005393	4.413	8.716	0.633995	0.0460915	0.00462316	XP_012549422.1|2.5e-114|neuferricin homolog [Bombyx mori]
BMSK0005413	3.74	8.7	0.85044	0.04695	0.00473702	XP_004930415.1|4.6e-184|kelch domain-containing protein 10 homolog [Bombyx mori]
BMSK0005446	0.943	2.11	0.820488	0.00176432	7.34388e-05	XP_004930520.2|0.0e+00|telomere-associated protein RIF1 [Bombyx mori]
BMSK0005460	9.366	17.283	0.557471	0.0107778	0.000680668	XP_004930447.1|0.0e+00|25S rRNA (cytosine-C(5))-methyltransferase nop2 [Bombyx mori]
BMSK0005476	15.84	14.903	-0.560264	0.00111275	4.22776e-05	XP_021206494.1|2.1e-303|sn1-specific diacylglycerol lipase beta isoform X4 [Bombyx mori]
BMSK0005491	6.543	12.626	0.663099	0.0189093	0.0014257	NP_001040444.1|3.5e-90|tRNA (guanine-N(7)-)-methyltransferase [Bombyx mori]
BMSK0005493	3.473	7.206	0.699274	0.00799661	0.00046181	XP_004930466.1|0.0e+00|tetratricopeptide repeat protein 37 [Bombyx mori]
BMSK0005509	3.506	6.58	0.802592	0.00542081	0.00028468	XP_004930472.1|1.7e-292|A-kinase anchor protein 10, mitochondrial isoform X1 [Bombyx mori]
BMSK0005514	11.706	25.48	0.770027	8.38145e-05	2.39187e-06	XP_004930478.1|1.3e-243|nuclear cap-binding protein subunit 3 [Bombyx mori]
BMSK0005521	23.223	45.043	0.626048	0.00486019	0.000250724	XP_004927604.1|0.0e+00|pre-rRNA processing protein FTSJ3 [Bombyx mori]
BMSK0005522	1.103	0.176	-2.37974	0.000214179	6.7071e-06	XP_004921545.1|4.7e-109|uncharacterized protein LOC101740706, partial [Bombyx mori]
BMSK0005523	33.9	31.623	-0.420448	0.0181126	0.00134575	NP_001106080.1|0.0e+00|nuclear hormone receptor E75 isoform B [Bombyx mori]
BMSK0005527	45.453	39.06	-0.518855	0.000497109	1.67046e-05	NP_001104834.1|0.0e+00|NADPH cytochrome P450 reductase [Bombyx mori]
BMSK0005530	3.273	7.143	0.782961	0.00797531	0.000459233	XP_004924821.1|0.0e+00|serine/threonine-protein kinase PLK4 [Bombyx mori]
BMSK0005536	6.106	12.54	0.720952	0.000234582	7.40744e-06	XP_020283123.1|1.4e-264|titin-like isoform X1 [Pseudomyrmex gracilis]
BMSK0005549	15.783	29.75	0.581022	0.0162727	0.00116646	XP_004924837.1|3.1e-172|dehydrogenase/reductase SDR family protein 7-like [Bombyx mori]
BMSK0005551	9.51	7.466	-0.577777	4.19494e-05	1.09088e-06	XP_021202734.1|0.0e+00|LOW QUALITY PROTEIN: notch-like protein isoform X1 [Bombyx mori]
BMSK0005583	2.083	1.206	-0.885203	0.0113804	0.000726407	PCG79231.1|0.0e+00|hypothetical protein B5V51_1438 [Heliothis virescens]
BMSK0005605	1.736	5.22	1.15807	0.0296415	0.00252518	XP_021203136.1|2.5e-57|uncharacterized protein LOC105841516 isoform X1 [Bombyx mori]
BMSK0005610	5.3	4.32	-0.627734	0.0309199	0.00266803	XP_012544731.1|0.0e+00|receptor-type guanylate cyclase Gyc76C [Bombyx mori]
BMSK0005650	53.113	44.79	-0.504521	0.011842	0.00076287	KOB68179.1|4.0e-297|GTP binding protein [Operophtera brumata]
BMSK0005687	14.64	13.616	-0.440609	0.0363213	0.0033089	XP_004923243.1|0.0e+00|cerebellar degeneration-related protein 2-like isoform X1 [Bombyx mori]
BMSK0005691	83.253	157.553	0.589909	0.000221782	6.96579e-06	XP_004923247.1|5.1e-68|probable nuclear transport factor 2 [Bombyx mori]
BMSK0005723	23.13	22.683	-0.350612	0.0464236	0.00466431	XP_004921642.1|0.0e+00|chromodomain-helicase-DNA-binding protein Mi-2 homolog [Bombyx mori]
BMSK0005741	9.256	17.673	0.531911	0.0498114	0.0050888	XP_004921694.1|0.0e+00|probable 28S rRNA (cytosine-C(5))-methyltransferase [Bombyx mori]
BMSK0005745	95.806	92.216	-0.374978	0.00826236	0.000481343	NP_001254654.1|1.1e-22|aminopeptidase N precursor [Bombyx mori]
BMSK0005753	226.63	197.773	-0.506218	0.00351219	0.000166654	XP_004921618.1|1.3e-96|X-box-binding protein 1 [Bombyx mori]
BMSK0005765	6.13	13.63	0.810286	0.0124046	0.000816918	XP_004921688.2|6.3e-173|uncharacterized protein LOC101740169 [Bombyx mori]
BMSK0005808	5603.54	5440.76	-0.361331	0.0103112	0.000645976	NP_001037048.1|4.8e-127|ribosomal protein L10 [Bombyx mori]
BMSK0005817	192.563	170.293	-0.488032	0.000731842	2.6199e-05	NP_001091799.1|2.7e-224|dolichyl-diphosphooligosaccharide protein glycotransferase precursor [Bombyx mori]
BMSK0005820	22.833	22.08	-0.523002	0.00196716	8.35429e-05	XP_004921589.1|7.7e-260|thioredoxin reductase 1, mitochondrial isoform X7 [Bombyx mori]
BMSK0005824	3.376	3.573	-0.505225	0.0294852	0.00250191	XP_012551818.1|0.0e+00|transmembrane GTPase Marf [Bombyx mori]
BMSK0005827	37.62	38.06	-0.45858	0.00295101	0.000137285	XP_021207329.1|1.5e-123|sugar transporter SWEET1 [Bombyx mori]
BMSK0005834	2.47	7.353	1.22903	0.0304194	0.00260785	XP_021206810.1|3.7e-145|uncharacterized protein LOC105842347 [Bombyx mori]
BMSK0005848	23.176	17.626	-0.55914	0.00605005	0.00032743	XP_012550116.2|5.8e-148|probable elongator complex protein 2 [Bombyx mori]
BMSK0005884	6.243	4.163	-0.877074	0.0123342	0.000807075	NP_001243974.1|4.9e-259|UDP-glycosyltransferase UGT48C1 precursor [Bombyx mori]
BMSK0006007	88	72.62	-0.593288	1.90119e-05	4.5748e-07	XP_004922215.1|8.3e-262|solute carrier family 2, facilitated glucose transporter member 1 isoform X1 [Bombyx mori]
BMSK0006043	69711.8	45143.6	-0.943441	3.58896e-13	2.45446e-15	P07856.2|1.4e-270|RecName: Full=Sericin 1; AltName: Full=Silk gum protein; Flags: Precursor
BMSK0006057	5.296	9.43	0.614831	0.0246273	0.00197118	XP_021205409.1|0.0e+00|la-related protein 1 [Bombyx mori]
BMSK0006059	4601.63	4710.54	-0.287134	0.0450048	0.00444767	XP_012547303.1|3.1e-247|ribosomal protein L4 isoform X1 [Bombyx mori]
BMSK0006089	107.36	101.386	-0.415263	0.0048214	0.000247909	XP_012552244.2|0.0e+00|uncharacterized protein LOC101741272 [Bombyx mori]
BMSK0006101	1382.04	2927.91	0.763492	6.87043e-10	6.14881e-12	XP_022833754.1|3.7e-07|nascent polypeptide-associated complex subunit alpha, muscle-specific form-like [Spodoptera litura]
BMSK0006170	9736.75	22649	0.905395	1.17697e-06	2.05702e-08	NP_001166287.1|0.0e+00|sericin 2 isoform 1 precursor [Bombyx mori]
BMSK0006195	55.093	52.553	-0.418357	0.0159616	0.00113877	XP_026762436.1|1.6e-196|alanine aminotransferase 1 [Galleria mellonella]
BMSK0006211	7.85	14.613	0.52948	0.0442627	0.00434256	XP_004924174.1|9.4e-311|nucleolar protein 11 [Bombyx mori]
BMSK0006267	2.07	5.603	1.03402	0.0219968	0.00171606	XP_004924154.1|2.5e-227|uncharacterized protein LOC101742632 [Bombyx mori]
BMSK0006301	6.023	3.263	-1.13254	0.00258388	0.000117151	NP_001037450.1|4.9e-253|beta-1,3-glucan recognition protein 2 precursor [Bombyx mori]
BMSK0006338	10.53	20.07	0.618404	1.75006e-05	4.18159e-07	XP_021207227.1|1.6e-63|protein cueball [Bombyx mori]
BMSK0006339	0	1.6	2.5625	0.00176294	7.32324e-05	XP_021207227.1|8.6e-115|protein cueball [Bombyx mori]
BMSK0006346	1.823	5.863	1.29885	0.000122885	3.62099e-06	XP_026738265.1|0.0e+00|proline-rich extensin-like protein EPR1 isoform X1 [Trichoplusia ni]
BMSK0006363	544.703	512.073	-0.405407	0.00365176	0.00017636	NP_001037171.1|4.2e-280|protein disulfide isomerase precursor [Bombyx mori]
BMSK0006399	7.856	14.186	0.554969	0.0308117	0.00265089	XP_012550513.1|0.0e+00|nucleolar GTP-binding protein 2 [Bombyx mori]
BMSK0006447	3.75	6.703	0.569416	0.0230909	0.00181701	XP_012550413.1|0.0e+00|uncharacterized protein LOC101742952 [Bombyx mori]
BMSK0006460	32.566	104.676	1.36477	1.49617e-24	3.41072e-27	XP_004931504.1|1.1e-115|enoyl-CoA delta isomerase 2, mitochondrial [Bombyx mori]
BMSK0006470	14.98	28.863	0.448197	0.0143984	0.00099685	NP_001272895.1|1.3e-128|chromobox protein homolog 5-like [Bombyx mori]
BMSK0006475	6.183	11.416	0.551514	0.0196942	0.00149984	XP_012550453.1|2.1e-309|protein ecdysoneless [Bombyx mori]
BMSK0006480	5.643	11.81	0.75056	2.41522e-06	4.66019e-08	XP_021207214.1|0.0e+00|LOW QUALITY PROTEIN: nucleoprotein TPR [Bombyx mori]
BMSK0006481	517.64	994.913	0.623113	8.92284e-08	1.18278e-09	NP_001040244.1|1.1e-61|autophagy related protein Atg8 [Bombyx mori]
BMSK0006507	39.48	37.743	-0.378141	0.0395817	0.00368948	NP_001106225.1|7.1e-239|ubiquinol-cytochrome c reductase core protein II [Bombyx mori]
BMSK0006553	4.086	0.04	-5.08715	1.79651e-20	5.76388e-23	XP_021207152.1|0.0e+00|dynein intermediate chain 3, ciliary isoform X1 [Bombyx mori]
BMSK0006598	3.95	8.433	0.759006	0.00554952	0.000293378	XP_021208079.1|3.5e-194|pentatricopeptide repeat-containing protein 1, mitochondrial [Bombyx mori]
BMSK0006599	60.816	53.236	-0.501816	0.00927372	0.00056493	XP_004932950.1|0.0e+00|eukaryotic translation initiation factor 3 subunit L [Bombyx mori]
BMSK0006613	17.96	16.046	-0.47157	0.0236137	0.00186834	XP_012551613.1|1.3e-124|ATP-binding cassette sub-family G member 1 [Bombyx mori]
BMSK0006617	6.836	13.876	0.679348	0.0113515	0.00072073	XP_012551542.1|0.0e+00|uncharacterized protein LOC100286771 isoform X1 [Bombyx mori]
BMSK0006618	5.67	11.5	0.690087	0.00776085	0.000442297	XP_004932941.1|0.0e+00|proline-, glutamic acid- and leucine-rich protein 1 [Bombyx mori]
BMSK0006641	10.29	6.35	-0.991988	9.81774e-06	2.16348e-07	XP_021208067.1|0.0e+00|THO complex subunit 1 [Bombyx mori]
BMSK0006646	1.856	1.09	-0.845662	0.00705079	0.000392306	XP_026732882.1|3.6e-71|tyrosine-protein phosphatase Lar isoform X2 [Trichoplusia ni]
BMSK0006651	2.166	0.126	-3.4545	3.25598e-09	3.43632e-11	XP_012551579.1|7.1e-216|uncharacterized protein LOC101739514 isoform X1 [Bombyx mori]
BMSK0006656	3.13	2.61	-1.1051	7.26641e-05	2.03685e-06	XP_004932917.1|1.3e-161|protein N-terminal asparagine amidohydrolase [Bombyx mori]
BMSK0006662	6.23	5.306	-1.14943	1.00364e-09	9.23646e-12	XP_012551595.1|0.0e+00|E3 ubiquitin-protein ligase MARCH6 [Bombyx mori]
BMSK0006680	47.533	40.446	-0.547717	0.000207337	6.45958e-06	NP_001104007.1|2.5e-296|cytochrome P450, family 6, subfamily ab, polypeptide 5 [Bombyx mori]
BMSK0006722	1.486	5.086	1.3178	0.0144142	0.00099916	RLU16796.1|6.5e-25|hypothetical protein DMN91_010864 [Ooceraea biroi]
BMSK0006724	10.806	7.87	-0.748584	0.0149817	0.00104989	XP_004927396.1|9.9e-193|mitotic checkpoint protein BUB3 [Bombyx mori]
BMSK0006727	33.723	31.996	-0.391331	0.00908433	0.000545336	XP_021204488.1|0.0e+00|brefeldin A-inhibited guanine nucleotide-exchange protein 1 [Bombyx mori]
BMSK0006731	19.3	14.763	-0.484961	0.0370877	0.00341004	XP_004927400.1|8.7e-80|oxysterol-binding protein-related protein 11 [Bombyx mori]
BMSK0006740	2.916	10.096	1.33969	0.0064317	0.0003508	XP_004933673.1|2.9e-98|cytochrome c oxidase assembly protein COX11, mitochondrial [Bombyx mori]
BMSK0006756	51.54	42.013	-0.603292	0.00597322	0.000322768	NP_001040459.1|5.4e-135|proteasome subunit alpha type 6-A [Bombyx mori]
BMSK0006764	17.696	12.016	-0.862329	2.03074e-06	3.80636e-08	AGR49310.1|0.0e+00|fatty acid synthase [Agrotis ipsilon]
BMSK0006827	2.72	6.823	0.958471	0.0416687	0.00397197	RLU16796.1|2.5e-27|hypothetical protein DMN91_010864 [Ooceraea biroi]
BMSK0006829	0.77	2.49	1.20194	0.0450797	0.00446458	XP_004929407.1|1.2e-256|protein mothers against dpp [Bombyx mori]
BMSK0006832	1.366	8.836	2.33213	3.33682e-28	6.76154e-31	NP_001164651.1|6.4e-275|scavenger receptor class B member 4 [Bombyx mori]
BMSK0006841	3.87	7.816	0.683722	4.60909e-06	9.41742e-08	XP_026732441.1|0.0e+00|nesprin-1-like isoform X4 [Trichoplusia ni]
BMSK0006871	6.213	4.72	-0.699297	0.0252732	0.00202928	NP_001296540.1|9.0e-269|integrin alpha-PS3-like precursor [Bombyx mori]
BMSK0006882	0.196	1.906	2.30238	0.000327223	1.07472e-05	XP_004933918.1|2.5e-274|glucose dehydrogenase [FAD, quinone]-like, partial [Bombyx mori]
BMSK0006913	5.84	15.453	0.873272	1.5616e-06	2.78198e-08	XP_012548678.1|7.9e-189|CUGBP Elav-like family member 1 isoform X1 [Bombyx mori]
BMSK0006954	0.68	0.356	-1.14973	0.0151904	0.00106964	KOB78471.1|0.0e+00|Cadherin, partial [Operophtera brumata]
BMSK0006962	3.55	7.286	0.750189	0.0148651	0.00104045	XP_004929464.1|1.7e-106|headcase protein [Bombyx mori]
BMSK0006970	41.053	38.783	-0.406542	0.032823	0.00289321	XP_012548543.1|0.0e+00|argonaute 2 isoform X1 [Bombyx mori]
BMSK0006973	1.776	4.626	1.0244	0.000601477	2.08719e-05	XP_004929469.1|1.2e-109|sodium/hydrogen exchanger 9B2 isoform X4 [Bombyx mori]
BMSK0006978	38.246	25.683	-0.768758	2.04714e-06	3.85438e-08	XP_004929472.1|1.2e-171|inactive pancreatic lipase-related protein 1 [Bombyx mori]
BMSK0006979	44.76	36.12	-0.614742	0.0070076	0.000389311	XP_004929579.2|2.3e-44|putative fatty acyl-CoA reductase CG5065 [Bombyx mori]
BMSK0006995	24.823	23.953	-0.407476	0.0159346	0.00113549	XP_004929485.1|0.0e+00|striatin-3 isoform X1 [Bombyx mori]
BMSK0007009	38.756	30.903	-0.623977	0.0409487	0.00386876	AFC01226.1|9.0e-97|DnaJ-12 [Bombyx mori]
BMSK0007042	31.863	28.83	-0.471771	0.00184296	7.74903e-05	XP_012548696.1|1.3e-287|uncharacterized protein LOC101746579 isoform X2 [Bombyx mori]
BMSK0007064	0.723	2.036	1.10547	5.50386e-05	1.47773e-06	XP_012548705.1|0.0e+00|signal-induced proliferation-associated 1-like protein 2 [Bombyx mori]
BMSK0007068	1.42	0.533	-1.57193	0.000994473	3.71625e-05	XP_004927220.1|0.0e+00|uncharacterized protein LOC101742788 [Bombyx mori]
BMSK0007090	4.473	8.556	0.864968	0.00202939	8.75564e-05	XP_004925524.1|4.8e-184|transmembrane protein 177 [Bombyx mori]
BMSK0007099	6.706	12.126	0.574899	0.0439198	0.0042813	XP_004925535.1|9.4e-163|uncharacterized protein LOC101739358 isoform X1 [Bombyx mori]
BMSK0007102	13.483	22.536	0.411804	0.0466868	0.00470258	XP_004925540.1|0.0e+00|exportin-1 [Bombyx mori]
BMSK0007139	35.846	57.046	0.370061	0.0171011	0.0012475	XP_012545299.1|6.3e-212|putative ATP-dependent RNA helicase me31b [Bombyx mori]
BMSK0007163	99.08	84.486	-0.537813	0.011842	0.000761261	XP_004925574.1|5.1e-68|uncharacterized protein LOC101744608 [Bombyx mori]
BMSK0007208	3.973	9.956	0.970131	0.0348951	0.00312595	XP_004926557.1|2.0e-105|rRNA-processing protein FCF1 homolog [Bombyx mori]
BMSK0007210	333.843	309.743	-0.413683	0.00209564	9.12993e-05	XP_021203928.1|9.0e-247|aminoacylase-1 isoform X1 [Bombyx mori]
BMSK0007232	7.206	5.666	-0.659828	0.000250009	7.93679e-06	XP_012546162.1|4.2e-49|ATP-binding cassette sub-family G member 4 [Bombyx mori]
BMSK0007270	79.84	141.273	0.498314	0.0316219	0.00275044	XP_004934079.1|4.9e-59|uncharacterized protein LOC101742715 [Bombyx mori]
BMSK0007271	53.716	48.733	-0.417411	0.0191486	0.00145182	NP_001266398.1|0.0e+00|ATP-binding cassette sub-family G member 1-like [Bombyx mori]
BMSK0007310	34.336	14.743	-1.5249	1.05578e-29	1.69367e-32	XP_012545154.1|0.0e+00|ATP-binding cassette sub-family G member 1 [Bombyx mori]
BMSK0007337	121.46	99.356	-0.564712	0.000175287	5.38706e-06	XP_022814477.1|1.2e-181|solute carrier family 52, riboflavin transporter, member 3-B isoform X3 [Spodoptera litura]
BMSK0007340	22.916	20.97	-0.568055	0.00042935	1.43914e-05	XP_021204139.1|2.7e-168|LOW QUALITY PROTEIN: serine palmitoyltransferase 2 [Bombyx mori]
BMSK0007341	8.866	3.73	-1.57509	1.08345e-15	5.48859e-18	NP_001106736.1|2.8e-218|sid-1-related gene3 precursor [Bombyx mori]
BMSK0007350	57.886	54.203	-0.411205	0.0242758	0.0019369	XP_022814603.1|1.1e-44|protein phosphatase 1 regulatory subunit 14B isoform X2 [Spodoptera litura]
BMSK0007353	14.263	23.253	0.381538	0.0236762	0.00187907	XP_012546441.1|0.0e+00|protein borderless [Bombyx mori]
BMSK0007382	94.963	85.553	-0.46395	0.0036435	0.000175038	KOX71096.1|3.4e-261|Coatomer subunit beta [Melipona quadrifasciata]
BMSK0007411	120.073	109.5	-0.446051	0.00432414	0.000217229	XP_013141759.1|3.2e-65|PREDICTED: uncharacterized protein LOC106105849 [Papilio polytes]
BMSK0007421	3.233	2.566	-1.09891	1.16297e-06	2.0129e-08	XP_012547428.1|1.3e-289|proton-coupled amino acid transporter-like protein pathetic [Bombyx mori]
BMSK0007427	3.82	3.103	-0.702096	0.000843358	3.06896e-05	XP_012547300.1|0.0e+00|phospholipase D2 isoform X1 [Bombyx mori]
BMSK0007431	1.506	1.413	-0.634576	0.0250727	0.00200895	PCG77092.1|0.0e+00|hypothetical protein B5V51_8103, partial [Heliothis virescens]
BMSK0007432	8.626	5.65	-0.875539	1.63012e-10	1.40385e-12	XP_021204902.1|2.9e-234|SH3 and multiple ankyrin repeat domains protein 3 [Bombyx mori]
BMSK0007437	2.356	4.646	0.734397	0.0025298	0.000114272	XP_004928116.1|0.0e+00|WD repeat-containing protein 19 isoform X1 [Bombyx mori]
BMSK0007439	2.316	7.886	1.35983	0.00019344	5.99786e-06	XP_004927977.1|4.1e-208|probable arginine--tRNA ligase, mitochondrial [Bombyx mori]
BMSK0007442	3.846	6.576	0.615343	0.0345381	0.00308078	XP_012547357.1|2.6e-137|GDP-fucose transporter 1 [Bombyx mori]
BMSK0007450	4.973	2.62	-1.20803	1.01546e-06	1.72329e-08	XP_012547165.1|1.4e-148|LOW QUALITY PROTEIN: nose resistant to fluoxetine protein 6 [Bombyx mori]
BMSK0007498	22.173	13.353	-1.15548	2.61624e-09	2.71697e-11	XP_012547201.1|1.4e-180|uncharacterized protein LOC105841917 isoform X1 [Bombyx mori]
BMSK0007499	10.026	24.256	0.950805	3.70079e-05	9.56131e-07	XP_004927947.1|2.5e-143|transcriptional adapter 1 [Bombyx mori]
BMSK0007502	1.183	8.436	2.21416	9.58582e-05	2.76794e-06	XP_004927940.3|2.8e-95|lipopolysaccharide-induced tumor necrosis factor-alpha factor homolog [Bombyx mori]
BMSK0007504	18.343	0.42	-2.40674	0.0041296	0.000203621	XP_004927940.3|5.6e-96|lipopolysaccharide-induced tumor necrosis factor-alpha factor homolog [Bombyx mori]
BMSK0007528	10.82	27.076	0.989407	2.75839e-09	2.88788e-11	XP_021193348.1|0.0e+00|protein lava lamp-like [Helicoverpa armigera]
BMSK0007543	10.413	18.363	0.49172	0.0147861	0.00103347	NP_001266361.1|0.0e+00|heat shock protein 75 kDa, mitochondrial-like [Bombyx mori]
BMSK0007583	5.086	12.736	0.895579	0.00179207	7.50478e-05	XP_004927893.1|1.5e-132|coiled-coil domain-containing protein 22 homolog isoform X2 [Bombyx mori]
BMSK0007591	5.896	12.02	0.677934	0.0236137	0.00187012	XP_004927886.1|6.2e-100|ethanolamine kinase [Bombyx mori]
BMSK0007600	15.053	25.63	0.458921	0.0265447	0.00218741	XP_004927882.1|1.3e-167|CCR4-NOT transcription complex subunit 7 [Bombyx mori]
BMSK0007625	17.34	32.486	0.57735	0.0368427	0.00337507	XP_004927864.1|1.7e-167|alpha-tocopherol transfer protein-like [Bombyx mori]
BMSK0007660	5.456	10.463	0.781231	0.0280001	0.00233571	XP_004927845.1|1.5e-52|uncharacterized protein LOC101739083 isoform X1 [Bombyx mori]
BMSK0007661	9.96	18.366	0.505531	0.0174984	0.00128682	XP_004927839.1|3.7e-248|zinc transporter 9 [Bombyx mori]
BMSK0007709	5.703	12.526	0.792449	0.00472088	0.000240349	XP_021204845.1|1.1e-62|TIP41-like protein [Bombyx mori]
BMSK0007720	0.623	1.673	1.03722	0.0101821	0.000635305	XP_021204666.1|0.0e+00|protein ovo isoform X1 [Bombyx mori]
BMSK0007728	0.02	0.773	1.84548	0.0431979	0.00415524	XP_004932994.1|2.8e-129|ATP-dependent DNA helicase PIF6 [Bombyx mori]
BMSK0007739	2.873	5.48	0.787503	0.00471448	0.000239625	XP_012547192.2|2.0e-53|uncharacterized protein LOC101742838 [Bombyx mori]
BMSK0007752	0	1.666	4.04914	1.51917e-09	1.47505e-11	XP_004927807.1|8.8e-193|monocarboxylate transporter 7 [Bombyx mori]
BMSK0007806	8.62	16.486	0.596823	0.0144932	0.00100784	XP_012547401.1|2.6e-111|histone PARylation factor 1 isoform X1 [Bombyx mori]
BMSK0007823	23.68	41.263	0.472312	0.0409148	0.0038621	XP_004927759.1|1.7e-187|dolichyl-phosphate beta-glucosyltransferase [Bombyx mori]
BMSK0007868	13.54	10.023	-0.711066	0.0362523	0.00329038	XP_012547421.1|2.3e-272|arylsulfatase I [Bombyx mori]
BMSK0007869	45.403	36.883	-0.61727	1.51064e-05	3.53299e-07	XP_004927743.1|0.0e+00|calnexin [Bombyx mori]
BMSK0007888	34.653	64.793	0.536866	2.44586e-05	6.03489e-07	XP_012547211.2|2.9e-66|uncharacterized protein KIAA0930 homolog [Bombyx mori]
BMSK0007895	14.2	11.843	-0.566811	0.0253936	0.00204538	NP_001036845.1|0.0e+00|meiotic recombination 11 [Bombyx mori]
BMSK0007896	47.916	43.386	-0.46868	0.00240388	0.000107773	XP_026747485.1|7.0e-266|tyrosine-protein phosphatase 10D [Trichoplusia ni]
BMSK0007898	36.77	34.35	-0.413756	0.0460258	0.00461269	XP_021204783.1|1.4e-28|eukaryotic translation initiation factor 4 gamma 2 [Bombyx mori]
BMSK0007919	7.5	6.833	-0.460612	0.0409633	0.0038802	XP_021204427.1|0.0e+00|protein cramped [Bombyx mori]
BMSK0007922	9.49	8.496	-0.465894	0.0206962	0.00158046	KPI98289.1|7.0e-91|RING finger protein 121 [Papilio xuthus]
BMSK0007975	16.003	2.226	-2.87676	3.6934e-21	1.09143e-23	XP_004922822.1|1.0e-158|glucosamine-6-phosphate isomerase isoform X1 [Bombyx mori]
BMSK0007976	2.506	2.386	-0.66095	0.00337065	0.000159369	XP_021208807.1|0.0e+00|E3 ubiquitin-protein ligase TRIM33 [Bombyx mori]
BMSK0007977	64.336	54.676	-0.552788	0.00151569	6.15543e-05	XP_004922824.1|1.7e-289|ADP-ribosylation factor GTPase-activating protein 2 [Bombyx mori]
BMSK0007988	2.593	1.836	-0.781876	0.016225	0.00115893	XP_004922828.1|0.0e+00|NEDD8 ultimate buster 1 [Bombyx mori]
BMSK0007995	8.176	6.936	-0.513223	0.0310367	0.00268073	XP_012552671.2|2.6e-188|uncharacterized protein LOC101740850 isoform X3 [Bombyx mori]
BMSK0008008	1.063	0.133	-2.19249	0.0081434	0.000471662	XP_012552435.1|1.1e-158|piggyBac transposable element-derived protein 3-like, partial [Bombyx mori]
BMSK0008015	50.66	32.51	-0.951639	1.80271e-07	2.54181e-09	XP_012552691.1|0.0e+00|uncharacterized protein LOC101735633 [Bombyx mori]
BMSK0008020	4.03	3.083	-1.50912	2.56561e-14	1.53798e-16	XP_021208845.1|4.1e-103|NEDD4 family-interacting protein 2 isoform X1 [Bombyx mori]
BMSK0008036	0.45	0.083	-2.1124	0.00224049	9.8934e-05	XP_021208869.1|0.0e+00|hemicentin-1 [Bombyx mori]
BMSK0008064	1.973	6.183	1.20926	0.0217439	0.00168532	NP_001121191.1|3.3e-309|integument esterase 2 precursor [Bombyx mori]
BMSK0008072	1.693	12.47	2.03397	0.000322651	1.05426e-05	XP_012551443.1|3.6e-62|cAMP-responsive element-binding protein-like 2 isoform X2 [Bombyx mori]
BMSK0008090	1565.01	1179.66	-0.725315	0.000231407	7.28763e-06	XP_026331379.1|8.3e-34|uncharacterized protein LOC113238759 [Hyposmocoma kahamanoa]
BMSK0008154	295.633	524.71	0.509779	0.00146907	5.89167e-05	XP_012551156.1|4.2e-267|juvenile hormone epoxide hydrolase-like protein 2 isoform X1 [Bombyx mori]
BMSK0008161	1490.88	1492.29	-0.314257	0.0426073	0.00407223	NP_001037237.1|6.3e-72|ribosomal protein L28 [Bombyx mori]
BMSK0008234	36.28	66.776	0.551717	0.0176444	0.0013065	XP_012543942.1|1.5e-22|regulator of G-protein signaling 3-like [Bombyx mori]
BMSK0008252	13.246	27.693	0.725201	0.0377776	0.00348942	XP_004923793.1|2.6e-90|UPF0587 protein GA18326 [Bombyx mori]
BMSK0008302	4.673	3.003	-0.882821	0.00927372	0.000566101	XP_021202078.1|0.0e+00|LOW QUALITY PROTEIN: neurobeachin [Bombyx mori]
BMSK0008306	4.173	3.523	-0.558949	0.0036435	0.000174476	XP_021202078.1|0.0e+00|LOW QUALITY PROTEIN: neurobeachin [Bombyx mori]
BMSK0008320	24.176	22.936	-0.393245	0.0280258	0.00234022	XP_017900969.1|2.2e-39|PREDICTED: fibroin heavy chain-like, partial [Capra hircus]
BMSK0008323	1.926	0.26	-2.27202	0.00241641	0.000108539	XP_021208884.1|4.3e-116|uncharacterized protein LOC110386820 [Bombyx mori]
BMSK0008352	13.216	11.59	-0.50131	0.0140946	0.000966295	APD72148.1|4.7e-67|transcription factor E74B [Bombyx mori]
BMSK0008377	134.24	337.96	1.01046	1.11887e-15	5.76252e-18	XP_004928685.1|8.7e-35|uncharacterized protein LOC101736984 isoform X2 [Bombyx mori]
BMSK0008378	27.073	12.636	-1.28088	0.0124035	0.000813704	XP_004928687.1|8.8e-52|uncharacterized protein LOC101736984 isoform X1 [Bombyx mori]
BMSK0008404	167.586	158.586	-0.337294	0.0260774	0.00212688	XP_013144569.1|3.2e-138|PREDICTED: surfeit locus protein 4 homolog [Papilio polytes]
BMSK0008409	17.52	31.53	0.515764	0.0283594	0.00238244	XP_004928664.1|1.3e-206|BTB/POZ domain-containing protein At1g21780 [Bombyx mori]
BMSK0008413	12.976	24.683	0.591015	0.0438897	0.00426802	XP_004928660.1|4.7e-204|BTB/POZ and MATH domain-containing protein 2 [Bombyx mori]
BMSK0008485	10.57	8.906	-0.559836	0.00358494	0.000170813	XP_021205275.1|0.0e+00|E3 ubiquitin-protein ligase UBR4 [Bombyx mori]
BMSK0008486	4.236	3.956	-0.418513	0.0351726	0.00316146	XP_021205275.1|0.0e+00|E3 ubiquitin-protein ligase UBR4 [Bombyx mori]
BMSK0008550	4.716	8.75	0.560186	0.0295457	0.00251312	XP_012547936.1|3.4e-15|uncharacterized protein LOC101746576 isoform X2 [Bombyx mori]
BMSK0008552	1757.91	1774.1	-0.303298	0.0280837	0.00235128	NP_001093284.1|3.5e-84|abnormal wing disc-like protein [Bombyx mori]
BMSK0008565	4.286	9.573	0.65283	0.00187841	7.9298e-05	XP_004928571.1|1.9e-216|carbohydrate sulfotransferase 4-like [Bombyx mori]
BMSK0008566	16.206	12.37	-0.692399	0.00695894	0.000385433	XP_012547965.1|5.6e-126|kynurenine formamidase [Bombyx mori]
BMSK0008578	14.686	30.81	0.737303	0.00123493	4.80669e-05	XP_004928555.1|2.0e-157|surfeit locus protein 6 homolog [Bombyx mori]
BMSK0008584	52.543	95.956	0.532351	0.00574576	0.000307566	NP_001040182.1|2.5e-96|high-affinity copper uptake protein 1 [Bombyx mori]
BMSK0008617	14.956	34.753	0.879	1.64455e-05	3.90172e-07	XP_012547732.1|6.6e-236|uncharacterized protein LOC100862770 isoform X1 [Bombyx mori]
BMSK0008658	61.116	45.853	-0.714178	0.00117939	4.52081e-05	NP_001040403.1|4.6e-120|protein tyrosine phosphatase [Bombyx mori]
BMSK0008662	3.463	5.796	0.419955	0.0446212	0.0043815	NP_001299580.1|0.0e+00|potassium voltage-gated channel subfamily H member 6-like [Bombyx mori]
BMSK0008663	62.253	54.856	-0.510385	0.0129381	0.000856424	AKC34056.1|0.0e+00|ABCC3 protein [Spodoptera litura]
BMSK0008669	42.096	72.07	0.454699	0.00554952	0.000293782	NP_001040195.1|9.6e-257|double-stranded RNA-binding zinc finger protein JAZ [Bombyx mori]
BMSK0008697	45.05	31.77	-0.793255	0.00583467	0.00031331	XP_026485173.1|7.7e-111|uncharacterized protein LOC113392796 [Vanessa tameamea]
BMSK0008701	13.08	22.34	0.505225	0.0491756	0.00501555	XP_012547763.1|4.9e-113|golgi SNAP receptor complex member 2 isoform X1 [Bombyx mori]
BMSK0008719	14.31	11.27	-0.655004	0.000539007	1.83856e-05	XP_004927667.2|0.0e+00|probable multidrug resistance-associated protein lethal(2)03659 [Bombyx mori]
BMSK0008747	53.936	50.506	-0.411356	0.0118833	0.000769544	XP_012544492.1|4.9e-209|membrane protein TMS1 isoform X4 [Bombyx mori]
BMSK0008748	6	11.756	0.623166	0.0491756	0.00501169	XP_004924680.1|7.9e-176|O-glucosyltransferase rumi homolog isoform X1 [Bombyx mori]
BMSK0008767	16.1	14.133	-0.49243	0.00826784	0.000483334	XP_004924702.3|0.0e+00|UDP-glucose:glycoprotein glucosyltransferase [Bombyx mori]
BMSK0008770	3.016	6.356	0.751296	3.56914e-05	9.16092e-07	XP_004924663.1|0.0e+00|E3 SUMO-protein ligase RanBP2 [Bombyx mori]
BMSK0008774	3.413	7.266	0.752525	0.00171217	7.05501e-05	XP_021202633.1|0.0e+00|GRIP and coiled-coil domain-containing protein 2 [Bombyx mori]
BMSK0008808	17.526	17.11	-0.344765	0.0351726	0.00315694	XP_026746392.1|0.0e+00|oxidation resistance protein 1 isoform X2 [Trichoplusia ni]
BMSK0008873	151.286	133.33	-0.492554	0.0261097	0.00213411	XP_004922987.1|5.6e-199|choline-phosphate cytidylyltransferase B isoform X1 [Bombyx mori]
BMSK0008893	56.556	37.896	-0.853698	1.57329e-08	1.89954e-10	XP_012552813.1|6.5e-289|pumilio homolog 2 isoform X2 [Bombyx mori]
BMSK0008900	4.253	3.716	-0.508588	0.023216	0.00182882	NP_001233214.1|7.6e-260|E2F transcription factor 1 [Bombyx mori]
BMSK0008916	3117.6	5358.44	0.43242	0.027418	0.00227557	NP_001091750.1|1.2e-54|ribosomal protein P1 [Bombyx mori]
BMSK0008938	4272.42	8167.43	0.608583	4.84607e-06	9.94254e-08	NP_001139708.1|1.5e-224|serine protease inhibitor 16 precursor [Bombyx mori]
BMSK0009035	7.926	7.293	-0.462518	0.0257927	0.0020797	XP_004924463.1|3.8e-248|uncharacterized protein LOC101737292 [Bombyx mori]
BMSK0009113	1.646	3.443	0.713379	0.0335752	0.00296518	XP_004929111.1|0.0e+00|RNA polymerase II-associated protein 1 [Bombyx mori]
BMSK0009125	9.346	6.543	-1.38385	4.84536e-19	1.92276e-21	XP_012548145.1|1.3e-181|U1 small nuclear ribonucleoprotein 70 kDa isoform X3 [Bombyx mori]
BMSK0009133	12.416	7.606	-0.773056	5.4955e-07	9.04781e-09	NP_001093299.1|1.7e-186|mevalonate kinase [Bombyx mori]
BMSK0009135	18.986	16.133	-0.545474	0.00962754	0.000595015	XP_004928988.1|1.0e-294|dolichyl pyrophosphate Man9GlcNAc2 alpha-1,3-glucosyltransferase [Bombyx mori]
BMSK0009136	0.79	0.026	-3.11339	1.01386e-05	2.25988e-07	XP_004928987.1|3.8e-214|uncharacterized protein LOC101738892 isoform X1 [Bombyx mori]
BMSK0009151	4.763	2.143	-1.31407	0.0216023	0.00167252	XP_004928975.2|1.6e-136|uncharacterized protein LOC101737115 [Bombyx mori]
BMSK0009160	66.146	57.143	-0.520891	0.00142624	5.68378e-05	XP_004928974.1|1.3e-184|malate dehydrogenase, mitochondrial [Bombyx mori]
BMSK0009162	3.09	5.07	0.617789	0.00686617	0.000378555	KPJ13038.1|1.0e-85|Vacuolar protein sorting-associated protein 45 [Papilio machaon]
BMSK0009188	3.39	2.693	-0.644887	0.00373131	0.000182092	OWR55054.1|2.3e-18|hypothetical protein KGM_207087 [Danaus plexippus plexippus]
BMSK0009225	2.776	9.176	1.23775	0.0454032	0.00451195	XP_021205476.1|2.2e-87|uncharacterized protein LOC101742265 [Bombyx mori]
BMSK0009227	1.616	5.66	1.52102	2.98604e-06	5.89947e-08	XP_021205476.1|0.0e+00|uncharacterized protein LOC101742265 [Bombyx mori]
BMSK0009238	58.05	56.316	-0.363451	0.0236332	0.00187365	XP_004928942.1|0.0e+00|eukaryotic translation initiation factor 3 subunit A [Bombyx mori]
BMSK0009241	196.373	171.58	-0.506728	0.000510666	1.72895e-05	XP_021205456.1|1.1e-94|regulator of hypoxia-inducible factor 1 isoform X2 [Bombyx mori]
BMSK0009255	337.97	302.196	-0.484093	0.000669676	2.35777e-05	XP_021205377.1|5.6e-205|fructose 1,6-bisphosphate aldolase isoform X1 [Bombyx mori]
BMSK0009262	2.51	7.326	1.15072	0.00912085	0.000548299	XP_004928930.1|3.9e-175|aldo-keto reductase AKR2E4 isoform X1 [Bombyx mori]
BMSK0009281	0.636	0.14	-1.77648	0.0284538	0.00239758	XP_021205532.1|0.0e+00|glucose dehydrogenase [FAD, quinone] [Bombyx mori]
BMSK0009291	418.276	336.15	-0.697268	0.000798886	2.89364e-05	XP_012548166.1|0.0e+00|glucose dehydrogenase [FAD, quinone] [Bombyx mori]
BMSK0009305	8.32	13.223	0.4523	0.0343567	0.00305451	XP_004928907.1|2.0e-117|calcium release-activated calcium channel protein 1 isoform X6 [Bombyx mori]
BMSK0009324	86.58	81.483	-0.40568	0.00997365	0.000620617	XP_012548085.1|0.0e+00|eukaryotic translation initiation factor 3 subunit C isoform X1 [Bombyx mori]
BMSK0009339	0.606	1.87	1.21232	0.00355839	0.000169147	XP_022902871.1|0.0e+00|serine/threonine-protein kinase Tao [Onthophagus taurus]
BMSK0009341	19.693	33.276	0.536487	0.00042732	1.42873e-05	XP_004928881.1|1.6e-276|uncharacterized protein LOC101736189 [Bombyx mori]
BMSK0009359	13	13	-1.42941	8.08386e-25	1.77457e-27	XP_021205414.1|3.4e-159|cell cycle control protein 50A isoform X1 [Bombyx mori]
BMSK0009378	11.8	6.79	-1.07342	4.5248e-06	9.16879e-08	XP_004929058.2|7.0e-91|RILP-like protein homolog isoform X1 [Bombyx mori]
BMSK0009381	14.226	27.893	0.633567	0.0210034	0.00161019	XP_004928867.1|3.1e-152|28S ribosomal protein S15, mitochondrial [Bombyx mori]
BMSK0009397	3.106	7.28	0.869803	0.0183934	0.00136972	XP_004928858.1|7.9e-287|apyrase isoform X1 [Bombyx mori]
BMSK0009398	187.25	349.666	0.57855	2.39731e-05	5.86981e-07	KPJ11588.1|8.4e-46|Alpha-tocopherol transfer protein [Papilio machaon]
BMSK0009399	13.86	55.646	1.66693	3.04846e-20	1.0038e-22	XP_004927708.1|5.1e-286|apyrase [Bombyx mori]
BMSK0009416	0.846	0	-3.16627	2.44586e-05	6.05063e-07	XP_021205462.1|2.8e-254|adenosine deaminase CECR1 [Bombyx mori]
BMSK0009424	2.103	1.533	-0.95372	0.0142398	0.000981059	NP_001104820.1|4.0e-169|FancJ-like protein [Bombyx mori]
BMSK0009426	8.98	21.306	0.931422	7.64146e-05	2.14844e-06	XP_012548255.2|4.8e-79|transport and Golgi organization protein 2 isoform X1 [Bombyx mori]
BMSK0009427	13.63	36.836	1.06967	0.00201182	8.64586e-05	XP_004928844.2|1.0e-80|zinc finger protein 593 homolog isoform X2 [Bombyx mori]
BMSK0009428	32.756	32.73	-0.341993	0.0311287	0.00269531	XP_026468031.1|0.0e+00|clathrin heavy chain [Ctenocephalides felis]
BMSK0009432	16.466	31.36	0.582397	0.0114997	0.000734995	XP_004928841.1|2.6e-103|ras-related protein Rab-35 [Bombyx mori]
BMSK0009435	36.443	76.046	0.731924	0.00073033	2.60552e-05	XP_004928837.1|2.0e-137|protein windbeutel [Bombyx mori]
BMSK0009458	14.036	39.29	1.12895	1.11388e-06	1.91854e-08	XP_004928832.1|8.9e-155|uncharacterized protein LOC101740737 [Bombyx mori]
BMSK0009461	2080.77	1322.18	-0.966859	3.51743e-20	1.18792e-22	NP_001037364.1|3.1e-33|cellular retinoic acid binding protein [Bombyx mori]
BMSK0009469	2.23	0.526	-2.08756	0.000214179	6.70892e-06	XP_021204619.1|1.3e-50|luciferin 4-monooxygenase-like [Bombyx mori]
BMSK0009474	6.44	22.98	1.32405	1.47849e-09	1.41058e-11	XP_026314212.1|1.1e-172|protein ABHD11-like [Hyposmocoma kahamanoa]
BMSK0009479	6.67	12.236	0.544295	0.0217753	0.00168978	XP_004926897.1|0.0e+00|protein unc-45 homolog B [Bombyx mori]
BMSK0009484	63.343	59.586	-0.400501	0.0118465	0.000764161	XP_004926895.1|4.4e-285|LOW QUALITY PROTEIN: oxysterol-binding protein 1 [Bombyx mori]
BMSK0009494	28.15	129.753	1.86911	4.64327e-50	3.52832e-53	XP_012546424.1|1.3e-50|farnesol dehydrogenase [Bombyx mori]
BMSK0009501	18.646	15.09	-0.62382	0.00136655	5.37665e-05	XP_023821435.1|4.6e-48|oocyte zinc finger protein XlCOF6-like isoform X1 [Oryzias latipes]
BMSK0009506	933.566	757.313	-0.616951	3.53337e-05	9.03927e-07	XP_004926881.1|3.6e-260|glucosylceramidase [Bombyx mori]
BMSK0009508	64.35	29.346	-1.4339	1.51992e-19	5.3898e-22	XP_004926879.1|3.6e-118|apolipoprotein D [Bombyx mori]
BMSK0009509	71.88	64.19	-0.472322	0.0466167	0.00469158	XP_021182451.1|6.3e-301|asparagine--tRNA ligase, cytoplasmic [Helicoverpa armigera]
BMSK0009521	0.993	0.04	-3.43015	1.27678e-07	1.75713e-09	XP_021208595.1|3.6e-214|fatty acid synthase [Bombyx mori]
BMSK0009565	206.433	368.346	0.650711	6.63874e-06	1.4125e-07	XP_012552514.1|4.4e-168|alpha-tocopherol transfer protein [Bombyx mori]
BMSK0009617	28.21	22.08	-0.651984	0.0013595	5.33745e-05	XP_004922790.1|2.7e-232|ectonucleoside triphosphate diphosphohydrolase 5 isoform X2 [Bombyx mori]
BMSK0009630	4.843	2.876	-1.03253	0.00572215	0.000305549	NP_001077080.1|3.2e-310|cytochrome P450 6ae2 [Bombyx mori]
BMSK0009675	260.756	241.733	-0.423172	0.00198	8.47363e-05	NP_001091764.1|4.4e-143|14-3-3 epsilon protein [Bombyx mori]
BMSK0009690	1.413	4.943	1.35686	0.0124046	0.000816858	XP_021208884.1|7.0e-131|uncharacterized protein LOC110386820 [Bombyx mori]
BMSK0009708	1129.56	2009.73	0.510194	0.000957074	3.55549e-05	NP_001119721.1|4.4e-298|beta-fructofuranosidase precursor [Bombyx mori]
BMSK0009715	121.24	112.723	-0.42002	0.00824344	0.000479177	XP_004927202.1|4.3e-304|protein singed [Bombyx mori]
BMSK0009790	0.626	2.78	1.53404	0.0253619	0.00204069	XP_004922000.1|7.4e-196|geranylgeranyl transferase type-2 subunit beta [Bombyx mori]
BMSK0009815	5.903	17.253	1.20269	1.51517e-08	1.81657e-10	XP_004921990.1|0.0e+00|U3 small nucleolar RNA-associated protein 14 homolog C [Bombyx mori]
BMSK0009844	1.57	5.496	1.35847	0.00549339	0.000289883	XP_004921971.1|6.3e-170|protein penguin [Bombyx mori]
BMSK0009846	0.376	1.76	1.61048	0.0154498	0.00109051	XP_004921969.1|5.3e-258|U3 small nucleolar RNA-interacting protein 2 [Bombyx mori]
BMSK0009858	0.286	1.29	1.75172	2.78191e-08	3.47622e-10	XP_004922044.1|3.5e-179|WASH complex subunit 1 [Bombyx mori]
BMSK0009866	3.98	9.84	0.937512	0.0174795	0.00128299	XP_004921971.1|1.1e-91|protein penguin [Bombyx mori]
BMSK0009882	27.913	50.216	0.519397	0.00936949	0.00057432	NP_001040160.1|2.7e-268|uridine 5'-monophosphate synthase [Bombyx mori]
BMSK0009902	697.28	617.876	-0.486216	0.00836043	0.000491997	KNC28651.1|1.7e-217|hypothetical protein FF38_04907 [Lucilia cuprina]
BMSK0009907	170.123	39.343	-2.21229	1.349e-36	1.70846e-39	NP_001298591.1|3.8e-217|actin-5C [Papilio polytes]
BMSK0009914	6.873	0	-5.33431	2.73693e-19	1.01676e-21	NP_001243921.1|3.6e-153|SOCS2-12 protein [Bombyx mori]
BMSK0009920	100.67	91.156	-0.403491	0.00577198	0.000309457	XP_004921950.1|7.4e-263|Usher syndrome type-1G protein homolog [Bombyx mori]
BMSK0009940	23.843	63.023	1.06796	1.01346e-11	7.52996e-14	XP_026491700.1|1.4e-150|craniofacial development protein 2-like [Vanessa tameamea]
BMSK0009965	83.973	77.47	-0.436111	0.00633442	0.000344959	NP_001037656.1|0.0e+00|eukaryotic translation initiation factor 3 subunit D [Bombyx mori]
BMSK0009984	6.246	5.816	-0.519605	0.0206535	0.00157465	XP_004927312.1|0.0e+00|serine/threonine-protein kinase/endoribonuclease IRE1 [Bombyx mori]
BMSK0009989	4.776	10.836	0.836816	6.62332e-05	1.81744e-06
BMSK0009996	8.89	6.093	-0.821982	0.0185233	0.00138781	XP_021204596.1|3.9e-170|mitochondrial uncoupling protein 4 [Bombyx mori]
BMSK0009998	2629.96	2547.34	-0.364645	0.013012	0.000868627	XP_021204551.1|8.6e-175|40S ribosomal protein SA isoform X1 [Bombyx mori]
BMSK0010007	2.523	1.56	-0.908275	0.0404147	0.00380124	XP_004925855.1|1.6e-235|putative inorganic phosphate cotransporter [Bombyx mori]
BMSK0010030	29.363	49	0.414481	0.0292025	0.00247546	XP_012545563.1|4.3e-255|proteasome 26S non-ATPase subunit 12 isoform X1 [Bombyx mori]
BMSK0010035	14.073	27.506	0.633494	0.0166881	0.00120751	XP_004925875.1|0.0e+00|protein SDA1 homolog [Bombyx mori]
BMSK0010040	12.76	23.78	0.659659	0.00127699	4.99193e-05	XP_004925880.1|1.1e-214|ribosomal L1 domain-containing protein CG13096 [Bombyx mori]
BMSK0010052	8.846	13.93	0.402148	0.0458286	0.00458518	NP_001037285.1|3.5e-188|double-time protein [Bombyx mori]
BMSK0010054	24.1	43.106	0.594673	0.00179207	7.48484e-05	XP_004925887.1|9.8e-121|L-xylulose reductase [Bombyx mori]
BMSK0010061	44.896	102.48	0.874412	5.56693e-09	6.01627e-11	XP_012545566.1|1.2e-273|yellow-d isoform X1 [Bombyx mori]
BMSK0010074	11.483	20.316	0.549264	0.0106766	0.000673375	XP_021204212.1|6.1e-168|LOW QUALITY PROTEIN: transducin beta-like protein 3 [Bombyx mori]
BMSK0010094	6.453	11.65	0.526945	0.000419576	1.38867e-05	XP_004933829.3|2.2e-260|putative homeodomain transcription factor 1, partial [Bombyx mori]
BMSK0010097	1.243	0.473	-1.55917	0.0238116	0.00189182	XP_012543823.1|2.6e-128|uncharacterized protein LOC101744784 [Bombyx mori]
BMSK0010099	47.126	76.16	0.488011	0.0259546	0.0021081	XP_004927049.1|5.7e-91|28 kDa heat- and acid-stable phosphoprotein [Bombyx mori]
BMSK0010127	3.04	2.416	-0.639814	0.0146661	0.00102281	XP_012551293.1|0.0e+00|uncharacterized protein LOC101742755 [Bombyx mori]
BMSK0010130	8.333	5.716	-0.850698	0.000677883	2.39239e-05	XP_004932475.1|0.0e+00|sodium-independent sulfate anion transporter [Bombyx mori]
BMSK0010135	71.233	140.216	0.649124	0.00332542	0.000156669	NP_001037057.1|6.6e-46|BCP inhibitor precursor [Bombyx mori]
BMSK0010148	769.013	752.906	-0.349656	0.044202	0.00433287	AFC87784.1|4.4e-260|yellow-b [Bombyx mori]
BMSK0010149	3.783	8.13	0.785594	3.31617e-05	8.37161e-07	XP_026488212.1|7.3e-18|cytohesin-1 isoform X3 [Vanessa tameamea]
BMSK0010165	3.34	13.01	1.55691	2.00376e-07	2.9268e-09	XP_012551284.1|6.1e-31|zinc finger protein 836-like isoform X1 [Bombyx mori]
BMSK0010178	3.496	6.953	0.650143	0.041189	0.00391233	XP_004932508.1|1.6e-80|BTB/POZ domain-containing protein KCTD5 [Bombyx mori]
BMSK0010253	63.096	51.69	-0.580463	2.53233e-05	6.28593e-07	XP_004932565.1|0.0e+00|probable aconitate hydratase, mitochondrial [Bombyx mori]
BMSK0010261	8.836	4.94	-1.10647	4.59478e-07	7.40969e-09	XP_004932568.1|0.0e+00|alkyldihydroxyacetonephosphate synthase [Bombyx mori]
BMSK0010282	51.876	44.546	-0.53644	0.000160293	4.88565e-06	NP_001036843.1|0.0e+00|BAG domain-containing protein Samui [Bombyx mori]
BMSK0010335	35.403	22.03	-1.00288	2.14711e-06	4.09699e-08	XP_012546250.1|1.9e-117|cytochrome P450 9e2 [Bombyx mori]
BMSK0010378	17.02	14.916	-0.510269	0.0344263	0.0030662	XP_021203826.1|3.1e-239|sodium-independent sulfate anion transporter isoform X2 [Bombyx mori]
BMSK0010381	20.396	19.123	-0.424736	0.044202	0.00433254	XP_021203816.1|0.0e+00|nuclear protein localization protein 4 homolog [Bombyx mori]
BMSK0010428	315.626	543.003	0.458511	0.0460258	0.00461211	XP_004925960.1|0.0e+00|xanthine dehydrogenase [Bombyx mori]
BMSK0010486	21.623	17.466	-0.619847	0.00073033	2.60832e-05	XP_004928146.2|0.0e+00|alkaline phosphatase [Bombyx mori]
BMSK0010492	4.276	3.306	-0.699316	0.00536217	0.000281147	XP_021204971.1|0.0e+00|LOW QUALITY PROTEIN: symplekin [Bombyx mori]
BMSK0010502	75.576	70.186	-0.433375	0.00743996	0.000418984	NP_001091807.1|0.0e+00|signal recognition particle receptor alpha subunit [Bombyx mori]
BMSK0010503	17.756	13.446	-0.69959	0.00670541	0.000367994	XP_004928163.2|9.1e-145|LOW QUALITY PROTEIN: 26S proteasome non-ATPase regulatory subunit 1 [Bombyx mori]
BMSK0010509	1.176	3.43	1.1571	0.00197916	8.43867e-05	XP_004928169.1|0.0e+00|inhibitor of nuclear factor kappa-B kinase subunit beta [Bombyx mori]
BMSK0010530	2.92	6.2	0.757052	0.00101366	3.79993e-05	XP_021204946.1|0.0e+00|pyruvate carboxylase, mitochondrial isoform X2 [Bombyx mori]
BMSK0010536	6.146	4.046	-1.05521	7.44701e-09	8.17386e-11	XP_012547559.2|0.0e+00|uncharacterized protein CG43867 [Bombyx mori]
BMSK0010567	10.116	8.94	-0.495935	0.0389418	0.00361997	XP_004928213.1|0.0e+00|diphthine--ammonia ligase [Bombyx mori]
BMSK0010570	6.63	13.433	0.686879	0.00448343	0.000226367	XP_012547541.2|0.0e+00|protein crooked neck [Bombyx mori]
BMSK0010577	1.346	0.32	-2.07779	5.68178e-05	1.5351e-06	XP_004928222.1|0.0e+00|protein regulator of cytokinesis 1 isoform X1 [Bombyx mori]
BMSK0010604	3.306	12.393	1.39687	5.65442e-09	6.15856e-11	XP_004928242.1|4.9e-48|ribokinase-like isoform X1 [Bombyx mori]
BMSK0010612	10.363	18.063	0.468708	0.00535615	0.000280379	XP_004928250.1|2.7e-176|uncharacterized protein LOC101745966 isoform X1 [Bombyx mori]
BMSK0010621	24.686	53.42	0.763078	0.0489531	0.00498458	XP_004928257.1|6.4e-56|N-alpha-acetyltransferase 38, NatC auxiliary subunit [Bombyx mori]
BMSK0010645	5.066	10.6	0.803808	0.0211752	0.00162872	XP_004928288.1|3.8e-95|28S ribosomal protein S2, mitochondrial [Bombyx mori]
BMSK0010646	8.35	18.316	0.783961	0.00792971	0.000455269	NP_001269152.1|1.2e-157|uncharacterized protein LOC101739460 [Bombyx mori]
BMSK0010670	12.75	12.486	-0.572599	0.00521337	0.000271585	XP_021205115.1|5.0e-264|xaa-Pro dipeptidase [Bombyx mori]
BMSK0010674	9.113	2.796	-1.93339	1.20904e-11	9.08518e-14	XP_004928429.1|0.0e+00|probable 4-coumarate--CoA ligase 1 isoform X1 [Bombyx mori]
BMSK0010685	44.85	26.473	-1.00098	1.09731e-08	1.28779e-10	NP_001040200.1|2.5e-38|Myb-MuvB complex subunit Lin-52 [Bombyx mori]
BMSK0010699	13.37	11.646	-0.721265	9.88051e-06	2.194e-07	XP_004928328.1|6.9e-121|fasciculation and elongation protein zeta-2 [Bombyx mori]
BMSK0010701	25.69	24.246	-0.402526	0.0136789	0.000934333	KOB75299.1|2.0e-17|Spectrin beta chain [Operophtera brumata]
BMSK0010705	48.473	45.36	-1.13704	6.35701e-19	2.5763e-21	NP_001040286.1|6.0e-120|vacuolar ATP synthase subunit D [Bombyx mori]
BMSK0010714	1.313	4.456	1.35866	0.000699043	2.47297e-05	XP_012547530.1|0.0e+00|DNA repair protein REV1 [Bombyx mori]
BMSK0010719	35.983	31.313	-0.506329	0.0454032	0.00450635	NP_001040326.1|3.7e-162|mitochondrial prohibitin complex protein 2 [Bombyx mori]
BMSK0010730	19.463	6.063	-1.96955	2.43174e-25	5.13285e-28	XP_004928341.1|0.0e+00|connectin [Bombyx mori]
BMSK0010734	250.783	168.706	-0.759709	0.000938487	3.47059e-05	XP_004934365.2|4.4e-79|4-coumarate--CoA ligase 1 [Bombyx mori]
BMSK0010735	50.893	30.606	-1.04114	2.75509e-10	2.41919e-12	XP_004928344.1|0.0e+00|probable 4-coumarate--CoA ligase 3 [Bombyx mori]
BMSK0010744	9.123	14.156	0.558641	0.00101568	3.81607e-05	XP_021205106.1|4.9e-168|RAC serine/threonine-protein kinase [Bombyx mori]
BMSK0010755	2.323	5.576	0.927753	5.00098e-05	1.33005e-06	KOB68175.1|3.2e-221|reverse transcriptase [Operophtera brumata]
BMSK0010757	6.796	4.876	-0.82756	0.000140233	4.21503e-06	XP_012547588.1|5.6e-73|visual system homeobox 2 isoform X1 [Bombyx mori]
BMSK0010758	2.12	5.36	0.980669	0.00375697	0.000183661	XP_021204969.1|8.0e-31|uncharacterized protein LOC101736143 [Bombyx mori]
BMSK0010766	19.16	18.773	-0.39906	0.0351726	0.00316268	XP_021205005.1|1.3e-256|interferon regulatory factor 2-binding protein-like A isoform X1 [Bombyx mori]
BMSK0010770	3.813	3.213	-0.708847	0.00121929	4.73552e-05	XP_021205004.1|5.8e-284|uncharacterized protein LOC110385582 [Bombyx mori]
BMSK0010777	11.583	2.443	-2.34692	5.22324e-08	6.70325e-10	XP_004926825.1|4.0e-135|echinoderm microtubule-associated protein-like 2 isoform X2 [Bombyx mori]
BMSK0010778	19.39	27.47	0.595526	0.000424725	1.4108e-05	XP_004926825.1|4.9e-248|echinoderm microtubule-associated protein-like 2 isoform X2 [Bombyx mori]
BMSK0010793	9.416	7.656	-0.611879	0.0013203	5.1724e-05	XP_004926833.1|0.0e+00|plexin A3 [Bombyx mori]
BMSK0010839	4.603	8.673	0.475435	0.0183961	0.00137148	XP_021204180.1|0.0e+00|protein FAM91A1 [Bombyx mori]
BMSK0010853	154.506	128.016	-0.585229	0.000284487	9.1034e-06	NP_001182381.1|4.9e-135|putative acetyl transferase [Bombyx mori]
BMSK0010886	14.8	8.19	-1.17692	5.48111e-08	7.12674e-10	XP_021208689.1|2.0e-160|nose resistant to fluoxetine protein 6 isoform X3 [Bombyx mori]
BMSK0010916	4.053	7.21	0.515774	0.0308902	0.00266286	XP_004926208.1|3.8e-223|general transcription factor IIH subunit 4 isoform X2 [Bombyx mori]
BMSK0010931	1.696	0.843	-1.19433	0.0319237	0.00279507	XP_004926218.2|8.2e-213|uncharacterized protein LOC101747117 [Bombyx mori]
BMSK0010948	20.96	0.54	-3.41526	5.58573e-07	9.24353e-09	XP_021204363.1|4.0e-30|LOW QUALITY PROTEIN: Bardet-Biedl syndrome 2 protein homolog [Bombyx mori]
BMSK0010960	6.586	16.2	0.9602	0.000325297	1.06565e-05	XP_004927240.1|7.2e-238|lanC-like protein 3 [Bombyx mori]
BMSK0010990	3.483	5.873	0.433122	0.0441633	0.00431778	XP_004933463.1|6.0e-225|nicalin [Bombyx mori]
BMSK0010992	41.766	27.41	-0.790359	0.000130672	3.8725e-06	XP_004933462.1|0.0e+00|hemocyte protein-glutamine gamma-glutamyltransferase [Bombyx mori]
BMSK0010995	9.61	3.02	-1.95814	3.59801e-13	2.49103e-15	XP_021208502.1|1.1e-89|glutamate receptor ionotropic, kainate 2 [Bombyx mori]
BMSK0010998	61.896	51.88	-0.569755	0.00018508	5.70367e-06	XP_013197366.1|0.0e+00|PREDICTED: threonine--tRNA ligase, cytoplasmic isoform X2 [Amyelois transitella]
BMSK0011000	12.376	21.103	0.414961	0.0219742	0.00171059	XP_004933512.1|5.1e-55|putative phosphatidate phosphatase [Bombyx mori]
BMSK0011009	2.48	4.2	0.429064	0.0340147	0.00301549	XP_021208477.1|0.0e+00|transcriptional regulator ATRX [Bombyx mori]
BMSK0011011	432.003	397.206	-0.439416	0.00057488	1.97063e-05	NP_001040233.1|1.5e-307|ATP synthase [Bombyx mori]
BMSK0011014	65.426	60.616	-0.409025	0.0174795	0.00128396	NP_001040290.1|2.5e-289|aldehyde dehydrogenase isoform 2 [Bombyx mori]
BMSK0011029	2599.24	5538.44	0.779121	4.00469e-11	3.14451e-13	XP_021208470.1|8.6e-34|uncharacterized protein LOC101746878 isoform X6 [Bombyx mori]
BMSK0011039	1.33	2.86	0.713478	0.007901	0.000452953	XP_026320450.1|0.0e+00|protein disabled isoform X5 [Hyposmocoma kahamanoa]
BMSK0011044	29.873	30.413	-0.472358	0.00404978	0.000199343	XP_004933437.1|2.6e-145|store-operated calcium entry regulator STIMATE [Bombyx mori]
BMSK0011054	2.443	1.976	-0.57169	0.0429935	0.00412729	XP_004933488.1|0.0e+00|fanconi-associated nuclease 1 [Bombyx mori]
BMSK0011063	148.693	147.893	-0.322695	0.0476644	0.00481715	XP_012551976.2|0.0e+00|dynein intermediate chain 2, ciliary isoform X1 [Bombyx mori]
BMSK0011069	22.51	22.176	-0.332162	0.0433845	0.0041868	OWR52998.1|0.0e+00|Potassium/sodium hyperpolarization-activated cyclic nucleotide-gated channel 4 [Danaus plexippus plexippus]
BMSK0011078	4.813	8.923	0.557746	0.0348951	0.00312305	XP_012552003.1|3.9e-71|follistatin-A [Bombyx mori]
BMSK0011081	6.623	6.333	-0.398399	0.0447378	0.00439673	XP_004933414.1|0.0e+00|dystroglycan isoform X3 [Bombyx mori]
BMSK0011090	19.87	17.056	-0.533471	0.00233594	0.000103544	XP_004933410.1|1.7e-213|membralin [Bombyx mori]
BMSK0011093	107.97	73.453	-0.867545	1.73687e-08	2.1117e-10	XP_004933409.1|0.0e+00|peroxisomal multifunctional enzyme type 2 [Bombyx mori]
BMSK0011109	7.516	13.13	0.552297	0.018448	0.00137846	XP_004933402.1|3.1e-39|leptin receptor gene-related protein isoform X3 [Bombyx mori]
BMSK0011125	189.72	185.776	-0.346886	0.0071627	0.000400952	NP_001243674.1|1.1e-241|thrombospondin type-1 domain-containing protein 4-like precursor [Bombyx mori]
BMSK0011140	12.733	21.34	0.380864	0.0295457	0.00251112	XP_004922371.1|1.1e-178|maspardin-like [Bombyx mori]
BMSK0011172	11.39	22.44	0.649451	0.0143711	0.000993745	XP_004922388.1|1.0e-214|probable RNA-binding protein CG14230 [Bombyx mori]
BMSK0011209	15.216	28.166	0.683677	0.00162135	6.63927e-05	XP_021206370.1|0.0e+00|muscle M-line assembly protein unc-89-like [Bombyx mori]
BMSK0011280	111.146	83.06	-0.694651	7.23904e-05	2.02307e-06	NP_001037003.1|0.0e+00|transitional endoplasmic reticulum ATPase TER94 [Bombyx mori]
BMSK0011285	2.07	9.143	1.17363	0.0151075	0.00106167	PCG73991.1|2.3e-96|hypothetical protein B5V51_13994 [Heliothis virescens]
BMSK0011286	5.72	12.83	0.800445	0.0311404	0.00270283	XP_004922454.1|1.2e-154|WD repeat-containing protein 91 isoform X1 [Bombyx mori]
BMSK0011289	1958.86	1899.68	-0.35991	0.0151075	0.00106253	NP_001037150.1|4.0e-86|ribosomal protein L12 [Bombyx mori]
BMSK0011291	212.97	192.593	-0.461065	0.00714461	0.000399335	XP_004922460.1|2.1e-287|serine--tRNA ligase, cytoplasmic [Bombyx mori]
BMSK0011298	6.706	4.356	-0.92731	5.07619e-06	1.05432e-07	XP_021206073.1|0.0e+00|uncharacterized protein LOC105842244 [Bombyx mori]
BMSK0011302	9.496	9.636	-0.413682	0.0438897	0.00426891	XP_004922470.1|0.0e+00|hillarin [Bombyx mori]
BMSK0011326	7.816	15.956	0.847371	1.07232e-07	1.43954e-09	XP_012544192.1|0.0e+00|optineurin isoform X3 [Bombyx mori]
BMSK0011330	5.566	3.386	-0.983345	0.00311796	0.000146368	XP_004924236.1|9.4e-69|peroxisomal leader peptide-processing protease [Bombyx mori]
BMSK0011336	1.026	2.36	0.879952	0.00307253	0.000143717	XP_021202385.1|7.0e-202|ATP-binding cassette sub-family A member 3 [Bombyx mori]
BMSK0011343	12.813	24.036	0.59523	0.00286167	0.000131962	XP_021203576.1|1.9e-191|CD109 antigen [Bombyx mori]
BMSK0011349	1.013	0	-2.30968	0.00664116	0.000363346	XP_004924269.1|8.5e-164|WD repeat-containing protein CG11141 [Bombyx mori]
BMSK0011351	151.506	112.37	-0.742307	8.96814e-09	1.02978e-10	NP_001040306.1|2.8e-204|presenilin-like signal peptide peptidase [Bombyx mori]
BMSK0011352	9.33	4.66	-1.25317	9.60745e-05	2.7823e-06	XP_004924242.1|1.4e-169|RNA 3'-terminal phosphate cyclase [Bombyx mori]
BMSK0011364	14.61	25.9	0.503233	0.0119513	0.000775968	KMQ81727.1|2.0e-24|copia protein [Lasius niger]
BMSK0011370	153.293	372.063	0.95122	2.97231e-12	2.13312e-14	XP_004924250.1|1.1e-129|transcription factor sem-2 [Bombyx mori]
BMSK0011383	4.34	0.566	-2.84881	1.48681e-09	1.43107e-11	NP_001040249.1|7.5e-185|homocysteine S-methyltransferase [Bombyx mori]
BMSK0011384	0.633	0.023	-2.44502	0.00289878	0.000134121	XP_012544202.2|8.1e-237|translin-associated factor X-interacting protein 1 [Bombyx mori]
BMSK0011425	190.503	335.47	0.48589	0.0381245	0.0035279	Q25532.1|2.9e-54|RecName: Full=V-type proton ATPase subunit G; Short=V-ATPase subunit G; AltName: Full=V-ATPase 13 kDa subunit; AltName: Full=Vacuolar proton pump subunit G
BMSK0011487	1.45	4.033	1.11548	6.55265e-05	1.79252e-06	XP_022818689.1|0.0e+00|uncharacterized protein LOC111351145 isoform X8 [Spodoptera litura]
BMSK0011488	1.536	3.22	0.879751	0.0058806	0.000316274	XP_021206993.1|0.0e+00|microtubule-actin cross-linking factor 1, isoforms 1/2/3/5 [Bombyx mori]
BMSK0011494	199.713	367.46	0.556867	6.06168e-05	1.64797e-06	XP_004922529.1|3.2e-158|venom serine protease [Bombyx mori]
BMSK0011495	0.75	1.913	0.951656	0.0324781	0.0028491	XP_012550767.1|0.0e+00|LOW QUALITY PROTEIN: centrosomal protein of 104 kDa [Bombyx mori]
BMSK0011507	58.946	44.21	-0.711532	0.00214847	9.39636e-05	XP_004922536.1|2.5e-227|ethanolaminephosphotransferase 1 [Bombyx mori]
BMSK0011533	59.983	182.236	1.27574	1.38217e-18	6.06829e-21	XP_026728155.1|4.6e-95|trypsin-6-like isoform X2 [Trichoplusia ni]
BMSK0011582	54.996	49.42	-0.46988	0.0337869	0.00298673	XP_004922586.1|1.3e-161|proteasome subunit beta type-5 [Bombyx mori]
BMSK0011584	3.706	1.586	-1.35517	0.0188971	0.00142319	XP_021208170.1|7.4e-22|uncharacterized protein LOC101738461 isoform X1 [Bombyx mori]
BMSK0011620	35.143	27.876	-0.6366	0.000594798	2.05899e-05	XP_004927696.1|3.6e-209|UDP-glucose 4-epimerase [Bombyx mori]
BMSK0011642	2.56	4.956	0.508376	0.0405548	0.00382127	XP_021203096.1|0.0e+00|uncharacterized protein LOC110384711 isoform X2 [Bombyx mori]
BMSK0011733	2.706	5.036	0.54486	0.0325117	0.00285479	XP_012546752.1|5.0e-125|uncharacterized protein LOC101740007 [Bombyx mori]
BMSK0011777	72.87	52.51	-0.786483	2.82423e-07	4.24445e-09	XP_004927649.1|3.8e-231|NADH dehydrogenase [ubiquinone] 1 alpha subcomplex subunit 10, mitochondrial [Bombyx mori]
BMSK0011779	9.17	6.153	-1.0829	1.51026e-05	3.51936e-07	XP_004927651.1|8.0e-223|protein TSSC1 [Bombyx mori]
BMSK0011786	69.323	65.273	-0.403208	0.014989	0.00105166	NP_001091761.1|9.3e-310|glucose-6-phosphate isomerase [Bombyx mori]
BMSK0011788	58.466	125.08	0.767576	7.43501e-06	1.59447e-07	XP_012546776.1|1.3e-81|uncharacterized protein LOC101743399 [Bombyx mori]
BMSK0011811	52.876	45.7	-0.515544	0.00927372	0.000565506	XP_004926152.1|4.1e-225|26S protease regulatory subunit 8 [Bombyx mori]
BMSK0011830	6.08	1.126	-2.68457	2.6251e-36	3.54624e-39	XP_012545814.1|0.0e+00|transient receptor potential channel pyrexia isoform X2 [Bombyx mori]
BMSK0011859	14.733	13.81	-0.405685	0.0365253	0.00333674	XP_004926171.1|3.0e-21|vacuolar protein sorting-associated protein 35 isoform X2 [Bombyx mori]
BMSK0011864	3.596	0.236	-2.52737	0.00149369	6.02248e-05
BMSK0011872	9.59	8.17	-0.695582	0.00332814	0.000157078	XP_004926025.1|2.0e-298|digestive cysteine proteinase 1 isoform X2 [Bombyx mori]
BMSK0011875	49.73	44.35	-0.485702	0.0118507	0.000765431	XP_004933681.3|2.0e-207|probable aminopeptidase NPEPL1 [Bombyx mori]
BMSK0011877	3.47	2.166	-0.963078	0.0172233	0.00125786	PZC76736.1|8.3e-88|hypothetical protein B5X24_HaOG204180 [Helicoverpa armigera]
BMSK0011879	3.5	3.393	-0.406766	0.0311287	0.00269919	XP_022818663.1|2.1e-204|uncharacterized protein LOC111351126 [Spodoptera litura]
BMSK0011914	6.333	2.106	-1.81043	1.69186e-07	2.37123e-09	ADA67928.1|7.7e-122|putative lipase [Bombyx mori]
BMSK0011956	319.076	312.496	-0.347979	0.0168445	0.00122594	XP_021208628.1|0.0e+00|fibrillin-1 [Bombyx mori]
BMSK0011967	3.783	9.383	0.95419	0.00219859	9.67129e-05	XP_004925438.1|6.3e-101|uncharacterized protein LOC101746471 [Bombyx mori]
BMSK0011981	2.113	0.186	-3.19448	4.68652e-09	4.98566e-11	XP_013183364.1|1.6e-110|PREDICTED: uncharacterized protein LOC106129371 [Amyelois transitella]
BMSK0011982	2.333	4.23	0.533752	0.0096921	0.00060146	XP_012545237.1|5.3e-292|arrestin domain-containing protein 17 [Bombyx mori]
BMSK0011987	11.11	21.763	0.643276	0.0215717	0.00166833	NP_001037592.1|3.8e-206|sorbitol dehydrogenase [Bombyx mori]
BMSK0011989	1.54	5.596	1.41169	0.0219796	0.00171287	XP_021208884.1|7.8e-130|uncharacterized protein LOC110386820 [Bombyx mori]
BMSK0011990	5.086	14.32	1.19857	4.31173e-17	2.07505e-19	XP_004927543.2|8.9e-225|Bloom syndrome protein homolog isoform X1 [Bombyx mori]
BMSK0011991	7.083	11.113	0.612244	0.0132907	0.000902203	XP_004927544.1|1.3e-150|mitochondrial import inner membrane translocase subunit TIM50-C isoform X1 [Bombyx mori]
BMSK0012005	131.743	123.86	-0.399525	0.0269828	0.00223262	NP_001166195.1|6.8e-164|coatomer protein complex subunit epsilon [Bombyx mori]
BMSK0012034	3047.87	3007.72	-0.335351	0.0130782	0.000876739	NP_001037165.1|1.4e-103|60S ribosomal protein L17 [Bombyx mori]
BMSK0012083	17.71	39.806	0.825945	0.00286167	0.000132118	XP_004929616.1|0.0e+00|uncharacterized protein LOC101743893 isoform X1 [Bombyx mori]
BMSK0012097	3.693	0.846	-2.24693	8.72059e-09	9.93988e-11	XP_004929625.1|0.0e+00|synaptic vesicle glycoprotein 2B [Bombyx mori]
BMSK0012104	3802.68	3872.1	-0.292415	0.0432236	0.00416398	NP_001037566.1|2.0e-137|ribosomal protein S6 [Bombyx mori]
BMSK0012120	24.46	10.183	-1.31512	4.27961e-12	3.10745e-14	XP_004929634.1|8.1e-116|alpha-tocopherol transfer protein-like [Bombyx mori]
BMSK0012122	232.22	211.506	-0.443441	0.0289181	0.00244646	XP_004929639.1|7.4e-141|alpha-tocopherol transfer protein-like [Bombyx mori]
BMSK0012124	209.063	196.67	-0.446793	0.0042194	0.000208761	XP_012548824.1|2.4e-236|uncharacterized protein LOC101735428 isoform X2 [Bombyx mori]
BMSK0012131	4.976	12.16	0.909606	0.000956762	3.54626e-05	XP_004929643.1|1.4e-239|G patch domain and KOW motifs-containing protein isoform X1 [Bombyx mori]
BMSK0012180	20.72	13.013	-0.793536	1.94488e-06	3.59615e-08	XP_012548778.1|9.3e-301|A disintegrin and metalloproteinase with thrombospondin motifs 7 [Bombyx mori]
BMSK0012182	17.206	16.423	-0.380237	0.0348951	0.00312548	XP_004929661.1|0.0e+00|regulator of nonsense transcripts 1 homolog [Bombyx mori]
BMSK0012195	7.51	6	-0.63226	0.0123342	0.000806211	XP_021205901.1|0.0e+00|dynein heavy chain, cytoplasmic [Bombyx mori]
BMSK0012203	50.066	45.63	-0.426455	0.00797939	0.000460142	XP_004929678.1|4.0e-297|ubiquilin-1 isoform X2 [Bombyx mori]
BMSK0012208	7.35	15.876	0.692816	0.0066272	0.000362023	XP_026326263.1|1.9e-109|uncharacterized protein LOC113234951 [Hyposmocoma kahamanoa]
BMSK0012221	4.786	10.46	0.507818	0.0206962	0.00158216	CBY37126.1|2.4e-86|unnamed protein product [Oikopleura dioica]
BMSK0012222	138.783	222.346	0.390566	0.0166915	0.00120916	XP_004929696.1|0.0e+00|polyubiquitin-A [Bombyx mori]
BMSK0012257	3.3	3.076	-0.77385	0.0261097	0.00213217	XP_004929717.1|1.2e-296|nuclear cap-binding protein subunit 1 [Bombyx mori]
BMSK0012279	1.236	4.113	1.26977	0.013279	0.000896911	NP_001165388.1|9.2e-230|aliphatic nitrilase [Bombyx mori]
BMSK0012299	4.916	11.553	0.881323	0.00517739	0.000268399	XP_012551453.1|1.1e-252|ankyrin repeat domain-containing protein 12 [Bombyx mori]
BMSK0012333	33.35	61.843	0.580512	0.00479422	0.000245702	XP_012544927.1|1.8e-239|LOW QUALITY PROTEIN: RNA-binding protein NOB1 [Bombyx mori]
BMSK0012359	3.863	8.05	0.712576	0.015817	0.00112578	KOB72444.1|4.5e-298|Vacuolar protein sorting [Operophtera brumata]
BMSK0012418	0.98	0	-1.89029	0.0363213	0.00330729	XP_004925912.1|5.3e-84|protein vein [Bombyx mori]
BMSK0012473	44.763	42.32	-0.389441	0.0219988	0.00171808	XP_004924799.1|2.3e-121|uncharacterized protein LOC101742338 [Bombyx mori]
BMSK0012481	107.613	79.19	-0.736627	0.000291874	9.39549e-06	XP_004924792.1|2.8e-113|elongation of very long chain fatty acids protein 6 [Bombyx mori]
BMSK0012503	892.806	762.126	-0.534091	0.00171217	7.06897e-05	NP_001037628.1|6.5e-270|transport protein Sec61 alpha subunit [Bombyx mori]
BMSK0012512	17.823	37.77	0.732354	0.0312461	0.00271464	XP_004932002.1|1.1e-74|DNA polymerase epsilon subunit 4 [Bombyx mori]
BMSK0012536	5.33	4.416	-0.581108	0.00557517	0.00029561	XP_012550811.1|3.6e-76|27 kDa glycoprotein-like [Bombyx mori]
BMSK0012547	130.616	29.466	-1.88971	0.00926064	0.000561624	XP_021207450.1|2.0e-250|peroxidase isoform X2 [Bombyx mori]
BMSK0012548	49.4	38.57	-0.627485	0.0112222	0.000711574	XP_021207512.1|2.0e-250|peroxidase [Bombyx mori]
BMSK0012568	2.936	6.26	0.769446	7.17691e-05	1.99101e-06	XP_004931965.1|0.0e+00|protein PFC0760c isoform X2 [Bombyx mori]
BMSK0012638	395.746	248.576	-0.888555	1.65754e-06	2.98871e-08	XP_004931951.1|7.4e-105|elongation of very long chain fatty acids protein AAEL008004 isoform X1 [Bombyx mori]
BMSK0012641	113.466	82.493	-0.763586	2.01733e-05	4.88832e-07	XP_004931947.1|3.9e-168|elongation of very long chain fatty acids protein AAEL008004 isoform X1 [Bombyx mori]
BMSK0012661	6.47	12.51	0.619995	0.0175994	0.00130168	NP_001177296.1|2.0e-301|Ca2 /calmodulin-dependent protein kinase II [Bombyx mori]
BMSK0012675	60.3	51.023	-0.449193	0.00430678	0.000214903	NP_001040127.1|2.3e-124|RGS-GAIP interacting protein GIPC [Bombyx mori]
BMSK0012680	177.06	90.366	-1.21215	0.00149369	6.02825e-05	NP_001037247.1|1.7e-19|ribosomal protein L37 [Bombyx mori]
BMSK0012720	12.193	24.216	0.643395	0.0456154	0.00454459	XP_004931895.1|8.3e-214|programmed cell death protein 2 [Bombyx mori]
BMSK0012727	318.62	278.613	-0.514681	0.00121929	4.73509e-05	NP_001037001.1|1.6e-57|cuticular protein RR-1 motif 46 precursor [Bombyx mori]
BMSK0012731	18.02	12.566	-0.928969	0.013279	0.000897913	NP_001166711.1|8.0e-69|cuticular protein RR-1 motif 43 precursor [Bombyx mori]
BMSK0012732	176.29	163.553	-0.428233	0.0439198	0.00428296	NP_001166712.1|2.1e-84|cuticular protein RR-1 motif 42 precursor [Bombyx mori]
BMSK0012778	7.233	14.016	0.665351	0.0259862	0.0021172	XP_004926461.1|1.5e-129|deoxyribose-phosphate aldolase isoform X1 [Bombyx mori]
BMSK0012782	12.13	22.896	0.576258	0.0328228	0.00289043	XP_004933914.3|2.0e-22|U2 small nuclear ribonucleoprotein A'-like [Bombyx mori]
BMSK0012785	9.576	8.41	-0.614712	0.044202	0.0043321	XP_021200797.1|8.2e-52|uncharacterized protein LOC110384056 [Helicoverpa armigera]
BMSK0012796	13.656	26.533	0.619777	0.0208895	0.0015997	XP_004926446.1|1.1e-213|ribosome biogenesis protein BRX1 homolog [Bombyx mori]
BMSK0012800	32.363	61.39	0.530129	0.0258438	0.00208819	XP_004926440.1|6.3e-66|iron-sulfur cluster assembly 1 homolog, mitochondrial [Bombyx mori]
BMSK0012801	60.326	53.436	-0.493104	0.00197548	8.4063e-05	NP_001268826.1|0.0e+00|uncharacterized protein LOC101738661 [Bombyx mori]
BMSK0012808	17.17	15.776	-0.432616	0.00978506	0.000608055	XP_026486030.1|0.0e+00|2-oxoglutarate dehydrogenase, mitochondrial isoform X1 [Vanessa tameamea]
BMSK0012819	48.366	80.073	0.402792	0.0363213	0.00330385	XP_021204235.1|2.8e-87|zonadhesin [Bombyx mori]
BMSK0012820	1.11	0.213	-1.90117	0.0189835	0.00143345	XP_012552435.1|5.2e-163|piggyBac transposable element-derived protein 3-like, partial [Bombyx mori]
BMSK0012821	22.536	53.75	0.928563	1.30121e-06	2.28513e-08	XP_021204235.1|1.0e-89|zonadhesin [Bombyx mori]
BMSK0012822	709.503	1437.03	0.702115	2.21142e-09	2.25922e-11	XP_021204235.1|0.0e+00|zonadhesin [Bombyx mori]
BMSK0012856	32.273	21.503	-0.899214	1.98778e-07	2.88667e-09	XP_021203883.1|1.5e-186|uncharacterized protein LOC101738706 isoform X1 [Bombyx mori]
BMSK0012857	1.296	3.83	1.11032	0.0476769	0.00482244	XP_021208829.1|8.5e-34|uncharacterized protein LOC110386690, partial [Bombyx mori]
BMSK0012877	12.676	10.053	-0.644487	2.32539e-05	5.67407e-07	KPI98054.1|0.0e+00|Proteasome-associated protein ECM29-like [Papilio xuthus]
BMSK0012879	16.57	13.686	-0.683894	0.00118148	4.53879e-05	XP_021204312.1|0.0e+00|uncharacterized protein LOC101744556 isoform X3 [Bombyx mori]
BMSK0012948	2.613	5.656	0.70092	0.0271201	0.00224856	XP_004933863.1|2.3e-75|FAD synthase [Bombyx mori]
BMSK0012980	26.376	0.75	-4.33007	3.13271e-15	1.71924e-17	XP_021202412.1|3.6e-42|zonadhesin [Bombyx mori]
BMSK0012982	673.133	613.06	-0.439594	0.0329862	0.00291038	XP_012544229.1|4.2e-91|zonadhesin isoform X1 [Bombyx mori]
BMSK0012984	12.57	54.853	1.60754	0.00204164	8.83015e-05	XP_012544229.1|1.5e-39|zonadhesin isoform X1 [Bombyx mori]
BMSK0012987	283.36	175.683	-1.00584	2.66205e-14	1.61827e-16	XP_012544229.1|4.7e-204|zonadhesin isoform X1 [Bombyx mori]
BMSK0012990	20.383	0.163	-6.67234	1.16466e-86	1.96667e-90	XP_021202408.1|9.1e-71|cytochrome P450 4C1 [Bombyx mori]
BMSK0013029	89.636	68.956	-0.694013	0.000267208	8.50536e-06	XP_004927495.1|6.8e-186|organic cation transporter protein [Bombyx mori]
BMSK0013030	50.02	40.47	-0.61659	0.00588953	0.000317251	XP_004927495.1|1.5e-131|organic cation transporter protein [Bombyx mori]
BMSK0013035	73.893	70.803	-0.351478	0.0438756	0.00425642	XP_004927154.1|0.0e+00|organic cation transporter protein isoform X2 [Bombyx mori]
BMSK0013080	3.09	6.683	0.835945	0.00270197	0.000123418	XP_021208704.1|9.7e-158|potassium channel subfamily K member 1, partial [Bombyx mori]
BMSK0013122	6.08	16.143	1.04596	0.0103958	0.000652153	XP_004921704.1|1.5e-131|probable methylthioribulose-1-phosphate dehydratase [Bombyx mori]
BMSK0013132	704.416	2037.48	1.09769	8.39816e-11	7.01974e-13
BMSK0013155	13.1	9.51	-0.711528	0.0015206	6.18821e-05	XP_004921723.1|1.0e-239|phospholipase D3 isoform X1 [Bombyx mori]
BMSK0013214	10.096	18.876	0.571491	0.00744057	0.000419647	PCG66431.1|0.0e+00|hypothetical protein B5V51_7687 [Heliothis virescens]
BMSK0013215	78.93	136.906	0.471395	0.0268333	0.00221668	XP_026733639.1|3.0e-30|guanine nucleotide-binding protein subunit gamma-1 [Trichoplusia ni]
BMSK0013274	62.463	58.303	-0.417885	0.0168402	0.0012242	XP_004932641.1|4.2e-263|uncharacterized protein LOC101743953 isoform X2 [Bombyx mori]
BMSK0013283	9.016	17.896	0.611789	0.0259103	0.00209794	NP_001040209.1|2.2e-116|ras-related GTP-binding protein 4b [Bombyx mori]
BMSK0013284	3.426	6.48	0.55633	0.0146175	0.00101819	XP_021206445.1|4.5e-192|uncharacterized protein LOC110385920 [Bombyx mori]
BMSK0013296	81.616	80.756	-0.337378	0.019018	0.00144032	XP_012551384.1|1.1e-57|uncharacterized protein LOC101746356 isoform X3 [Bombyx mori]
BMSK0013338	1.58	3.39	0.768804	0.00138249	5.49774e-05	XP_012551332.1|0.0e+00|uncharacterized protein LOC101736423 [Bombyx mori]
BMSK0013352	3.216	6.81	0.736199	0.0437689	0.00423868	XP_004932679.1|0.0e+00|testis-expressed protein 10 [Bombyx mori]
BMSK0013363	92.493	82.256	-0.435648	0.00480516	0.000246668	XP_004932688.1|0.0e+00|monocarboxylate transporter 7 [Bombyx mori]
BMSK0013398	1.293	0.566	-1.43389	0.031705	0.00276522	XP_012551306.1|9.5e-244|fez1 isoform X1 [Bombyx mori]
BMSK0013403	7.48	5.473	-0.755527	0.00324055	0.000152397	NP_001037014.1|0.0e+00|transferrin precursor [Bombyx mori]
BMSK0013432	106.276	84.34	-0.638097	1.72294e-06	3.14213e-08	XP_022827910.1|6.4e-190|short/branched chain specific acyl-CoA dehydrogenase, mitochondrial [Spodoptera litura]
BMSK0013446	3.406	7.386	0.754625	0.0441633	0.0043179	XP_004930693.1|6.8e-29|ashwin-like [Bombyx mori]
BMSK0013551	0.05	0.623	1.95238	0.0251599	0.00201806	XP_004930748.1|0.0e+00|ubiquitin carboxyl-terminal hydrolase 17 [Bombyx mori]
BMSK0013574	14.69	10.223	-0.82902	4.51486e-07	7.24269e-09	XP_004930758.1|0.0e+00|acetyl-CoA carboxylase isoform X2 [Bombyx mori]
BMSK0013582	21.116	19.816	-0.397646	0.0304194	0.00260943	XP_012549721.1|0.0e+00|alpha-esterase 48 isoform X1 [Bombyx mori]
BMSK0013591	16.226	11.856	-0.717146	0.00200594	8.60367e-05	XP_012549834.1|6.3e-188|scavenger receptor class B member 1 [Bombyx mori]
BMSK0013653	2.55	5.133	0.669468	0.0166427	0.00120141	XP_021208755.1|2.2e-20|LOW QUALITY PROTEIN: uncharacterized protein LOC105842701 [Bombyx mori]
BMSK0013677	42.53	32.756	-0.693829	8.18227e-05	2.3143e-06	XP_004930796.1|5.0e-240|lysosome membrane protein 2 [Bombyx mori]
BMSK0013715	35.393	26.283	-0.729284	0.00159965	6.53689e-05	XP_004926017.1|0.0e+00|fatty acyl-CoA reductase wat isoform X2 [Bombyx mori]
BMSK0013759	16.406	13.76	-0.57201	0.00472291	0.00024125	PZC71061.1|2.6e-54|hypothetical protein B5X24_HaOG214166 [Helicoverpa armigera]
BMSK0013772	24.18	21.793	-0.465794	0.0316219	0.00275488	XP_021201996.1|8.7e-68|uncharacterized protein LOC110384788 [Bombyx mori]
BMSK0013784	4.783	12.14	1.00656	2.59148e-05	6.49838e-07	XP_021202044.1|0.0e+00|thyroid receptor-interacting protein 11 [Bombyx mori]
BMSK0013806	2.013	5.613	1.12261	0.00066744	2.34427e-05	XP_021202014.1|1.1e-145|protein-glutamate O-methyltransferase [Bombyx mori]
BMSK0013853	21.17	19.256	-0.437193	0.0372896	0.0034349	XP_004923758.1|0.0e+00|puff-specific protein Bx42 [Bombyx mori]
BMSK0013908	123.16	488.45	1.66009	3.56028e-45	3.30657e-48	XP_004934108.2|4.3e-104|histone H1-like, partial [Bombyx mori]
BMSK0013952	152.893	622.693	1.69815	2.99919e-42	3.29192e-45	XP_021201991.1|1.5e-130|uncharacterized protein LOC110384787, partial [Bombyx mori]
BMSK0013963	84.453	53.643	-0.931818	9.31975e-09	1.07802e-10	XP_026744305.1|7.0e-189|ATP-citrate synthase [Trichoplusia ni]
BMSK0014087	134.256	129.82	-0.365141	0.0357475	0.00323249	NP_001040344.1|4.5e-131|proteasome 25 kDa subunit [Bombyx mori]
BMSK0014098	47.37	38.266	-0.587817	0.0163916	0.00118052	NP_001296477.1|3.6e-184|acyl-CoA Delta(11) desaturase-like [Bombyx mori]
BMSK0014123	19.173	17.693	-0.435692	0.0221982	0.00173552	XP_004926345.1|0.0e+00|insulin-degrading enzyme isoform X1 [Bombyx mori]
BMSK0014160	10.673	18.703	0.484367	0.0223011	0.00174545	XP_021203782.1|0.0e+00|uncharacterized protein LOC101737540 [Bombyx mori]
BMSK0014190	9.063	20.88	0.863244	1.31669e-05	3.02565e-07	XP_021209119.1|0.0e+00|uncharacterized protein LOC101736392 [Bombyx mori]
BMSK0014191	13.74	32.236	0.766883	5.17708e-05	1.38125e-06	PZC81177.1|2.1e-105|hypothetical protein B5X24_HaOG213278 [Helicoverpa armigera]
BMSK0014211	40.4	31.743	-0.651431	0.00031249	1.01198e-05	XP_004923155.1|3.1e-231|ADP-ribosylation factor-like protein 13B [Bombyx mori]
BMSK0014234	140.76	111.686	-0.610487	4.32183e-06	8.6958e-08	NP_001268822.1|0.0e+00|neutral alpha-glucosidase AB-like precursor [Bombyx mori]
BMSK0014241	4.413	2.766	-0.929864	0.0224325	0.00176141	XP_012552887.1|4.2e-298|uncharacterized protein LOC101746134 [Bombyx mori]
BMSK0014255	8.026	15.176	0.577736	0.0457421	0.00456494	XP_004923124.1|3.6e-93|uncharacterized protein LOC101737900 [Bombyx mori]
BMSK0014309	2331.16	2326.89	-0.322056	0.0241347	0.00192361	ABS57449.1|3.6e-165|ADP/ATP tranlocase [Heliconius melpomene]
BMSK0014356	14.416	7.58	-1.20112	7.44323e-06	1.60252e-07	XP_004926489.1|1.3e-183|serine hydrolase-like protein [Bombyx mori]
BMSK0014359	9.31	8.413	-0.467351	0.0371251	0.00341661	XP_021203867.1|0.0e+00|dynactin subunit 1 [Bombyx mori]
BMSK0014375	20.493	20.816	-0.88296	5.36187e-11	4.30072e-13	XP_021196209.1|1.5e-143|pantothenate kinase 3 [Helicoverpa armigera]
BMSK0014378	6.303	1.153	-2.70976	8.80594e-29	1.63569e-31	XP_004934364.1|2.7e-26|E3 ubiquitin-protein ligase AIP2-like [Bombyx mori]
BMSK0014388	47.513	45.123	-0.766914	5.03742e-06	1.04202e-07	XP_004934340.2|6.5e-147|programmed cell death protein 4-like [Bombyx mori]
BMSK0014403	16.56	10.933	-0.905384	2.18273e-09	2.21148e-11	XP_004925158.1|1.3e-237|mannosyl-oligosaccharide glucosidase [Bombyx mori]
BMSK0014417	4.853	5.236	-0.665053	0.00437283	0.000220414	XP_021204640.1|0.0e+00|protein neuralized [Bombyx mori]
BMSK0014431	8.483	6.476	-0.720051	0.00016244	4.96481e-06	XP_021202967.1|0.0e+00|uncharacterized protein LOC101740963 isoform X1 [Bombyx mori]
BMSK0014433	6.186	4.703	-0.87838	7.40723e-08	9.75623e-10	XP_012544975.1|5.1e-32|protein hu-li tai shao [Bombyx mori]
BMSK0014459	124.416	106.563	-0.540288	7.17691e-05	1.99359e-06	XP_004925108.1|8.3e-306|T-complex protein 1 subunit eta [Bombyx mori]
BMSK0014477	44.85	32.583	-0.769972	3.75047e-07	5.88979e-09	XP_012552188.1|2.2e-90|galectin-5 [Bombyx mori]
BMSK0014491	32.05	87.036	1.11387	5.99355e-16	2.93504e-18	XP_012545438.1|0.0e+00|esterase FE4-like [Bombyx mori]
BMSK0014492	563.596	1102.97	0.646734	1.68938e-05	4.02232e-07	XP_004925704.1|0.0e+00|juvenile hormone esterase [Bombyx mori]
BMSK0014496	2.903	7.453	0.970735	0.00464388	0.000235252	XP_021191904.1|6.2e-162|esterase B1-like [Helicoverpa armigera]
BMSK0014503	7.613	7.053	-0.420496	0.0435539	0.0042105	XP_012545461.1|3.7e-55|RNA-binding protein Nova-2 isoform X6 [Bombyx mori]
BMSK0014514	52.516	43.23	-0.450876	0.00369732	0.00017919	XP_004925719.1|0.0e+00|atlastin isoform X4 [Bombyx mori]
BMSK0014550	46.833	44.64	-0.396557	0.00784933	0.000449329	XP_019330427.1|5.0e-20|PREDICTED: homeobox protein Meis2 [Aptenodytes forsteri]
BMSK0014569	21.063	53.21	1.0065	2.22735e-09	2.2943e-11	XP_004923393.1|1.2e-160|molybdopterin synthase catalytic subunit isoform X1 [Bombyx mori]
BMSK0014616	465.293	740.073	0.355696	0.0450048	0.00444956	XP_012553111.1|3.4e-79|uncharacterized protein LOC105842986 [Bombyx mori]
BMSK0014687	3091.14	3019.21	-0.350261	0.00874435	0.000520497	XP_021202589.1|5.0e-183|LOW QUALITY PROTEIN: peroxisome assembly factor 2 [Bombyx mori]
BMSK0014697	43.066	40.016	-0.419075	0.0157439	0.00111792	XP_004924557.1|1.6e-268|presenilin-1 isoform X1 [Bombyx mori]
BMSK0014705	1.936	1.513	-0.623356	0.0480676	0.00487413	XP_021202534.1|2.4e-95|gastrula zinc finger protein XlCGF57.1 [Bombyx mori]
BMSK0014717	2.196	15.7	2.44611	1.12188e-23	2.77854e-26	XP_021202572.1|7.6e-98|luciferin 4-monooxygenase isoform X1 [Bombyx mori]
BMSK0014730	90.343	87.15	-0.372093	0.023939	0.00190396	XP_004924528.1|0.0e+00|ribosome-binding protein 1 isoform X1 [Bombyx mori]
BMSK0014767	445.326	405.163	-0.437929	0.039919	0.00372766	NP_001127730.1|3.4e-304|uridine diphosphate glucosyltransferase precursor [Bombyx mori]
BMSK0014769	0.24	1.443	1.74741	0.016271	0.00116496	XP_012544449.1|2.2e-188|transcriptional adapter 2B isoform X2 [Bombyx mori]
BMSK0014770	2.193	3.92	0.543094	0.00826784	0.00048333	XP_004924580.1|7.4e-166|WD repeat-containing protein 37 [Bombyx mori]
BMSK0014776	9.68	7.773	-0.625166	0.00142941	5.70846e-05	XP_004924579.1|0.0e+00|intron-binding protein aquarius isoform X1 [Bombyx mori]
BMSK0014781	1.713	3.586	0.817065	0.000777786	2.79751e-05	XP_021202537.1|0.0e+00|claspin-like [Bombyx mori]
BMSK0014782	0.76	2.34	1.21112	0.00962754	0.000594725	XP_021202540.1|2.5e-108|beta-1,3-galactosyltransferase 2 [Bombyx mori]
BMSK0014787	5.79	12.4	0.777682	0.000155045	4.71261e-06	XP_004921880.1|3.7e-119|zinc transporter ZIP1 [Bombyx mori]
BMSK0014801	562.986	497.413	-0.511145	0.00518518	0.00026924	XP_625679.1|1.7e-68|Low complexity protein with large Glu repeat [Cryptosporidium parvum Iowa II]
BMSK0014889	70.213	58.32	-0.586324	8.21161e-05	2.33647e-06	XP_004921818.1|0.0e+00|uncharacterized protein LOC101742323 isoform X1 [Bombyx mori]
BMSK0014890	16.683	13.076	-0.683452	4.75213e-05	1.25183e-06	XP_021202678.1|1.8e-219|zinc finger C2HC domain-containing protein 1C isoform X2 [Bombyx mori]
BMSK0014926	104.2	86.843	-0.577152	0.000149599	4.52182e-06	NP_001037010.1|1.4e-112|small GTP-binding protein [Bombyx mori]
BMSK0014941	11.61	10.356	-0.4437	0.0283722	0.00238591	XP_004921787.1|0.0e+00|unc-112-related protein isoform X1 [Bombyx mori]
BMSK0014981	26.673	23.52	-0.482906	0.048578	0.00493409	XP_004924094.1|3.7e-206|protein arginine N-methyltransferase 1 [Bombyx mori]
BMSK0014982	38.953	29.51	-0.713908	4.37147e-07	6.97575e-09	XP_004924096.1|8.3e-170|b(0,+)-type amino acid transporter 1 isoform X1 [Bombyx mori]
BMSK0014984	29.796	28.24	-0.451712	0.00916069	0.000553014	XP_004924093.1|0.0e+00|DNA damage-binding protein 1 [Bombyx mori]
BMSK0014985	2.093	6.936	1.2599	0.0218365	0.00169803	XP_004924092.2|9.7e-117|uridine diphosphate glucose pyrophosphatase [Bombyx mori]
BMSK0014986	4.933	12.6	1.00393	6.4405e-05	1.7564e-06	XP_004924091.1|0.0e+00|HIV Tat-specific factor 1 homolog [Bombyx mori]
BMSK0014989	18.066	11.976	-0.872193	0.00166826	6.85951e-05	XP_026749674.1|2.8e-177|protein phosphatase 1A [Galleria mellonella]
BMSK0014993	4.27	8	0.691686	0.03083	0.00265507	XP_004924085.1|4.1e-169|probable methyltransferase-like protein 15 homolog [Bombyx mori]
BMSK0015001	59.596	34.83	-1.00181	8.56075e-09	9.61313e-11	XP_004921835.1|3.1e-308|dihydroxyacetone phosphate acyltransferase isoform X1 [Bombyx mori]
BMSK0015008	17.14	32.43	0.592912	0.00149538	6.04769e-05	NP_001037010.1|1.4e-112|small GTP-binding protein [Bombyx mori]
BMSK0015009	0.44	1.336	1.19982	0.011842	0.000762301	XP_004921893.1|0.0e+00|putative uncharacterized protein DDB_G0282133 [Bombyx mori]
BMSK0015079	11.553	20.133	0.480278	0.0477269	0.00483152	XP_004933087.1|0.0e+00|nucleolar protein 12 [Bombyx mori]
BMSK0015080	213.733	138.48	-0.794103	4.83911e-07	7.8854e-09	XP_021208140.1|0.0e+00|ABC transporter G family member 23 [Bombyx mori]
BMSK0015082	100.766	133.216	-0.471382	0.0259546	0.0021069	NP_001093290.1|1.1e-73|mitochondrial 28S ribosomal protein S18c [Bombyx mori]
BMSK0015109	2.21	4.18	0.585818	0.048651	0.00494971	XP_026729377.1|2.9e-63|uncharacterized protein LOC113495016 [Trichoplusia ni]
BMSK0015164	123.333	122.383	-0.32716	0.0270363	0.00223933	XP_012551708.1|2.3e-192|ABC transporter G family member 23 [Bombyx mori]
BMSK0015165	75.956	71.886	-0.400577	0.0118681	0.000767561	XP_023937362.1|0.0e+00|coatomer subunit alpha isoform X2 [Bicyclus anynana]
BMSK0015220	21.53	13.876	-0.582632	0.00962754	0.000593991	XP_021204375.1|0.0e+00|zinc finger protein 616 [Bombyx mori]
BMSK0015236	24.626	45.136	0.548158	0.00826784	0.000483757	XP_004921870.1|9.4e-241|cell growth-regulating nucleolar protein [Bombyx mori]
BMSK0015264	3.403	2.306	-0.837351	0.0129643	0.000859249	AHH91090.1|3.2e-27|cytochrome P450, partial [Bombyx mandarina]
BMSK0015337	10.7	20.506	0.609123	0.00591759	0.000319262	KMQ81727.1|1.8e-25|copia protein [Lasius niger]
BMSK0015341	1.923	3.733	0.602525	0.00254996	0.000115398	XP_012546962.1|0.0e+00|uncharacterized protein LOC101747197 [Bombyx mori]
BMSK0015352	51.026	44.49	-0.509539	0.001932	8.18866e-05	XP_004933631.1|8.0e-137|uncharacterized protein LOC101737841 [Bombyx mori]
BMSK0015358	40.833	37.516	-0.435495	0.0172373	0.00126173	AEB77782.1|0.0e+00|protein phosphatase 2 regulatory subunit A alpha isoform [Helicoverpa armigera]
BMSK0015456	3.733	2.576	-0.855656	0.00243745	0.000109689	XP_012546225.2|2.1e-118|potassium voltage-gated channel protein Shal [Bombyx mori]
BMSK0015461	6.653	13.853	0.721974	0.00143394	5.73865e-05	XP_012546223.1|0.0e+00|U3 small nucleolar ribonucleoprotein protein MPP10 isoform X1 [Bombyx mori]
BMSK0015481	214.026	142.53	-0.875296	3.84012e-07	6.063e-09	XP_004926643.1|0.0e+00|apolipophorins isoform X2 [Bombyx mori]
BMSK0015503	21.19	16.34	-0.926639	5.16404e-06	1.07693e-07	XP_004923606.1|0.0e+00|proteoglycan 4 isoform X1 [Bombyx mori]
BMSK0015512	3.903	3.236	-0.579194	0.000784381	2.82785e-05	XP_021201904.1|0.0e+00|inositol 1,4,5-trisphosphate receptor isoform X2 [Bombyx mori]
BMSK0015536	3.516	6.676	0.595324	0.000510177	1.72299e-05	XP_021201916.1|0.0e+00|uncharacterized protein LOC101742145 isoform X1 [Bombyx mori]
BMSK0015558	3.25	6.583	0.679335	0.0141434	0.000972029	XP_021204076.1|0.0e+00|uncharacterized protein LOC110384729 [Bombyx mori]
BMSK0015590	165.516	144.506	-0.509017	0.00185409	7.81147e-05	XP_014364093.1|0.0e+00|PREDICTED: plastin-2 [Papilio machaon]
BMSK0015592	35.676	23.476	-0.895238	0.000510177	1.72186e-05	NP_001036984.1|1.6e-96|heat shock protein hsp 19.9 [Bombyx mori]
BMSK0015594	44.546	26.84	-1.01725	0.000424725	1.41647e-05	NP_001091794.1|2.7e-102|heat shock protein hsp20.8 [Bombyx mori]
BMSK0015595	6.923	3.57	-1.14323	0.0425205	0.00405675	NP_001037038.1|5.1e-98|heat shock protein 20.4 [Bombyx mori]
BMSK0015612	93.47	79.016	-0.553567	0.00912255	0.000549784	XP_004923504.1|2.9e-92|Na(+)/H(+) exchange regulatory cofactor NHE-RF1 [Bombyx mori]
BMSK0015619	0	1.003	1.8767	0.0387124	0.00359211	XP_021201813.1|6.1e-122|LOW QUALITY PROTEIN: trithorax group protein osa [Bombyx mori]
BMSK0015634	3.62	2.153	-1.00672	0.0429486	0.00411573	XP_021209321.1|3.8e-231|facilitated trehalose transporter Tret1-like, partial [Bombyx mori]
BMSK0015646	3.033	6.026	0.645136	0.048418	0.00491374	XP_012553229.1|0.0e+00|round spermatid basic protein 1-like protein isoform X1 [Bombyx mori]
BMSK0015655	1.103	0.72	-0.885962	0.0317846	0.00277485	XP_021209324.1|0.0e+00|fibrillin-1 [Bombyx mori]
BMSK0015668	0.89	0.123	-2.49502	0.00019344	6.01029e-06	AGR84216.1|0.0e+00|heat shock protein 70-1 [Melitaea cinxia]
BMSK0015673	0.603	0.083	-1.96535	0.0189835	0.0014361	XP_004926978.1|2.3e-278|facilitated trehalose transporter Tret1 [Bombyx mori]
BMSK0015678	9.816	5.083	-1.24758	1.80988e-09	1.78787e-11	XP_004926984.1|0.0e+00|ATP-binding cassette sub-family D member 2 [Bombyx mori]
BMSK0015693	32.61	0.806	-5.44147	1.72174e-79	4.36105e-83	XP_012545747.1|2.8e-268|sugar transporter ERD6-like 6 isoform X2 [Bombyx mori]
BMSK0015700	7.676	0.02	-5.99299	4.4422e-29	7.50117e-32	XP_012545756.1|4.1e-261|monosaccharide-sensing protein 1 isoform X2 [Bombyx mori]
BMSK0015702	44.936	34.203	-0.70613	9.0649e-06	1.98228e-07	XP_004926071.1|5.6e-277|facilitated trehalose transporter Tret1 [Bombyx mori]
BMSK0015709	12.726	32.86	1.00561	0.00235327	0.000104908	NP_001036941.1|5.5e-97|heat shock protein hsp20.1 [Bombyx mori]
BMSK0015731	72.01	60.673	-0.559055	0.00148377	5.96315e-05	XP_012545723.1|2.3e-201|sugar transporter protein 2 isoform X1 [Bombyx mori]
BMSK0015751	0.253	0	-2.08911	0.0170398	0.00124159	XP_021208519.1|1.4e-216|uncharacterized protein LOC105842604 [Bombyx mori]
BMSK0015770	2	0.076	-2.96618	4.34274e-05	1.13299e-06	XP_004933529.1|3.3e-148|uncharacterized protein LOC101743147 isoform X2 [Bombyx mori]
BMSK0015784	238.026	234.413	-0.342473	0.0339323	0.00300246	NP_001040428.1|2.0e-160|H+ transporting ATP synthase gamma subunit [Bombyx mori]
BMSK0015793	23.41	60.486	1.00934	0.000609427	2.12507e-05	XP_012553439.1|8.7e-16|uncharacterized protein LOC101744165 [Bombyx mori]
BMSK0015921	1.966	4.17	0.767259	0.00557765	0.000296213	XP_004923479.1|0.0e+00|structure-specific endonuclease subunit SLX4 [Bombyx mori]
BMSK0015953	2.286	4.463	0.7275	0.00103639	3.91139e-05	XP_012553153.1|8.2e-74|metastasis suppressor protein 1 isoform X1 [Bombyx mori]
BMSK0015964	17.986	31.283	0.487389	0.00125165	4.88232e-05	PCG76519.1|9.1e-107|hypothetical protein B5V51_9285 [Heliothis virescens]
BMSK0016032	4.503	2.356	-1.35283	2.59835e-07	3.86111e-09	XP_012544281.1|2.2e-116|endoplasmic reticulum metallopeptidase 1 isoform X6 [Bombyx mori]
BMSK0016051	0.546	3.053	1.63198	0.0370877	0.00340391	XP_004924356.1|4.8e-44|uncharacterized protein LOC101743107 [Bombyx mori]
BMSK0016054	2592.36	2339.41	-0.430652	0.00376523	0.000184383	NP_001108339.1|0.0e+00|integument esterase 1 precursor [Bombyx mori]
BMSK0016063	7.763	13.21	0.503754	0.039233	0.00365036	XP_004924367.1|2.2e-68|calpain-B isoform X4 [Bombyx mori]
BMSK0016069	13163.1	7868.32	-1.05276	2.81942e-14	1.73774e-16	XP_021205348.1|0.0e+00|sericin 1-like isoform X7 [Bombyx mori]
