# Supplementary material for: Role of sericin 1 in the immune system of silkworms revealed by transcriptomic and proteomic analyses after gene knockout
Source: FEBS Open Bio. 2021 Jul 13;11(8):2304–18. doi: 10.1002/2211-5463.13239 (PMC8329953; doi:10.1002/2211-5463.13239)
Supplement: Supplementary file 8 — Table S8. DEGs identified from the comparison of the HS‐MSGs with the WS‐MSGs. [file FEB4-11-2304-s003.xlsx]

## Sheet: Supplementary Table S7
Supplementary Table S8. DEGs identified from the comparison of the HS-MSGs with the WS-MSGs
Gene ID	WS FPKM	HS FPKM	log2(HS/WS)	Qvalue(WS-vs-HS)	Pvalue(WS-vs-HS)	Nr
BGI_novel_G000008	0.406	1.063	0.876139	0.0437313	0.00434866
BGI_novel_G000011	16.953	19.01	-0.337085	0.0459567	0.00458554
BGI_novel_G000012	26.233	20.303	-0.857871	5.54923e-07	1.43953e-08
BGI_novel_G000013	18.06	48.77	0.923659	4.70306e-07	1.21603e-08
BGI_novel_G000020	2.766	7.333	0.894002	3.40692e-06	9.81988e-08
BGI_novel_G000025	48.85	46.536	-0.562622	0.000519307	2.44774e-05
BGI_novel_G000043	23.946	44.616	0.399622	0.0349197	0.00330961
BGI_novel_G000047	6.483	16.046	0.786416	0.00463006	0.000277113
BGI_novel_G000052	45.99	90.1	0.468429	0.000208736	8.88316e-06
BGI_novel_G000064	30.95	66.22	0.59988	7.92412e-08	1.82048e-09
BGI_novel_G000065	3.926	3.043	-0.846238	0.00299317	0.000171024
BGI_novel_G000067	4.493	12.776	0.996644	1.63249e-08	3.3768e-10
BGI_novel_G000068	29.32	32.783	-0.331372	0.0232498	0.00197626
BGI_novel_G000095	0.906	3.09	1.16749	0.0286526	0.00257233
BGI_novel_G000101	39.126	123.473	1.14175	8.13628e-12	1.18637e-13
BGI_novel_G000102	25.253	72.186	1.00169	5.67234e-10	9.85782e-12
BGI_novel_G000105	55.863	194.766	1.29937	1.13606e-28	6.06745e-31
BGI_novel_G000121	3.703	9.793	0.856365	0.0281034	0.00251349
BGI_novel_G000124	14.426	14.22	-0.504599	0.00884771	0.000597048
BGI_novel_G000127	2.616	7.673	1.01785	0.00850775	0.000568337
BGI_novel_G000134	17.316	6.566	-1.86191	2.06954e-16	2.17551e-18
BGI_novel_G000152	1.74	0.246	-2.55443	0.000115574	4.57554e-06
BGI_novel_G000156	84.226	294.226	1.29918	4.25685e-38	1.51566e-40
BGI_novel_G000162	1.713	4.44	0.837762	0.0233092	0.00198393
BGI_novel_G000168	377.586	422.66	-0.33551	0.000951076	4.80537e-05
BGI_novel_G000190	67.89	141.02	0.557144	4.98721e-05	1.81799e-06
BGI_novel_G000192	20.18	44.956	0.655673	8.68849e-06	2.73265e-07
BGI_novel_G000197	11.433	44.73	1.39499	6.54706e-05	2.45321e-06
BGI_novel_G000201	0.356	1.08	1.06901	0.00134683	7.04471e-05
BGI_novel_G000204	6.26	6.01	-0.558363	0.00275308	0.000154505
BGI_novel_G000217	45.913	156.12	1.26605	1.01384e-28	5.32874e-31
BGI_novel_G000218	3.1	6.58	0.576269	0.0059455	0.0003755
BGI_novel_G000221	0	6.586	4.18401	2.20241e-10	3.67814e-12
BGI_novel_G000222	2.453	0.323	-3.06398	5.75628e-12	8.10057e-14
BGI_novel_G000223	0.99	2.39	0.75893	0.0179464	0.00143468
BGI_novel_G000225	1.486	3.176	0.588088	0.0247607	0.00213476
BGI_novel_G000226	63.406	55.68	-0.674714	0.0231408	0.00195979
BGI_novel_G000228	2.083	9.446	1.62248	2.81624e-08	6.01637e-10
BGI_novel_G000243	4.83	4.233	-0.672868	0.0130222	0.00098031
BGI_novel_G000247	3.32	14.33	1.44526	0.00929848	0.000641655
BGI_novel_G000249	8.363	4.51	-1.25832	0.0132406	0.00100236
BGI_novel_G000253	21.356	59.14	0.948219	1.39882e-06	3.78285e-08
BGI_novel_G000254	54.45	103.933	0.426092	0.00992254	0.000693311
BGI_novel_G000256	39.983	71.433	0.342614	0.049851	0.00507554
BGI_novel_G000262	3.776	3.723	-0.501452	0.0293915	0.0026536
BGI_novel_G000272	3.76	8.603	0.686906	0.0197429	0.00160675
BGI_novel_G000278	13.993	69.61	1.78917	2.26676e-18	2.17144e-20
BGI_novel_G000296	4.916	9.7	0.477282	0.00292394	0.000165828
BGI_novel_G000297	1.75	1.27	-0.942368	0.00632616	0.000406201
BGI_novel_G000300	4.623	8.243	0.332181	0.0145711	0.00111914
BGI_novel_G000301	0.716	0.483	-1.04245	3.61867e-05	1.2731e-06
BGI_novel_G000320	5.296	2.213	-1.70081	5.96751e-09	1.17873e-10
BGI_novel_G000321	8265.54	22224.5	0.921581	4.49314e-19	4.03757e-21
BGI_novel_G000324	39.123	35.303	-0.637885	0.000328151	1.44936e-05
BGI_novel_G000325	57.433	17.453	-1.99175	4.28212e-05	1.52829e-06
BGI_novel_G000326	69.926	25.093	-1.83993	9.67595e-06	3.06782e-07
BGI_novel_G000328	8.066	30.386	1.40341	1.83831e-29	9.19465e-32
BGI_novel_G000329	0.586	0.173	-1.76847	0.0241788	0.00207844
BGI_novel_G000331	11.276	36.433	1.17807	7.63804e-10	1.35977e-11
BGI_novel_G000334	20.76	15.866	-0.835108	0.0370048	0.00355
BGI_novel_G000336	3.553	8.39	0.728006	0.000470323	2.18097e-05
BGI_novel_G000337	6.8	17.016	0.803726	0.0115706	0.000848474
BGI_novel_G000362	15.31	30.086	0.469041	0.0182195	0.00146114
BGI_novel_G000370	11.33	8.576	-0.880937	0.000576238	2.76981e-05
BGI_novel_G000373	71.723	162.52	0.683129	1.4504e-11	2.17634e-13
BGI_novel_G000381	12.736	10.886	-0.717549	0.00601269	0.000381273
BGI_novel_G000390	0.956	0.106	-2.01036	0.0215662	0.00178255
BGI_novel_G000418	58.173	202.406	1.29559	2.22391e-32	9.42656e-35
BGI_novel_G000424	3.15	0	-2.61438	0.00122643	6.36294e-05
BGI_novel_G000426	3.18	0.503	-2.20775	0.00505754	0.000308701
BGI_novel_G000431	0.136	3.276	2.71962	0.00041947	1.89892e-05
BGI_novel_G000435	1.166	4.77	1.39257	0.00361212	0.000213738
BGI_novel_G000436	1.45	4.163	0.990685	0.00225483	0.00012444
BGI_novel_G000444	4.633	2.143	-1.55513	2.96938e-12	4.12833e-14
BGI_novel_G000452	6.543	6.42	-0.515554	0.00884771	0.000596839
BGI_novel_G000457	0.75	2.68	1.19686	0.035291	0.00334779
BGI_novel_G000469	2.666	2.636	-0.510276	0.0226424	0.00190222
BGI_novel_G000471	10.833	28.906	0.909369	2.22033e-11	3.42574e-13
BGI_novel_G000481	5.143	0.2	-2.43955	0.0034187	0.000198815
BGI_novel_G000482	13.316	2.296	-3.00658	8.94703e-83	1.06187e-85
BGI_novel_G000483	26.223	7.203	-2.34485	7.48242e-72	1.01491e-74
BGI_novel_G000492	2.6	5.293	0.515504	0.0370048	0.00355429
BGI_novel_G000493	3.05	1.396	-1.57196	1.01127e-07	2.35758e-09
BGI_novel_G000496	16.843	9.36	-1.3374	2.5633e-21	1.91226e-23
BGI_novel_G000509	0.816	0.423	-1.37348	0.000195248	8.22637e-06
BGI_novel_G000510	0.816	0.423	-1.37348	0.000195248	8.22637e-06
BGI_novel_G000512	4.283	7.886	0.383753	0.0183856	0.00147848
BGI_novel_G000514	2.953	3.016	-0.458953	0.033475	0.00314148
BGI_novel_G000516	0.25	1.596	1.70922	0.0252986	0.00219821
BGI_novel_G000517	90.95	556.01	2.07055	9.10787e-41	2.77961e-43
BGI_novel_G000518	23.4	53.956	0.705629	3.2936e-06	9.4374e-08
BGI_novel_G000525	7.323	51.043	2.2756	2.4876e-37	9.06806e-40
BGI_novel_G000545	3.213	2.52	-0.837521	1.86386e-06	5.13525e-08
BGI_novel_G000552	30.756	77.853	0.828764	8.1424e-07	2.13983e-08
BGI_novel_G000557	3.586	0.22	-3.62776	2.26763e-11	3.51794e-13
BGI_novel_G000564	0.99	4.62	1.49486	0.0210204	0.0017321
BGI_novel_G000572	191.57	528.323	0.943779	8.18066e-11	1.33848e-12
BGI_novel_G000573	16.32	15.046	-0.61091	0.00826136	0.000549777
BGI_novel_G000574	11.483	27.043	0.723626	0.00082893	4.13413e-05
BGI_novel_G000578	1.09	4.263	1.29436	0.0269512	0.00238302
BGI_novel_G000581	178.356	128.733	-0.904046	0.0272024	0.00241537
BGI_novel_G000590	3.15	1.666	-1.37665	3.63921e-09	7.03408e-11
BGI_novel_G000591	2.426	0.92	-1.84123	7.35324e-13	9.91154e-15
BGI_novel_G000592	2.126	5.583	0.886018	4.01775e-07	1.02481e-08
BGI_novel_G000594	0.873	4.933	1.79672	0.000140113	5.65394e-06
BGI_novel_G000597	8.346	18.333	0.635711	4.96177e-05	1.80451e-06
BGI_novel_G000601	1.726	4.836	0.966606	0.00046364	2.14212e-05
BGI_novel_G000602	2.023	1.05	-1.29728	0.0146966	0.00113127
BGI_novel_G000616	7.12	5.006	-0.997396	4.63387e-13	6.12821e-15
BGI_novel_G000617	0.116	0	-2.19548	0.0111589	0.000808821
BGI_novel_G000621	10.893	20.153	0.389709	0.0414137	0.0040831
BGI_novel_G000628	6.6	15.51	0.726847	4.14015e-06	1.20386e-07
BGI_novel_G000638	13.56	38.216	0.953171	0.000728571	3.60703e-05
BGI_novel_G000647	52.896	46.053	-0.684787	0.0303243	0.0027661
BGI_novel_G000655	2.423	0.056	-5.04618	3.57314e-25	2.15067e-27
BGI_novel_G000656	35.56	8.65	-2.47993	3.95321e-38	1.37404e-40
BGI_novel_G000657	3.38	2.223	-1.08272	1.9301e-05	6.5122e-07
BGI_novel_G000658	1.793	1.433	-0.796323	0.00589306	0.000371189
BGI_novel_G000669	12.69	0.933	-3.78167	7.38694e-19	6.7006e-21
BGI_novel_G000679	42.623	42.38	-0.500828	2.38167e-06	6.72343e-08
BGI_novel_G000685	1.26	5.82	1.50428	0.0123706	0.00091867
BGI_novel_G000689	2.8	7.3	0.863164	0.00029414	1.28809e-05
BGI_novel_G000690	3.236	1.576	-1.32389	0.0373569	0.00360394
BGI_novel_G000693	18.136	54.08	1.07275	8.10801e-21	6.59858e-23
BGI_novel_G000699	7.026	42.68	2.09367	3.03208e-49	7.19721e-52
BGI_novel_G000703	20.113	5.163	-2.42973	1.23183e-49	2.81954e-52
BGI_novel_G000705	78.233	372.036	1.73549	1.00138e-43	2.80142e-46
BGI_novel_G000715	15.02	8.66	-1.27213	8.96515e-14	1.12482e-15
BGI_novel_G000717	1.533	4.156	0.929863	4.89104e-09	9.57808e-11
BGI_novel_G000719	18.123	14.656	-0.791488	3.11914e-05	1.08149e-06
BGI_novel_G000720	14.06	27.563	0.471477	0.0150029	0.00116121
BGI_novel_G000722	0.43	1.866	1.37001	0.041231	0.00406158
BGI_novel_G000724	30.37	66.62	0.623646	6.9992e-06	2.18947e-07
BGI_novel_G000726	7.633	22.156	1.03019	1.25798e-07	3.00738e-09
BGI_novel_G000731	88.04	342.86	1.45221	1.53486e-43	4.42399e-46
BGI_novel_G000745	39.993	80.073	0.500317	0.000658625	3.22724e-05
BGI_novel_G000746	3.28	0.946	-2.14589	2.72011e-10	4.56581e-12
BGI_novel_G000747	0.7	1.586	0.666163	0.0488408	0.0049644
BGI_novel_G000753	5.163	1.03	-2.60626	3.07746e-11	4.87864e-13
BGI_novel_G000755	5.76	1.926	-2.03806	2.01783e-19	1.79614e-21
BGI_novel_G000757	1.06	0.06	-2.84653	0.000114157	4.50007e-06
BGI_novel_G000761	30.516	59.333	0.457328	0.0261089	0.00229083
BGI_novel_G000773	6.436	41.97	2.1775	4.81101e-45	1.22355e-47
BGI_novel_G000774	5.566	36.756	2.20531	1.38171e-34	5.50528e-37
BGI_novel_G000775	22.963	135.95	2.00296	6.44071e-13	8.62692e-15
BGI_novel_G000779	1.003	0	-1.98227	0.027079	0.00239662
BGI_novel_G000782	0	0.3	3.59083	3.44703e-07	8.67895e-09
BGI_novel_G000796	1.88	4.313	0.678638	0.0330899	0.00307364
BGI_novel_G000797	101.57	321.776	1.12668	2.39476e-09	4.48662e-11
BGI_novel_G000800	3.87	8.103	0.570234	2.95976e-05	1.02121e-06
BGI_novel_G000807	9.443	40.293	1.57463	1.32104e-18	1.2431e-20
BGI_novel_G000813	6.083	3.423	-1.21177	0.0330899	0.00308009
BGI_novel_G000814	4.21	3.756	-0.651414	0.00771831	0.000508403
BGI_novel_G000817	6.136	12.843	0.562965	0.0171735	0.00135688
BGI_novel_G000818	10.976	10.39	-0.565155	0.047612	0.00480318
BGI_novel_G000827	6.866	1.76	-1.84592	0.0170523	0.00134441
BGI_novel_G000832	6.886	5.613	-0.778423	0.0050778	0.000310368
BGI_novel_G000837	91.753	719.85	2.45493	2.48872e-107	1.0549e-110
BGI_novel_G000842	0.753	1.756	0.705767	0.0118689	0.00087538
BGI_novel_G000844	1.656	10.836	2.11249	3.75126e-11	6.04221e-13
BGI_novel_G000847	52.896	204.963	1.45152	3.25439e-52	6.62135e-55
BGI_novel_G000848	77.17	521.656	2.25358	8.85637e-97	6.00635e-100
BGI_novel_G000852	0.396	0	-3.05119	6.01309e-05	2.23273e-06
BGI_novel_G000860	0	1.363	2.58318	0.00146525	7.77591e-05
BGI_novel_G000861	15.713	16.043	-0.462812	0.0257189	0.00224902
BGI_novel_G000873	11	34.35	1.05923	0.0257101	0.00224277
BGI_novel_G000878	14.243	8.63	-1.19675	1.44222e-12	1.98067e-14
BGI_novel_G000879	11.166	3.71	-2.0037	1.05137e-11	1.54193e-13
BGI_novel_G000880	18.596	12.103	-1.07327	0.00045526	2.09954e-05
BGI_novel_G000894	7.553	34.59	1.66421	8.69226e-14	1.08322e-15
BGI_novel_G000895	20.406	15.976	-0.836701	0.000149573	6.06105e-06
BGI_novel_G000897	8.883	30.053	1.2157	2.60381e-06	7.3726e-08
BGI_novel_G000905	7.66	29.183	1.38233	1.97202e-06	5.44997e-08
BGI_novel_G000927	9.213	8.786	-0.559377	0.0110583	0.000800593
BGI_novel_G000937	6.083	2.06	-1.94347	4.63427e-09	9.03596e-11
BGI_novel_G000959	17.973	56.666	1.15011	4.33842e-16	4.6709e-18
BGI_novel_G000960	17.973	56.666	1.15011	4.33842e-16	4.6709e-18
BGI_novel_G000970	5.33	10.23	0.445585	0.0123724	0.000922433
BGI_novel_G000975	3.036	0	-5.45154	1.69087e-17	1.64844e-19
BGI_novel_G000985	539.633	1164.45	0.608189	2.27523e-07	5.55499e-09
BGI_novel_G000986	0.83	3.326	1.3939	0.00508289	0.000311109
BGI_novel_G000988	16.206	45.046	0.972668	5.23138e-15	6.03143e-17
BGI_novel_G000996	43.976	96.503	0.639531	9.44705e-05	3.65196e-06
BGI_novel_G001011	13.9	151.913	2.84115	9.18476e-27	5.21684e-29
BGI_novel_G001018	3.703	18.636	1.75408	2.34625e-07	5.74827e-09
BGI_novel_G001030	3.376	6.8	0.508618	0.00136035	7.12696e-05
BGI_novel_G001033	5.72	12.396	0.604483	0.0116208	0.00085314
BGI_novel_G001034	10.79	28.083	0.873215	4.35828e-05	1.55917e-06
BGI_novel_G001037	1.753	9.21	1.85499	1.27173e-18	1.17513e-20
BGI_novel_G001043	4.2	3.423	-0.780882	0.000564877	2.70083e-05
BGI_novel_G001051	2.046	0.42	-2.57176	3.15942e-11	5.03536e-13
BGI_novel_G001061	2.036	1	-1.31992	0.0300908	0.00273212
BGI_novel_G001062	1.473	3.516	0.727213	0.0297627	0.00269217
BGI_novel_G001063	1.743	7.21	1.46047	3.80344e-05	1.351e-06
BGI_novel_G001067	4.493	27.536	2.10304	1.42942e-60	2.78711e-63
BGI_novel_G001068	6.74	43.346	2.14572	1.54837e-22	1.0501e-24
BGI_novel_G001070	66.73	332.406	1.77049	5.48259e-23	3.62532e-25
BGI_novel_G001073	4.436	52.333	2.68646	4.67035e-07	1.20362e-08
BGI_novel_G001083	7.32	2.746	-1.8596	2.69166e-15	3.05767e-17
BGI_novel_G001084	2.686	2.383	-0.663513	0.0219532	0.00182385
BGI_novel_G001085	4.693	19.926	1.54625	1.14528e-11	1.69909e-13
BGI_novel_G001087	3.276	0.066	-3.3001	3.33141e-06	9.574e-08
BGI_novel_G001088	3.45	32.61	2.69831	2.03016e-40	6.54002e-43
BGI_novel_G001102	15.253	59.193	1.4023	1.4583e-09	2.67034e-11
BGI_novel_G001107	22.77	78.386	1.27343	2.99837e-27	1.67762e-29
BGI_novel_G001113	23.893	66.03	0.941708	0.000654015	3.19577e-05
BGI_novel_G001120	37.13	281.463	2.34416	6.75398e-26	3.9507e-28
BGI_novel_G001124	53.716	142.686	0.906235	4.64901e-21	3.62588e-23
BGI_novel_G001133	19.136	38.323	0.503389	0.0401643	0.00393267
BGI_novel_G001137	1.83	4.42	0.762762	0.000934083	4.70367e-05
BGI_novel_G001144	5.353	13.37	0.807251	0.0078174	0.000516256
BGI_novel_G001153	5.663	25.43	1.60591	1.09174e-06	2.90614e-08
BGI_novel_G001156	19.623	22.24	-0.317098	0.0179426	0.00143285
BGI_novel_G001168	0.213	2.286	2.75315	3.51151e-14	4.28669e-16
BGI_novel_G001173	143.373	453.63	1.11896	3.81697e-08	8.38925e-10
BGI_novel_G001180	6.216	17.51	0.947454	0.0101971	0.000720088
BGI_novel_G001181	15.143	31.303	0.542854	0.0154899	0.00120547
BGI_novel_G001185	11.806	13.496	-0.302852	0.037644	0.00364122
BGI_novel_G001186	2.413	6.76	0.971583	1.12437e-05	3.63161e-07
BGI_novel_G001190	24.253	5.263	-2.61156	8.21849e-24	5.15571e-26
BGI_novel_G001192	7.72	6.236	-0.787127	0.00906579	0.000621756
BGI_novel_G001201	2.75	7.1	0.850754	0.000264964	1.14557e-05
BGI_novel_G001205	1.416	0.316	-2.46987	2.22193e-09	4.14398e-11
BGI_novel_G001207	4.12	10.263	0.812816	3.7559e-08	8.20476e-10
BGI_novel_G001211	10.513	8.813	-0.743965	0.000119439	4.74882e-06
BGI_novel_G001214	20.196	81.846	1.51191	3.40977e-43	1.01172e-45
BGI_novel_G001215	59.69	36.29	-1.19523	7.48285e-10	1.3258e-11
BGI_novel_G001216	3.596	3.556	-0.503654	0.0332903	0.00311285
BGI_novel_G001219	1.14	4.44	1.31592	0.00557136	0.000347147
BGI_novel_G001224	0.056	2.096	3.41565	8.98902e-08	2.08037e-09
BGI_novel_G001231	7.586	31.653	1.54697	5.95696e-22	4.29249e-24
BGI_novel_G001238	40.126	7.07	-2.94553	7.70546e-45	2.09032e-47
BGI_novel_G001240	0.476	1.61	1.21605	0.000428149	1.94184e-05
BGI_novel_G001249	3.77	7.626	0.50558	0.0476025	0.00479415
BGI_novel_G001250	3.963	9.206	0.693009	0.0104832	0.000743534
BGI_novel_G001257	7.113	15.7	0.632731	0.00672998	0.000437027
BGI_novel_G001277	121.083	219.313	0.357337	0.0139985	0.00106804
BGI_novel_G001284	5.026	21.743	1.4167	0.0171817	0.00135898
BGI_novel_G001290	3.013	6.346	0.576131	0.0262829	0.00230833
BGI_novel_G001291	6.983	15.076	0.605037	6.13654e-05	2.28898e-06
BGI_novel_G001292	6.256	6.51	-0.431357	0.00956163	0.000662246
BGI_novel_G001293	3.666	1.963	-1.37439	5.84672e-10	1.026e-11
BGI_novel_G001295	6.083	3.423	-1.21177	0.0330899	0.00308009
BGI_novel_G001304	6.63	17.33	0.884385	1.03176e-05	3.30624e-07
BGI_novel_G001315	3.68	2.053	-1.31835	7.29168e-09	1.45265e-10
BGI_novel_G001322	15.883	13.42	-0.731127	0.000138066	5.54793e-06
BGI_novel_G001323	1.943	11.583	2.06369	3.00352e-39	9.93026e-42
BGI_novel_G001324	16.23	239.693	3.3507	2.95594e-119	2.50588e-123
BGI_novel_G001329	1.173	8.483	1.74762	0.0422766	0.00417891
BGI_novel_G001338	5.656	23.72	1.54713	7.63542e-21	6.14925e-23
BGI_novel_G001348	41.786	318.926	2.41626	1.83625e-102	9.34003e-106
BGI_novel_G001351	6.256	15.376	0.772754	0.0225103	0.00188386
BGI_novel_G001366	4.503	17.393	1.42567	3.5967e-13	4.6651e-15
BGI_novel_G001367	3.98	13.39	1.22908	3.48654e-09	6.67987e-11
BGI_novel_G001372	17.1	111.633	2.17677	4.78957e-50	1.05569e-52
BGI_novel_G001375	0.473	0.126	-1.74236	0.0403236	0.00396025
BGI_novel_G001378	34.763	100.043	1.02231	3.57494e-22	2.51543e-24
BGI_novel_G001379	10.883	11.383	-0.428633	0.0156509	0.00121933
BGI_novel_G001381	35.366	37.276	-0.416447	0.00526223	0.000325129
BGI_novel_G001383	158.786	145.156	-0.629456	0.000280823	1.22366e-05
BGI_novel_G001387	5.6	14.45	0.849804	0.0229608	0.00193741
BGI_novel_G001419	130.576	1008.8	2.43487	1.68691e-101	1.00105e-104
BGI_novel_G001422	21	13.286	-1.0875	0.00269477	0.000151004
BMSK0000002	1.826	1.53	-0.769482	0.0131576	0.00099273	XP_021207988.1|0.0e+00|anion exchange protein 3 isoform X2 [Bombyx mori]
BMSK0000111	2.486	5.773	0.693575	0.0322798	0.00297184	XP_004932822.1|1.7e-47|uncharacterized protein CG1161 [Bombyx mori]
BMSK0000159	22.676	22.443	-0.478992	0.00193824	0.000106061	OWR53203.1|0.0e+00|chaperone activity of bc1 complex like protein [Danaus plexippus plexippus]
BMSK0000163	0.803	2.073	0.849484	0.0222962	0.00186179	XP_012551491.1|0.0e+00|PHD finger protein rhinoceros [Bombyx mori]
BMSK0000203	2.166	4.856	0.660175	0.00033325	1.47495e-05	BAB85198.1|0.0e+00|Titin-like protein [Bombyx mori]
BMSK0000316	3.333	6.406	0.423724	0.025049	0.00216811	XP_012549010.1|0.0e+00|ecotropic viral integration site 5 ortholog isoform X2 [Bombyx mori]
BMSK0000346	2.166	2.056	-0.581823	0.0232498	0.00197571	XP_004929883.1|0.0e+00|abnormal cell migration protein 10 isoform X2 [Bombyx mori]
BMSK0000349	21.87	22.8	-0.428461	0.0231408	0.00195867	XP_004929980.1|1.3e-111|facilitated trehalose transporter Tret1-like isoform X3 [Bombyx mori]
BMSK0000394	2.3	9.316	1.50771	2.05458e-29	1.04506e-31	XP_021206068.1|7.6e-268|membrane-bound transcription factor site-1 protease, partial [Bombyx mori]
BMSK0000397	723.206	815.576	-0.323961	0.00804133	0.000533771	XP_004929918.1|1.5e-45|uncharacterized protein LOC101746861 [Bombyx mori]
BMSK0000447	3.033	5.826	0.424553	0.014694	0.00112983	XP_012549042.1|8.4e-298|RING finger and SPRY domain-containing protein 1 isoform X1 [Bombyx mori]
BMSK0000479	4.166	4.033	-0.536887	0.00630167	0.000403386	XP_012546680.1|6.9e-55|uncharacterized protein LOC101736978 [Bombyx mori]
BMSK0000492	133.356	122.463	-0.623135	4.90704e-06	1.45181e-07	NP_001040525.1|9.6e-239|6-phosphogluconate dehydrogenase [Bombyx mori]
BMSK0000506	55.74	38.906	-0.716216	1.13337e-06	3.02655e-08	XP_004933932.2|2.3e-233|lysophospholipid acyltransferase 5 [Bombyx mori]
BMSK0000511	221.203	474.756	0.562383	7.86329e-08	1.79984e-09	XP_004933138.1|3.3e-180|D-3-phosphoglycerate dehydrogenase [Bombyx mori]
BMSK0000512	4.066	3.123	-0.844982	0.0341192	0.00322217	XP_004933136.1|1.3e-27|myristoylated alanine-rich C-kinase substrate [Bombyx mori]
BMSK0000544	9.98	8.833	-0.594967	0.0130772	0.000985557	XP_004933147.1|3.0e-176|uncharacterized protein LOC101745497 [Bombyx mori]
BMSK0000557	4.206	7.796	0.398579	0.0386032	0.00375691	XP_021208220.1|0.0e+00|uncharacterized protein LOC101742281 isoform X1 [Bombyx mori]
BMSK0000568	3.056	5.636	0.466454	0.00979475	0.000683374	XP_012551733.1|0.0e+00|GRB10-interacting GYF protein 2 [Bombyx mori]
BMSK0000576	5.373	8.873	0.49467	0.045944	0.00458038	XP_012551801.1|8.2e-164|phytanoyl-CoA dioxygenase domain-containing protein 1 [Bombyx mori]
BMSK0000594	20.14	36.92	0.372602	0.0252986	0.00219979	XP_004933172.1|1.1e-157|tyrosine-protein phosphatase corkscrew isoform X1 [Bombyx mori]
BMSK0000673	0.556	2.06	1.36869	9.68118e-06	3.07769e-07	XP_004924943.1|1.3e-264|serine/threonine-protein kinase tricorner isoform X2 [Bombyx mori]
BMSK0000681	1.416	3.51	0.785995	1.64851e-05	5.47825e-07	XP_021202823.1|0.0e+00|transcription initiation factor TFIID subunit 4 isoform X1 [Bombyx mori]
BMSK0000682	6.963	9.836	0.36323	0.035616	0.00338467	XP_004924939.1|0.0e+00|H(+)/Cl(-) exchange transporter 5 isoform X2 [Bombyx mori]
BMSK0000685	23.6	12.46	-1.49426	9.19676e-26	5.45755e-28	NP_001243940.1|1.2e-207|os protein [Bombyx mori]
BMSK0000751	3.926	0.916	-2.27056	5.20195e-06	1.54788e-07	XP_012544891.2|3.9e-104|uncharacterized protein LOC101741103 [Bombyx mori]
BMSK0000881	3.223	0	-4.97553	4.07798e-16	4.32135e-18	XP_004933271.1|1.1e-225|decaprenyl-diphosphate synthase subunit 2 [Bombyx mori]
BMSK0000887	2.46	6.88	1.18002	9.04425e-07	2.3845e-08	XP_021186797.1|0.0e+00|probable nuclear hormone receptor HR3 isoform X4 [Helicoverpa armigera]
BMSK0000890	7.23	7.916	-0.493407	0.00119604	6.18503e-05	XP_012551865.1|0.0e+00|uncharacterized protein LOC101745407 isoform X3 [Bombyx mori]
BMSK0000891	20.203	44.4	0.642569	0.000654015	3.19395e-05	XP_004933279.1|0.0e+00|nucleolin [Bombyx mori]
BMSK0000911	67.003	65.716	-0.526075	7.85984e-05	3.00508e-06	XP_004933289.1|0.0e+00|cullin-1 [Bombyx mori]
BMSK0000933	0.406	0.003	-4.27457	7.52546e-12	1.09092e-13	XP_021208371.1|0.0e+00|uncharacterized protein LOC105842577 [Bombyx mori]
BMSK0000935	1.193	0.053	-2.30122	0.00638683	0.000412036	XP_021208372.1|1.2e-106|uncharacterized protein LOC101736997 isoform X2 [Bombyx mori]
BMSK0000938	1.373	0	-2.15806	0.0132056	0.00099859	XP_012551894.1|4.5e-79|uncharacterized protein LOC101737272 [Bombyx mori]
BMSK0000945	5.683	7.18	-0.701029	5.04881e-05	1.84473e-06	XP_022816842.1|3.3e-267|dymeclin [Spodoptera litura]
BMSK0000946	0.076	0.606	2.03257	0.000868539	4.3589e-05	XP_021208301.1|0.0e+00|putative ATP-dependent RNA helicase TDRD12 isoform X1 [Bombyx mori]
BMSK0000948	2.183	1.01	-1.50651	0.000278416	1.20609e-05	XP_021208379.1|0.0e+00|WD repeat-containing protein 7-like isoform X2 [Bombyx mori]
BMSK0000954	6.82	7.426	-1.58318	2.34175e-20	1.96535e-22	XP_021208388.1|7.7e-102|transcription factor CP2-like protein 1 [Bombyx mori]
BMSK0000962	6.666	16.81	0.836685	0.00283356	0.000159982	NP_001239601.1|1.4e-230|LIM and SH3 domain protein Lasp [Bombyx mori]
BMSK0000966	7.776	7.813	-0.492661	1.53734e-05	5.06973e-07	XP_012551885.1|0.0e+00|unconventional myosin-Va [Bombyx mori]
BMSK0000968	13.756	9.39	-1.0212	4.98064e-08	1.11469e-09	XP_004933307.1|3.5e-307|solute carrier family 28 member 3 [Bombyx mori]
BMSK0000988	48.266	45.783	-0.568523	9.44705e-05	3.65169e-06	XP_021208348.1|5.5e-217|aspartate--tRNA ligase, cytoplasmic [Bombyx mori]
BMSK0001002	2.173	7.98	1.30424	0.000409714	1.84087e-05	XP_004933323.1|9.6e-213|uncharacterized protein CG4449 [Bombyx mori]
BMSK0001026	0.62	2.393	1.40598	0.00904137	0.000617781	XP_021204048.1|1.4e-212|uncharacterized protein LOC110385293 [Bombyx mori]
BMSK0001028	120.126	866.853	2.40189	3.37293e-115	5.71877e-119	XP_003886575.1|3.2e-07|uncharacterized protein, partial [Leishmania mexicana MHOM/GT/2001/U1103]
BMSK0001029	116.3	634.03	1.89922	4.68398e-31	2.02512e-33
BMSK0001030	34826.1	26420.9	-0.8065	3.74407e-17	3.80882e-19	XP_004934014.1|5.4e-120|glycine-rich cell wall structural protein 1.0-like [Bombyx mori]
BMSK0001032	25.753	124.916	1.74187	1.59563e-36	5.95182e-39	XP_004926785.2|1.7e-164|uncharacterized protein LOC101736617 [Bombyx mori]
BMSK0001036	12.28	11.563	-0.579571	0.0101971	0.000717464	XP_004926768.1|0.0e+00|vacuolar protein sorting-associated protein 53 homolog [Bombyx mori]
BMSK0001039	50.403	100.56	0.44944	0.000287147	1.25365e-05	XP_012546331.1|6.1e-135|protein ERGIC-53 [Bombyx mori]
BMSK0001089	87.153	73.953	-0.731355	1.25275e-13	1.59302e-15	KPJ02459.1|1.9e-133|Microsomal triglyceride transfer protein large subunit [Papilio xuthus]
BMSK0001127	20.906	42.33	0.514435	0.0249543	0.00215357	NP_001243918.1|1.3e-170|3-hydroxyacyl-CoA dehydrogenase [Bombyx mori]
BMSK0001159	29.626	27.176	-0.620005	0.00011679	4.63356e-06	XP_021202175.1|2.7e-159|S-adenosylmethionine decarboxylase proenzyme isoform X1 [Bombyx mori]
BMSK0001161	163.303	180.63	-0.357084	0.0118689	0.000874495	XP_021202188.1|8.7e-275|fatty-acid amide hydrolase 2 isoform X3 [Bombyx mori]
BMSK0001162	8.173	7.6	-0.593444	0.0192238	0.00155472	XP_004923967.1|0.0e+00|phosphoglucomutase [Bombyx mori]
BMSK0001191	0.763	2.3	1.04196	0.0324417	0.0029895	XP_012543974.1|3.7e-142|zinc finger protein 615 isoform X1 [Bombyx mori]
BMSK0001215	26.38	49.95	0.418405	0.0461415	0.00460789	XP_004926295.1|5.5e-76|uncharacterized protein LOC101737397 [Bombyx mori]
BMSK0001234	40.093	36.06	-0.634356	0.00482616	0.000292531	XP_014023846.1|1.2e-07|PREDICTED: cell surface glycoprotein 1-like [Salmo salar]
BMSK0001318	2.036	0.47	-2.53365	2.10253e-08	4.43819e-10	XP_012550636.2|5.6e-177|uncharacterized protein LOC101741830 isoform X1 [Bombyx mori]
BMSK0001329	28.06	55.73	0.493569	0.00673721	0.000438067	XP_004931797.1|4.8e-102|EF-hand domain-containing protein D2 homolog [Bombyx mori]
BMSK0001333	18.273	13.246	-0.953539	3.77413e-09	7.32686e-11	XP_021207352.1|1.9e-272|sialin [Bombyx mori]
BMSK0001340	9.966	8.993	-0.623678	0.0228504	0.00192358	XP_004931787.1|2.9e-248|FAS-associated factor 2 [Bombyx mori]
BMSK0001342	4.963	3.976	-0.764053	3.37398e-05	1.18129e-06	XP_004931785.1|1.4e-264|fatty-acid amide hydrolase 2-B [Bombyx mori]
BMSK0001343	21.166	44.006	0.663846	0.00136835	7.18049e-05	NP_001296504.1|3.7e-56|cytochrome c [Bombyx mori]
BMSK0001367	13.613	25.71	0.445359	0.000482448	2.24946e-05	XP_021207361.1|3.0e-51|LOW QUALITY PROTEIN: protein split ends [Bombyx mori]
BMSK0001398	15.36	16.033	-0.428164	0.017517	0.00139441	XP_021207401.1|6.8e-171|LOW QUALITY PROTEIN: dihydrolipoyllysine-residue acetyltransferase component of pyruvate dehydrogenase complex, mitochondrial [Bombyx mori]
BMSK0001401	19.863	45.766	0.700868	2.55725e-08	5.41974e-10	KPJ18709.1|0.0e+00|Polypeptide N-acetylgalactosaminyltransferase 5 [Papilio machaon]
BMSK0001425	1.993	0.193	-2.27891	0.00205901	0.000113459	XP_004931732.1|2.4e-280|uncharacterized protein LOC101742807 [Bombyx mori]
BMSK0001445	28.673	29.12	-0.471391	0.00361212	0.000213652	XP_004931716.1|0.0e+00|NADH-ubiquinone oxidoreductase 75 kDa subunit, mitochondrial [Bombyx mori]
BMSK0001455	15.176	31.866	0.714687	5.32915e-06	1.59477e-07	NP_001040110.1|2.5e-69|cytidine deaminase [Bombyx mori]
BMSK0001460	5.803	3.426	-1.1864	0.00165352	8.85916e-05	XP_012550613.1|1.4e-186|ubiA prenyltransferase domain-containing protein 1 homolog [Bombyx mori]
BMSK0001507	139.643	88.7	-1.17142	1.05917e-21	7.72197e-24	XP_012544312.1|0.0e+00|Niemann-Pick C1 protein [Bombyx mori]
BMSK0001531	110.033	102.113	-0.623019	1.56683e-08	3.2277e-10	NP_001037378.1|0.0e+00|sterol carrier protein x [Bombyx mori]
BMSK0001557	291.353	1606.48	1.91234	1.65761e-93	1.40523e-96	AKJ54535.1|1.2e-53|fungal protease inhibitor [Bombyx mori]
BMSK0001558	189.56	636.593	1.23471	2.06954e-16	2.16068e-18	XP_021202481.1|6.4e-49|fungal protease inhibitor F-like [Bombyx mori]
BMSK0001559	9.696	10.87	-0.622597	0.000280823	1.22179e-05	XP_012544323.1|0.0e+00|protein Dok-7 [Bombyx mori]
BMSK0001577	0.22	1.066	1.47428	0.0403236	0.00395596	XP_012544327.1|4.3e-198|disks large homolog 5 isoform X1 [Bombyx mori]
BMSK0001599	10.236	7.426	-1.26575	5.69448e-10	9.94458e-12	NP_001139707.1|1.9e-222|serine protease inhibitor 15 precursor [Bombyx mori]
BMSK0001600	12.18	1.023	-3.85231	1.53215e-30	7.01393e-33	NP_001139710.1|7.4e-219|serine protease inhibitor 17 precursor [Bombyx mori]
BMSK0001601	63.83	145.806	0.684328	6.11428e-06	1.86379e-07	XP_004926666.2|7.2e-91|alaserpin isoform X1 [Bombyx mori]
BMSK0001614	30.756	33.283	-0.38693	0.0183798	0.00147556	XP_004929125.1|9.4e-302|nucleolar protein 58 isoform X1 [Bombyx mori]
BMSK0001616	162.303	155.6	-0.543089	0.00229106	0.000126828	XP_004929128.1|2.7e-162|carbonyl reductase [NADPH] 3 [Bombyx mori]
BMSK0001631	15.68	30.68	0.454552	0.0166264	0.00130801	XP_004929135.1|6.4e-72|proteolipid protein 2 [Bombyx mori]
BMSK0001676	12.566	12.156	-0.534564	0.000785146	3.90044e-05	XP_026737920.1|1.2e-227|enhancer of mRNA-decapping protein 4 isoform X3 [Trichoplusia ni]
BMSK0001678	12.683	10.913	0.626149	6.63624e-05	2.49225e-06	XP_012552212.1|1.7e-159|enhancer of mRNA-decapping protein 4 [Bombyx mori]
BMSK0001679	1.223	5.54	1.46535	0.0468623	0.00471165	XP_012552214.1|1.6e-105|calumenin-A isoform X2 [Bombyx mori]
BMSK0001684	3.543	6.813	0.756028	0.000474722	2.20539e-05	XP_013192976.1|2.8e-250|PREDICTED: nuclear factor of activated T-cells 5 [Amyelois transitella]
BMSK0001691	42.593	45.523	-0.394366	0.00992254	0.000693972	NP_001040367.1|1.2e-243|prolactin regulatory binding-element protein [Bombyx mori]
BMSK0001722	4.666	7.806	0.42967	0.00956052	0.000661359	XP_004929172.3|9.9e-86|cytoplasmic dynein 1 light intermediate chain 2 [Bombyx mori]
BMSK0001733	1.216	3.866	1.07021	0.0346071	0.00327119	XP_004929180.1|1.5e-241|protein saal1 [Bombyx mori]
BMSK0001812	11	23.523	0.594595	0.000239425	1.02501e-05	XP_004929215.1|0.0e+00|LOW QUALITY PROTEIN: Golgi apparatus protein 1 [Bombyx mori]
BMSK0001816	7.716	7.473	-0.537946	0.0260424	0.00228256	XP_004929219.1|1.1e-51|LIM domain transcription factor LMO4 [Bombyx mori]
BMSK0001831	358.166	255.06	-0.986876	4.98898e-16	5.41361e-18	XP_021205652.1|5.4e-135|abhydrolase domain-containing protein 2 [Bombyx mori]
BMSK0001870	34.676	36.353	-0.413507	0.009206	0.000633713	XP_012548309.1|7.4e-146|protein ultraspiracle homolog isoform X1 [Bombyx mori]
BMSK0001871	29.44	26.92	-0.61374	0.00906076	0.000620642	XP_012548317.1|5.4e-115|protein ultraspiracle homolog isoform X2 [Bombyx mori]
BMSK0001872	17.983	19.97	-0.322733	0.0369929	0.00354298	XP_004929238.1|0.0e+00|uncharacterized protein C05D11.1 [Bombyx mori]
BMSK0001887	46.676	50.53	-0.381814	0.0198734	0.00162073	AFC01223.1|4.9e-289|DnaJ-9 [Bombyx mori]
BMSK0001894	6.11	13.766	0.66366	0.005468	0.000340243	XP_004929252.1|4.7e-158|queuine tRNA-ribosyltransferase catalytic subunit [Bombyx mori]
BMSK0001897	6.4	14.646	0.688591	0.000138606	5.58138e-06	XP_021205619.1|0.0e+00|polycomb group protein Psc [Bombyx mori]
BMSK0001906	3.68	6.406	-0.402478	0.0339153	0.00319142	XP_004929265.1|4.8e-234|uncharacterized protein LOC101738263 isoform X1 [Bombyx mori]
BMSK0001908	4.89	11.51	0.721325	0.010187	0.000715062	XP_004929267.1|5.1e-250|FAD-dependent oxidoreductase domain-containing protein 1 isoform X1 [Bombyx mori]
BMSK0001934	4.426	3.973	-0.643426	0.0488408	0.00496408	KPI93863.1|0.0e+00|hypothetical protein RR46_13028 [Papilio xuthus]
BMSK0001936	114.973	223.653	0.465665	2.70355e-05	9.28227e-07	XP_014358431.1|8.5e-255|PREDICTED: LOW QUALITY PROTEIN: alanine--tRNA ligase, cytoplasmic-like [Papilio machaon]
BMSK0001954	42.623	40.4	-0.572513	0.000186782	7.7905e-06	XP_004929301.1|1.4e-186|transmembrane protein 189 isoform X1 [Bombyx mori]
BMSK0001962	1.716	5.066	0.992685	1.31658e-05	4.30825e-07	XP_021205653.1|1.4e-59|actin-related protein 2/3 complex subunit 5-like protein isoform X2 [Bombyx mori]
BMSK0001963	3.616	5.233	1.00709	0.000535393	2.53263e-05	XP_004929307.1|1.5e-62|programmed cell death protein 10 [Bombyx mori]
BMSK0002026	3.263	6.25	0.600203	0.00484554	0.000294117	XP_004931026.1|4.5e-290|geranylgeranyl transferase type-2 subunit alpha [Bombyx mori]
BMSK0002040	28.3	75.53	0.904408	9.74699e-14	1.23118e-15	XP_004931016.1|9.4e-296|aromatic-L-amino-acid decarboxylase [Bombyx mori]
BMSK0002042	9.053	18.266	0.469333	0.0205569	0.00168519	XP_004931014.2|4.1e-91|probable cysteine desulfurase, mitochondrial [Bombyx mori]
BMSK0002052	23.443	50.19	0.599995	1.14708e-07	2.69363e-09	XP_004934079.1|1.1e-41|uncharacterized protein LOC101742715 [Bombyx mori]
BMSK0002061	20.376	34.466	0.326169	0.0409884	0.00403073	XP_004930999.1|5.9e-279|major facilitator superfamily domain-containing protein 1 [Bombyx mori]
BMSK0002083	8.373	18	0.601237	0.00239523	0.000133407	XP_004930988.1|0.0e+00|transmembrane 9 superfamily member 4 [Bombyx mori]
BMSK0002085	9.66	9.61	-0.475773	0.00104733	5.33609e-05	XP_004930986.1|1.5e-67|zinc finger protein 629 [Bombyx mori]
BMSK0002091	160.656	285.776	0.338583	0.0218851	0.00181633	NP_001037108.1|3.0e-65|profilin [Bombyx mori]
BMSK0002103	7.223	5.503	-0.888146	0.0046602	0.000279784	XP_004930976.1|4.5e-210|zinc transporter ZIP10 [Bombyx mori]
BMSK0002105	34.406	31.246	-0.63079	3.22106e-05	1.11956e-06	PCG66891.1|7.0e-243|hypothetical protein B5V51_7117 [Heliothis virescens]
BMSK0002127	7.226	17.046	0.56476	0.0193897	0.00157143	XP_021202207.1|2.1e-90|ubiquitin-conjugating enzyme E2Q-like protein 1 [Bombyx mori]
BMSK0002131	7.216	16.786	0.701236	0.0328049	0.00303409	XP_004930959.1|2.4e-149|general transcription factor IIF subunit 2 [Bombyx mori]
BMSK0002199	738.283	623.68	-0.739196	3.58421e-08	7.77855e-10	XP_004930910.1|2.2e-175|alpha-tocopherol transfer protein-like isoform X3 [Bombyx mori]
BMSK0002200	57.623	46.333	-0.794343	5.96405e-05	2.19936e-06	XP_004930907.1|1.4e-85|alpha-tocopherol transfer protein-like [Bombyx mori]
BMSK0002249	13.24	30.27	0.77245	5.29532e-11	8.57414e-13	XP_004931037.1|1.9e-94|carbohydrate sulfotransferase 11 [Bombyx mori]
BMSK0002252	0.626	2.066	1.4394	9.8655e-07	2.60939e-08	XP_021206876.1|6.4e-290|calcium/calmodulin-dependent 3',5'-cyclic nucleotide phosphodiesterase 1 isoform X2 [Bombyx mori]
BMSK0002275	66.68	69.113	-0.439644	0.00896697	0.000611937	NP_001106738.1|2.0e-151|ubiquinol-cytochrome c reductase [Bombyx mori]
BMSK0002348	3.14	2.566	-0.765538	0.000195264	8.2436e-06
BMSK0002354	29.796	26.33	-0.660525	0.0051091	0.000314579	XP_026726718.1|3.1e-136|signal transducing adapter molecule 1 [Trichoplusia ni]
BMSK0002359	2.486	6.11	0.794574	1.28123e-08	2.60677e-10
BMSK0002368	5.38	10.843	0.47001	0.0141419	0.00108139	XP_013141759.1|1.5e-67|PREDICTED: uncharacterized protein LOC106105849 [Papilio polytes]
BMSK0002370	33.74	37.413	-0.355647	0.0442494	0.00440769	XP_012547052.1|5.1e-112|very long-chain specific acyl-CoA dehydrogenase, mitochondrial [Bombyx mori]
BMSK0002383	1.05	0.086	-2.15514	0.0122777	0.000909689	XP_013141759.1|1.5e-67|PREDICTED: uncharacterized protein LOC106105849 [Papilio polytes]
BMSK0002385	17.573	19.406	-0.314107	0.0327688	0.00302798	XP_021204450.1|0.0e+00|nodal modulator 1 [Bombyx mori]
BMSK0002404	69.986	67.886	-0.536586	3.22433e-05	1.12594e-06	XP_012545855.1|3.5e-204|dnaJ (Hsp40) homolog 5 isoform X1 [Bombyx mori]
BMSK0002409	17.703	30.973	0.441027	0.00324996	0.000187625	XP_012545879.1|0.0e+00|solute carrier organic anion transporter family member 4A1 isoform X1 [Bombyx mori]
BMSK0002434	1.24	0.663	-1.2691	0.0193564	0.00156708	XP_004926256.1|0.0e+00|carboxypeptidase N subunit 2 [Bombyx mori]
BMSK0002447	11.683	27.106	0.703792	0.00321228	0.000184905	NP_001244266.1|1.7e-217|ribonucleoside diphosphate reductase small subunit [Bombyx mori]
BMSK0002455	8.716	16.923	0.489517	0.00533032	0.000330678	XP_021203697.1|0.0e+00|protein pigeon [Bombyx mori]
BMSK0002494	2.763	0.336	-3.17962	2.09764e-13	2.70296e-15	XP_004932401.1|0.0e+00|probable peroxisomal acyl-coenzyme A oxidase 1 [Bombyx mori]
BMSK0002495	62.896	50.326	-0.81722	2.20921e-09	4.10153e-11	XP_004932400.1|0.0e+00|probable peroxisomal acyl-coenzyme A oxidase 1 [Bombyx mori]
BMSK0002504	25.1	25.706	-0.445076	0.0126784	0.000950654	PCG70139.1|1.8e-60|hypothetical protein B5V51_3319, partial [Heliothis virescens]
BMSK0002506	8.546	11.963	0.540686	0.0147716	0.0011408	OWR43310.1|7.3e-166|hypothetical protein KGM_201532 [Danaus plexippus plexippus]
BMSK0002516	59.903	15.896	-2.34246	2.749e-21	2.09741e-23	XP_004932390.1|1.5e-96|apolipoprotein D isoform X2 [Bombyx mori]
BMSK0002525	1.813	7.403	1.42889	0.000416484	1.87517e-05	XP_004932388.1|1.5e-165|peptidylglycine alpha-hydroxylating monooxygenase [Bombyx mori]
BMSK0002529	2.893	5.743	0.40999	0.0401643	0.00393259	NP_001036905.1|1.9e-161|myocyte enhancing factor 2 isoform A [Bombyx mori]
BMSK0002543	16.46	17.466	-0.419224	0.0301104	0.00273893	AWK60412.1|2.6e-232|prolyl oligopeptidase variant 2 [Bombyx mori]
BMSK0002548	0.17	1.346	2.11994	0.000208223	8.82623e-06	XP_026320245.1|0.0e+00|uncharacterized protein LOC113230497 isoform X6 [Hyposmocoma kahamanoa]
BMSK0002550	5.573	5.01	-0.649331	0.00527692	0.000326564	XP_021207763.1|0.0e+00|LOW QUALITY PROTEIN: uncharacterized protein KIAA0754 [Bombyx mori]
BMSK0002551	1.356	0.586	-1.47855	0.00633614	0.000407691	XP_004932386.1|2.5e-299|tyrosine-protein kinase Dnt [Bombyx mori]
BMSK0002555	5888.17	17016.8	1.0307	1.21785e-38	4.12971e-41	NP_001037045.1|1.0e-30|seroin 1 precursor [Bombyx mori]
BMSK0002559	7.23	4.453	-1.13373	0.00255493	0.000142518	XP_020310926.1|5.8e-36|basic proline-rich protein-like, partial [Oncorhynchus kisutch]
BMSK0002565	4.87	11.873	0.76763	0.00167101	8.98116e-05	XP_021207705.1|9.2e-76|uncharacterized protein LOC101739477 [Bombyx mori]
BMSK0002570	14.976	31.676	0.587796	4.63112e-06	1.36233e-07	XP_004932365.1|9.8e-193|cleft lip and palate transmembrane protein 1-like protein [Bombyx mori]
BMSK0002575	7.726	15.67	0.48688	0.00594301	0.000374839	XP_004932357.1|0.0e+00|lysine-specific demethylase 6A isoform X1 [Bombyx mori]
BMSK0002578	54.823	47.54	-0.696487	0.000481506	2.24099e-05	XP_004932356.1|4.9e-87|mid1-interacting protein 1A [Bombyx mori]
BMSK0002589	2.536	4.69	0.869563	8.11629e-07	2.12609e-08	XP_004932352.2|1.2e-218|arf-GAP with SH3 domain, ANK repeat and PH domain-containing protein 2 isoform X1 [Bombyx mori]
BMSK0002591	30.51	27.05	-0.660817	6.81269e-05	2.57433e-06	XP_004932349.1|0.0e+00|sequestosome-1 isoform X2 [Bombyx mori]
BMSK0002592	6.253	17.083	0.952011	1.18237e-06	3.16742e-08	NP_001040497.1|4.2e-152|exosc7 protein [Bombyx mori]
BMSK0002602	993.703	904.14	-0.635734	2.22479e-06	6.26171e-08	NP_001106744.1|2.0e-70|antennal binding protein precursor [Bombyx mori]
BMSK0002604	9.466	1.946	-2.62133	2.657e-08	5.65366e-10	XP_004932433.3|1.8e-65|general odorant-binding protein 56d [Bombyx mori]
BMSK0002607	921.966	712.41	-0.851968	2.82909e-07	7.02717e-09	NP_001153665.1|4.4e-73|odorant binding protein LOC100301497 precursor [Bombyx mori]
BMSK0002636	14.91	12.593	-0.579331	0.000716133	3.53938e-05	XP_004932325.1|0.0e+00|phosphatidate phosphatase LPIN2 isoform X3 [Bombyx mori]
BMSK0002641	1.303	3.373	0.861015	1.46644e-05	4.81761e-07	XP_012551120.1|0.0e+00|histone-lysine N-methyltransferase, H3 lysine-79 specific isoform X2 [Bombyx mori]
BMSK0002643	3.183	8.263	1.11145	0.000364915	1.6303e-05	XP_004932320.1|3.6e-122|ankyrin repeat domain-containing protein 49 [Bombyx mori]
BMSK0002672	9.286	8.353	-0.538167	0.00104933	5.3552e-05	XP_021206212.1|6.4e-174|septin-7 [Bombyx mori]
BMSK0002675	3.816	8.943	1.18126	1.9894e-05	6.72915e-07	XP_004930221.1|5.9e-151|phospholipid scramblase 1 [Bombyx mori]
BMSK0002685	21.183	11.38	-1.40865	7.48462e-21	5.90089e-23	XP_022821383.1|1.1e-261|facilitated trehalose transporter Tret1-like [Spodoptera litura]
BMSK0002693	2.2	0.94	-1.48306	0.0195707	0.00158776	ABG42998.1|7.3e-219|splicing factor 45 [Bombyx mori]
BMSK0002694	8.686	5.83	-1.16323	0.000315179	1.3894e-05	XP_021206315.1|2.8e-33|uncharacterized protein LOC101741168 isoform X1 [Bombyx mori]
BMSK0002702	33.246	71.59	0.609059	0.00357433	0.00020992	XP_004930212.1|2.2e-209|nuclear speckle splicing regulatory protein 1 [Bombyx mori]
BMSK0002727	13.86	10.986	-0.836637	5.24278e-06	1.56448e-07	NP_001036961.1|0.0e+00|wing disc-specific protein [Bombyx mori]
BMSK0002745	17.98	18.613	-0.449629	0.0104832	0.000743846	XP_021206361.1|0.0e+00|very long-chain-fatty-acid--CoA ligase bubblegum isoform X1 [Bombyx mori]
BMSK0002770	147.713	137.75	-0.589891	0.00024662	1.05999e-05	XP_004930150.1|2.0e-125|sulfotransferase family cytosolic 1B member 1 isoform X1 [Bombyx mori]
BMSK0002771	19.696	7.253	-1.87712	8.15581e-19	7.46717e-21	XP_012549333.1|3.2e-103|sulfotransferase 1C3 isoform X1 [Bombyx mori]
BMSK0002775	2.173	7.826	1.2797	0.000119773	4.77222e-06	NP_001239600.1|1.2e-293|luciferin 4-monooxygenase [Bombyx mori]
BMSK0002787	26.55	84.206	1.15516	2.10414e-07	5.11943e-09	XP_004930141.1|1.7e-77|proline-rich extensin-like protein EPR1 [Bombyx mori]
BMSK0002793	24.123	48.34	0.506822	0.0123724	0.000922159	NP_001040320.1|2.4e-283|Upf3 regulator of nonsense transcripts-like protein B [Bombyx mori]
BMSK0002804	2.36	0.66	-2.23297	5.02423e-20	4.34445e-22	KOB76328.1|0.0e+00|Serine protease P54, partial [Operophtera brumata]
BMSK0002812	2.496	5.213	0.555574	0.0201437	0.00164619	XP_021206249.1|0.0e+00|LOW QUALITY PROTEIN: uncharacterized protein LOC101737452 [Bombyx mori]
BMSK0002833	3.063	10.066	1.19088	2.33986e-15	2.6382e-17	XP_004930525.2|7.2e-287|uncharacterized protein LOC101740833 [Bombyx mori]
BMSK0002846	27.59	83.68	1.09406	4.53679e-10	7.769e-12	XP_004930083.1|1.2e-173|mitochondrial enolase superfamily member 1 [Bombyx mori]
BMSK0002854	73.24	79.7	-0.377006	0.00477909	0.000288868	XP_004930078.1|0.0e+00|lamin-C [Bombyx mori]
BMSK0002882	2.296	7.786	1.14061	0.0257189	0.00225007	XP_004930057.3|7.6e-151|protein rolling stone [Bombyx mori]
BMSK0002887	6.733	5.18	-0.913163	7.85984e-05	2.9986e-06	XP_004930268.1|4.0e-169|lipid droplet-associated hydrolase-like [Bombyx mori]
BMSK0002899	78.133	63.376	-0.782573	4.55887e-07	1.16716e-08	XP_004930044.1|3.4e-235|ornithine aminotransferase, mitochondrial [Bombyx mori]
BMSK0002918	2.176	6.056	0.853721	0.0348822	0.00330015	XP_012549317.2|8.6e-189|glycosaminoglycan xylosylkinase homolog [Bombyx mori]
BMSK0002956	5.333	3.073	-1.21985	0.000430829	1.96085e-05	XP_012549321.1|7.5e-268|uncharacterized protein LOC101747185 [Bombyx mori]
BMSK0002979	138.286	96.866	-0.997061	2.05449e-15	2.29903e-17	NP_001040426.1|1.7e-156|alcohol dehydrogenase precursor [Bombyx mori]
BMSK0002982	42.26	33.483	-0.830168	0.0123724	0.000921574	NP_001040426.1|1.8e-66|alcohol dehydrogenase precursor [Bombyx mori]
BMSK0002986	456.436	888.936	0.44803	0.0198734	0.00162069	XP_012543884.2|2.4e-155|15-hydroxyprostaglandin dehydrogenase [NAD(+)] [Bombyx mori]
BMSK0002999	17.896	13.873	-0.796849	2.03897e-06	5.65228e-08	XP_012543925.1|2.1e-215|sulfite oxidase isoform X2 [Bombyx mori]
BMSK0003007	354.37	262.42	-0.915873	1.31358e-07	3.15142e-09	XP_021202136.1|1.1e-132|alpha-crystallin B chain [Bombyx mori]
BMSK0003024	797.11	1567.5	0.482647	6.29871e-06	1.95433e-07	XP_014362613.1|6.8e-200|PREDICTED: arginine kinase isoform X1 [Papilio machaon]
BMSK0003028	10.353	25.9	0.788123	0.0150307	0.00116463	XP_004923885.1|6.7e-106|1,2-dihydroxy-3-keto-5-methylthiopentene dioxygenase [Bombyx mori]
BMSK0003029	2.066	1.346	-1.15893	0.0487211	0.00493571	XP_012543920.1|7.4e-146|uncharacterized protein LOC101740045 [Bombyx mori]
BMSK0003056	11.473	10.686	-0.375824	0.0403099	0.00395034	BAI49425.1|4.1e-288|neuroglian [Mythimna separata]
BMSK0003084	35.443	23.29	-1.10031	4.41752e-13	5.80465e-15	XP_004926609.1|9.3e-279|synaptic vesicle glycoprotein 2C [Bombyx mori]
BMSK0003086	4.003	2.803	-0.960988	1.59404e-05	5.28372e-07	XP_004926628.1|3.1e-34|mothers against decapentaplegic homolog 6 [Bombyx mori]
BMSK0003099	1.513	0.77	-1.26289	0.0429781	0.00426284	XP_012546171.1|1.4e-272|scavenger receptor class B member 1-like isoform X1 [Bombyx mori]
BMSK0003117	271.826	307.003	-0.304625	0.00771831	0.000508099	XP_012546182.1|6.6e-169|squid protein homologue isoform X2 [Bombyx mori]
BMSK0003136	3.286	0.393	-3.0459	1.69816e-08	3.54144e-10	XP_004925281.1|1.0e-104|iodotyrosine deiodinase 1 [Bombyx mori]
BMSK0003147	21.736	44.12	0.565908	0.00119536	6.17069e-05	XP_004925273.2|2.4e-270|organic cation/carnitine transporter 7 [Bombyx mori]
BMSK0003153	3.503	4.393	-0.807086	0.000154038	6.26809e-06	XP_004925272.1|1.8e-252|protein TBRG4 [Bombyx mori]
BMSK0003193	17.393	17.456	-0.478151	0.00492051	0.000299193	XP_004925258.1|1.6e-306|splicing factor 3A subunit 1 isoform X1 [Bombyx mori]
BMSK0003200	5.81	8.73	-0.484231	0.00889015	0.000602736	XP_004925255.1|3.3e-271|F-box only protein 9 [Bombyx mori]
BMSK0003201	35.093	68.606	0.477589	6.13355e-05	2.28266e-06	AFN25812.1|5.7e-79|adaptor protein complex-1 sigma subunit transcript a [Bombyx mori]
BMSK0003217	1.453	0	-3.20741	1.68695e-05	5.64891e-07	XP_021203052.1|6.1e-99|cell division cycle protein 16 homolog [Bombyx mori]
BMSK0003223	15.623	30.303	0.48233	0.000561886	2.68177e-05	XP_012552330.2|2.7e-207|CDK5 regulatory subunit-associated protein 3 [Bombyx mori]
BMSK0003272	10.2	2.796	-2.31595	4.78049e-30	2.31e-32	XP_026759614.1|5.5e-273|NADP-dependent malic enzyme-like isoform X1 [Galleria mellonella]
BMSK0003281	48.576	94.84	0.469823	0.000430829	1.9613e-05	NP_001037099.1|4.6e-298|chorion b-ZIP transcription factor [Bombyx mori]
BMSK0003283	3059.26	3625.76	-0.254249	0.0333723	0.00312335	NP_001037162.1|5.7e-114|ribosomal protein L15 [Bombyx mori]
BMSK0003289	4.03	3.203	-0.804081	0.0051091	0.000314	XP_004930556.1|0.0e+00|vacuolar protein sorting-associated protein 16 homolog [Bombyx mori]
BMSK0003306	64.206	63.88	-0.461128	0.0008368	4.18542e-05	NP_001093319.1|2.4e-160|heterogeneous nuclear ribonucleoprotein A1 [Bombyx mori]
BMSK0003358	47.64	101.6	0.592276	0.000141216	5.71041e-06	XP_004930585.1|1.7e-184|renin receptor isoform X2 [Bombyx mori]
BMSK0003365	60.583	61.32	-0.468781	0.027657	0.00246506	NP_001036958.1|4.9e-92|p23-like protein [Bombyx mori]
BMSK0003372	1112.19	1941.48	0.436366	0.00114045	5.8492e-05	KOB74496.1|5.5e-126|Luciferin 4-monooxygenase [Operophtera brumata]
BMSK0003376	5.786	12.93	0.651959	0.000580044	2.79302e-05	XP_021206591.1|0.0e+00|transcription elongation factor B polypeptide 3 [Bombyx mori]
BMSK0003403	23.086	49.136	0.587611	0.000238007	1.01692e-05	XP_004930616.1|7.7e-227|circumsporozoite protein [Bombyx mori]
BMSK0003422	38.02	78.443	0.541889	8.7956e-05	3.37776e-06	XP_012549688.1|2.6e-293|facilitated trehalose transporter Tret1 [Bombyx mori]
BMSK0003443	49.766	58.3	-0.354857	0.0290722	0.00261738	XP_004930634.1|3.2e-151|uncharacterized protein LOC101737963 [Bombyx mori]
BMSK0003460	3.843	7.68	0.496135	0.0383358	0.00372113	XP_004925682.1|0.0e+00|DNA ligase 3 [Bombyx mori]
BMSK0003466	1494.02	2564.44	0.282559	0.0310992	0.00284733	XP_004925684.1|9.2e-159|SCO-spondin [Bombyx mori]
BMSK0003468	1.603	1.07	-1.16478	0.0209002	0.00171865	XP_021203345.1|2.0e-110|suppressor of lurcher protein 1-like [Bombyx mori]
BMSK0003473	4.696	4.456	-0.569972	0.0331548	0.00309175	KOB76052.1|9.6e-132|Angiotensin-converting enzyme, partial [Operophtera brumata]
BMSK0003515	6.656	6.42	-0.548268	0.0105473	0.000750185	XP_004923544.1|0.0e+00|probable 2-oxoglutarate dehydrogenase E1 component DHKTD1 homolog, mitochondrial isoform X1 [Bombyx mori]
BMSK0003572	39.01	31.616	-0.818729	1.26339e-05	4.10206e-07	XP_012553316.1|3.2e-68|transmembrane protein 135 isoform X2 [Bombyx mori]
BMSK0003598	20.33	16.463	-0.785391	0.0053702	0.000333702	NP_001036974.1|1.8e-118|glutathione S-transferase delta 2 [Bombyx mori]
BMSK0003613	10.673	11.413	-0.397994	0.0183856	0.00147914	NP_001182394.1|7.8e-118|phenylalanyl-tRNA synthetase alpha subunit [Bombyx mori]
BMSK0003637	34.856	59.783	0.280992	0.0306943	0.00280766	OAD59955.1|8.2e-20|hypothetical protein WN48_07866 [Eufriesea mexicana]
BMSK0003647	18.62	16.176	-0.684352	0.00295016	0.000168066	XP_004927461.1|4.0e-225|actin-related protein 10 [Bombyx mori]
BMSK0003652	0.333	0	-1.87437	0.0400039	0.00391018	XP_021209179.1|2.2e-77|prostaglandin E2 receptor EP2 subtype [Bombyx mori]
BMSK0003679	202.996	209.35	-0.455732	0.00299841	0.000171578	NP_001040158.1|1.2e-227|transketolase [Bombyx mori]
BMSK0003684	42.04	11.683	-2.2055	8.81482e-11	1.44971e-12	XP_012553055.1|1.5e-61|uncharacterized protein LOC105842975 [Bombyx mori]
BMSK0003714	40.843	16.38	-1.81975	1.88665e-40	5.91778e-43	XP_013147518.1|3.1e-156|PREDICTED: acyl-CoA synthetase short-chain family member 3, mitochondrial [Papilio polytes]
BMSK0003727	5.65	21.866	1.4253	8.38549e-13	1.1374e-14	XP_026746110.1|1.5e-170|uncharacterized protein LOC113507456 [Trichoplusia ni]
BMSK0003760	0.873	1.66	0.722116	0.0123706	0.00091768	XP_012553047.1|0.0e+00|rho GTPase-activating protein 7 isoform X1 [Bombyx mori]
BMSK0003774	0.616	4.18	2.01663	8.73167e-05	3.34581e-06	XP_004931387.1|6.7e-192|putative nuclease HARBI1 [Bombyx mori]
BMSK0003781	3.97	3.913	-0.508873	0.0113622	0.000830303	XP_004931390.2|0.0e+00|putative DNA helicase Ino80 [Bombyx mori]
BMSK0003791	17.88	35.833	0.502732	0.0366576	0.0035023	XP_004931277.1|6.1e-142|uncharacterized protein LOC101736728 [Bombyx mori]
BMSK0003792	8.963	16.013	0.648337	0.00889015	0.000601443	NP_001040422.1|6.8e-91|transcription initiation factor TFIID subunit 12 [Bombyx mori]
BMSK0003795	12.113	7.133	-1.22859	1.5699e-20	1.30426e-22	XP_012550319.1|0.0e+00|activating signal cointegrator 1 complex subunit 3 [Bombyx mori]
BMSK0003817	23.42	21.95	-0.562525	0.0010312	5.24516e-05	XP_004931298.1|1.1e-132|facilitated trehalose transporter Tret1 [Bombyx mori]
BMSK0003823	29.233	30.23	-0.450083	0.0239071	0.00204807	PZC76900.1|8.3e-175|hypothetical protein B5X24_HaOG204039 [Helicoverpa armigera]
BMSK0003887	0.64	4.393	2.02878	9.42874e-06	2.98145e-07	XP_004931346.1|1.1e-149|regucalcin [Bombyx mori]
BMSK0003915	3.64	7.643	0.567729	0.0102391	0.000724747	XP_004931420.1|0.0e+00|probable DNA mismatch repair protein Msh6 isoform X1 [Bombyx mori]
BMSK0003942	168.826	175.69	-0.4433	0.00373366	0.000221247	XP_004931377.1|1.2e-131|uncharacterized protein LOC101737964 [Bombyx mori]
BMSK0003964	85.643	75.343	-0.676399	4.58654e-07	1.17813e-08	AEW43170.1|1.3e-288|UDP-glycosyltransferase UGT40H1 [Bombyx mori]
BMSK0003987	4.176	4.336	-0.563508	0.00638683	0.000411748	BAS31078.1|3.1e-280|receptor type guanylyl cyclase [Bombyx mori]
BMSK0004034	26.603	52.443	0.478269	0.0147396	0.00113709	XP_004927471.1|7.3e-149|uncharacterized protein LOC101738255 isoform X2 [Bombyx mori]
BMSK0004092	22.11	0	-7.24478	1.95946e-45	4.81726e-48	XP_013183364.1|4.2e-111|PREDICTED: uncharacterized protein LOC106129371 [Amyelois transitella]
BMSK0004098	1.976	0.016	-4.71404	2.7307e-15	3.12516e-17	XP_012545524.1|0.0e+00|proclotting enzyme [Bombyx mori]
BMSK0004105	3.89	8.28	0.573585	0.000279359	1.21255e-05	NP_001036993.1|6.0e-108|ras-like protein 2 [Bombyx mori]
BMSK0004107	3.566	8.646	0.769868	2.68245e-05	9.18709e-07	XP_004925787.1|3.2e-36|uncharacterized protein LOC101744609 isoform X1 [Bombyx mori]
BMSK0004117	9.453	26.226	0.921901	0.016811	0.00132396	XP_004925798.1|1.5e-70|uncharacterized protein LOC101745903 [Bombyx mori]
BMSK0004129	8.34	9.8	-0.487335	0.00526223	0.000325209	XP_021204227.1|3.1e-124|dystrophin [Bombyx mori]
BMSK0004149	0.676	0.026	-2.92766	9.63322e-05	3.74027e-06	XP_023953350.1|3.2e-60|uncharacterized protein LOC112057091 [Bicyclus anynana]
BMSK0004159	0.31	2.096	1.8776	0.00200932	0.00011038	XP_012545181.2|6.2e-212|uncharacterized protein LOC105841511 [Bombyx mori]
BMSK0004161	40.48	40.92	-0.476626	0.006426	0.000415108	XP_004925371.1|6.8e-184|putative inorganic phosphate cotransporter isoform X1 [Bombyx mori]
BMSK0004162	1.693	0.19	-2.17831	0.00911333	0.000625788	XP_004925371.1|1.5e-82|putative inorganic phosphate cotransporter isoform X1 [Bombyx mori]
BMSK0004163	56.726	113.74	0.504787	4.43787e-05	1.59516e-06	XP_004925372.1|2.5e-274|putative inorganic phosphate cotransporter [Bombyx mori]
BMSK0004164	4.09	1.5	-1.8303	1.54577e-06	4.21955e-08	XP_004925373.1|1.3e-262|putative inorganic phosphate cotransporter [Bombyx mori]
BMSK0004169	9.693	8.173	-0.958032	3.2936e-06	9.41714e-08	XP_004925374.1|2.6e-244|putative inorganic phosphate cotransporter [Bombyx mori]
BMSK0004187	22.97	13.993	-1.19038	3.61265e-14	4.44078e-16	XP_021203134.1|5.8e-263|cationic amino acid transporter 2 isoform X2 [Bombyx mori]
BMSK0004193	1.093	5.196	1.60345	0.00261149	0.000145894	XP_012545194.1|5.4e-98|uncharacterized protein LOC101735738 isoform X2 [Bombyx mori]
BMSK0004194	152.346	107.53	-0.916635	2.62706e-12	3.63014e-14	XP_012545194.1|1.4e-249|uncharacterized protein LOC101735738 isoform X2 [Bombyx mori]
BMSK0004196	12.266	11.903	-0.543484	0.00770514	0.000505576	XP_004925384.1|1.9e-305|probable ATP-dependent RNA helicase DDX56 [Bombyx mori]
BMSK0004197	8.94	5.836	-2.31488	6.87933e-30	3.38251e-32	XP_021203145.1|6.5e-49|uncharacterized protein LOC101736090 isoform X4 [Bombyx mori]
BMSK0004205	1.443	0.996	-1.00253	0.00377154	0.000223811	OWR52085.1|0.0e+00|Myosin heavy chain muscle [Danaus plexippus plexippus]
BMSK0004207	1.663	7.7	1.63021	2.55286e-07	6.29776e-09	XP_021203155.1|2.4e-220|uncharacterized protein LOC101739635 [Bombyx mori]
BMSK0004246	7.846	17.006	0.980295	7.00974e-12	1.00428e-13	NP_001040266.1|3.4e-137|peroxisomal membrane anchor protein [Bombyx mori]
BMSK0004247	11.74	8.646	-0.925033	2.03547e-05	6.90224e-07	XP_004925176.1|0.0e+00|uncharacterized protein LOC101746184 [Bombyx mori]
BMSK0004248	6.03	4.643	-0.824316	0.0299203	0.00270896	XP_004925177.1|6.6e-183|glycoprotein-N-acetylgalactosamine 3-beta-galactosyltransferase 1 isoform X2 [Bombyx mori]
BMSK0004258	85.7	86.106	-0.47024	0.00175613	9.49825e-05	XP_004925182.1|1.9e-216|BUB3-interacting and GLEBS motif-containing protein ZNF207 isoform X1 [Bombyx mori]
BMSK0004282	0.656	0	-2.23969	0.00929848	0.0006415	XP_022814027.1|1.1e-72|uncharacterized protein LOC111347874 [Spodoptera litura]
BMSK0004387	13.65	14.436	-0.423623	0.0363362	0.00346851	XP_004932107.1|2.4e-178|protein spinster isoform X2 [Bombyx mori]
BMSK0004399	55.613	58.053	-0.42545	0.00669053	0.000433898	XP_012550973.1|0.0e+00|serine/arginine repetitive matrix protein 1 isoform X2 [Bombyx mori]
BMSK0004408	3.023	7.573	0.800279	0.00187811	0.000102376	XP_021207597.1|0.0e+00|uncharacterized protein LOC101735710 isoform X3 [Bombyx mori]
BMSK0004428	4.91	3.05	-1.11122	0.0120545	0.000892131	PZC78373.1|3.8e-207|hypothetical protein B5X24_HaOG202196 [Helicoverpa armigera]
BMSK0004430	74.4	77.466	-0.428769	0.047612	0.00480044	NP_001093285.1|2.1e-78|coiled-coil-helix-coiled-coil-helix domain-containing protein 2, mitochondrial-like [Bombyx mori]
BMSK0004450	5.456	0.636	-3.7555	9.13676e-15	1.06115e-16	XP_021207561.1|3.4e-88|snake venom serine proteinase 4a isoform X4 [Bombyx mori]
BMSK0004455	5.42	10.61	0.467586	0.0278916	0.00249218	XP_004932148.1|0.0e+00|AP-2 complex subunit alpha [Bombyx mori]
BMSK0004476	14.856	15.24	-0.46222	0.014452	0.00110755	NP_001243983.1|0.0e+00|ATP-binding cassette transporter subfamily B [Bombyx mori]
BMSK0004479	88.876	82.556	-0.586771	3.21473e-07	8.06679e-09	XP_004932167.1|0.0e+00|uncharacterized protein LOC101741832 [Bombyx mori]
BMSK0004501	235.873	409.213	0.295733	0.041164	0.0040515	NP_001037596.1|3.0e-141|ALY [Bombyx mori]
BMSK0004515	149.396	172.426	-0.287246	0.0322798	0.00297035	XP_021207529.1|3.5e-246|enolase isoform X1 [Bombyx mori]
BMSK0004525	24.073	43.523	0.351977	0.0354992	0.00337056	XP_004932208.1|0.0e+00|transmembrane 9 superfamily member 3 [Bombyx mori]
BMSK0004571	162.136	296.073	0.366737	0.0250348	0.00216476	NP_001093087.1|1.9e-61|mobility group protein 1B [Bombyx mori]
BMSK0004580	9.553	19.166	0.498664	0.00845999	0.000564429	NP_001243923.1|2.5e-138|tyramine beta hydroxylase precursor [Bombyx mori]
BMSK0004635	31.116	60.483	0.453769	0.00597399	0.000377806	NP_001182393.1|0.0e+00|carboxyl/cholinesterase 7 precursor [Bombyx mori]
BMSK0004648	4.173	4.163	-0.512371	0.0225103	0.00188872	XP_021201952.1|0.0e+00|myosin-IB isoform X2 [Bombyx mori]
BMSK0004680	18.283	17.28	-0.59153	0.000215064	9.17066e-06	XP_012553382.1|2.0e-177|annexin isoform X3 [Bombyx mori]
BMSK0004712	7.386	9.54	0.557021	0.000810707	4.03429e-05	XP_012553409.1|7.7e-117|ras-related protein Ral-a isoform X1 [Bombyx mori]
BMSK0004714	4.306	8.7	0.509884	0.00161058	8.58811e-05	XP_004923711.1|2.2e-164|ubiquitin carboxyl-terminal hydrolase 30 homolog isoform X1 [Bombyx mori]
BMSK0004718	42.16	79.866	0.510101	8.06124e-08	1.85881e-09	XP_021201941.1|0.0e+00|titin [Bombyx mori]
BMSK0004726	11.19	5.446	-1.50264	1.42088e-13	1.81886e-15	XP_012553437.1|0.0e+00|glucose dehydrogenase [FAD, quinone] isoform X1 [Bombyx mori]
BMSK0004756	17.563	52.78	1.06706	6.00689e-07	1.56843e-08	XP_021208941.1|4.2e-124|probable allantoicase [Bombyx mori]
BMSK0004761	12.31	11.75	-0.440282	0.0129667	0.000973932	XP_004922890.1|0.0e+00|LOW QUALITY PROTEIN: set1/Ash2 histone methyltransferase complex subunit ASH2 [Bombyx mori]
BMSK0004762	18.52	17.613	-0.776592	0.00151187	8.03615e-05	XP_004922950.1|1.0e-198|2-acylglycerol O-acyltransferase 2-A [Bombyx mori]
BMSK0004763	11.896	8.55	-1.052	1.21582e-07	2.88187e-09	NP_001303996.1|6.1e-201|2-acylglycerol O-acyltransferase 2-A-like [Bombyx mori]
BMSK0004785	1.016	0.65	-1.09434	0.00262423	0.000146829	NP_001269149.1|0.0e+00|glutamyl aminopeptidase-like precursor [Bombyx mori]
BMSK0004789	0.646	3.26	1.71276	4.50903e-06	1.32259e-07	XP_026756400.1|1.8e-171|uncharacterized protein LOC113516220 [Galleria mellonella]
BMSK0004798	5.463	10.84	0.492392	0.00885168	0.000598066	XP_021208955.1|0.0e+00|uncharacterized protein LOC101744971 [Bombyx mori]
BMSK0004807	17.236	18.123	-0.509986	0.0162517	0.00127165	XP_012552729.2|2.6e-92|protein GDAP2 homolog [Bombyx mori]
BMSK0004818	11.83	9.516	-0.801068	0.000576238	2.76794e-05	XP_004922930.1|6.6e-300|fatty-acid amide hydrolase 2-A isoform X1 [Bombyx mori]
BMSK0004847	58.2	62.21	-0.393747	0.0164241	0.00128792	XP_004922937.1|2.1e-167|inorganic pyrophosphatase [Bombyx mori]
BMSK0004880	35.783	34.736	-0.526815	0.0108371	0.000777024	NP_001040155.1|2.0e-140|short-chain dehydrogenease/reductase-like [Bombyx mori]
BMSK0004919	1.716	3.873	0.660139	0.00690487	0.000449554	XP_021203025.1|0.0e+00|mitotic checkpoint serine/threonine-protein kinase BUB1 beta [Bombyx mori]
BMSK0004959	267.566	301.676	-0.327481	0.0114564	0.000838152	NP_001040450.1|7.5e-288|H+ transporting ATP synthase beta subunit isoform 1 [Bombyx mori]
BMSK0004981	311.646	349.793	-0.331467	0.0272024	0.00241645	XP_021202281.1|3.0e-222|arylsulfatase B-like [Bombyx mori]
BMSK0004982	2.763	1.536	-1.27406	0.000311398	1.37009e-05	XP_021202268.1|3.5e-219|arylsulfatase B [Bombyx mori]
BMSK0005003	2.406	1.743	-0.921437	0.00711041	0.000463805	KOB76383.1|2.1e-78|putative sodium-dependent multivitamin transporter [Operophtera brumata]
BMSK0005075	401.556	905.97	0.671033	4.01775e-07	1.02521e-08	XP_012550119.1|2.2e-81|uncharacterized protein LOC101744812 [Bombyx mori]
BMSK0005079	33.36	38.426	-0.2955	0.0391648	0.00382049	XP_012550119.1|1.4e-144|uncharacterized protein LOC101744812 [Bombyx mori]
BMSK0005080	28.443	33.026	-0.286077	0.0429781	0.00426	OWR44457.1|7.8e-162|hypothetical protein KGM_208962 [Danaus plexippus plexippus]
BMSK0005087	30.243	31.85	-0.421141	0.0210094	0.00172941	XP_004931128.1|0.0e+00|V-type proton ATPase 116 kDa subunit a [Bombyx mori]
BMSK0005105	3.47	8.34	0.757093	0.000194431	8.15703e-06	XP_026496731.1|0.0e+00|membrane-associated protein Hem [Vanessa tameamea]
BMSK0005113	16.6	34.243	0.454789	3.22433e-05	1.12616e-06	XP_012550192.1|0.0e+00|mannosyl-oligosaccharide alpha-1,2-mannosidase IA isoform X2 [Bombyx mori]
BMSK0005120	38.083	72.206	0.42406	0.0087178	0.000585325	XP_004931147.1|4.9e-55|CDGSH iron-sulfur domain-containing protein 2 homolog [Bombyx mori]
BMSK0005133	18.96	10	-1.37682	7.25399e-12	1.04542e-13	XP_004931158.1|5.7e-137|tetratricopeptide repeat protein 1 [Bombyx mori]
BMSK0005134	36.586	29.666	-0.712617	5.39936e-09	1.06193e-10	XP_004931159.1|2.3e-193|protein Lilipod isoform X1 [Bombyx mori]
BMSK0005149	4005.23	4669.53	-0.276583	0.0302785	0.00275936	NP_001296077.1|3.7e-78|40S ribosomal protein S14 [Plutella xylostella]
BMSK0005160	60.266	67.013	-0.33923	0.00772748	0.000509663	XP_026492826.1|9.4e-269|pyruvate kinase-like isoform X2 [Vanessa tameamea]
BMSK0005164	137.33	218.99	0.281212	0.0367864	0.00351773	XP_021206940.1|3.5e-293|calcium-activated potassium channel slowpoke isoform X2 [Bombyx mori]
BMSK0005188	7.536	21.323	0.987082	2.1355e-06	5.97418e-08	XP_004931255.1|3.6e-278|alkylglycerol monooxygenase [Bombyx mori]
BMSK0005190	0.84	0	-3.69941	1.21582e-07	2.88597e-09	XP_004931256.1|0.0e+00|carcinine transporter [Bombyx mori]
BMSK0005221	73.63	81.526	-0.349602	0.0136936	0.00104246	XP_026764648.1|4.3e-27|moesin/ezrin/radixin homolog 1-like isoform X1 [Galleria mellonella]
BMSK0005227	5.846	6.09	-0.429875	0.0421096	0.00415527	XP_004931219.1|0.0e+00|neurexin-4 isoform X1 [Bombyx mori]
BMSK0005228	61.986	55.076	-0.661246	0.00128429	6.70669e-05	NP_001036835.1|1.1e-52|cuticular protein RR-1 motif 4 precursor [Bombyx mori]
BMSK0005229	27.46	19.276	-0.990473	0.00073068	3.62367e-05	NP_001166743.1|8.8e-53|cuticular protein RR-1 motif 5 precursor [Bombyx mori]
BMSK0005258	18.016	16.6	-0.55878	0.0097844	0.000681822	XP_004930337.1|2.2e-168|ankyrin repeat domain-containing protein 29 isoform X3 [Bombyx mori]
BMSK0005300	0.476	0.073	-2.04075	0.0135106	0.00102738	NP_001104817.1|0.0e+00|hemocytin [Bombyx mori]
BMSK0005332	38.313	42.72	-0.337969	0.0109617	0.000790808	XP_012549469.1|0.0e+00|serine/arginine repetitive matrix protein 2 isoform X2 [Bombyx mori]
BMSK0005336	31.393	21.426	-0.805634	7.34704e-10	1.29551e-11	XP_004930377.1|1.8e-163|SEC14-like protein 2 isoform X1 [Bombyx mori]
BMSK0005351	29.36	53.69	0.378313	0.0107998	0.000772725	XP_004934079.1|1.9e-58|uncharacterized protein LOC101742715 [Bombyx mori]
BMSK0005391	2.34	2.436	-0.684608	0.0403236	0.00396194	XP_012549423.1|4.1e-73|UPF0545 protein C22orf39 homolog isoform X1 [Bombyx mori]
BMSK0005430	21.816	19.923	-0.610296	0.0129874	0.000976586	NP_001037668.1|6.6e-161|cytosolic juvenile hormone binding protein 36 kDa subunit [Bombyx mori]
BMSK0005446	0.943	2.283	0.772264	0.00106697	5.45422e-05	XP_004930520.2|0.0e+00|telomere-associated protein RIF1 [Bombyx mori]
BMSK0005461	3.483	7.4	0.584779	0.00119536	6.16117e-05	XP_022820009.1|3.8e-22|cytochrome b reductase 1-like isoform X2 [Spodoptera litura]
BMSK0005493	3.473	7.12	0.506651	0.037523	0.00362633	XP_004930466.1|0.0e+00|tetratricopeptide repeat protein 37 [Bombyx mori]
BMSK0005509	3.506	7.483	0.688774	0.00470055	0.000283602	XP_004930472.1|1.7e-292|A-kinase anchor protein 10, mitochondrial isoform X1 [Bombyx mori]
BMSK0005514	11.706	25.083	0.601279	0.000346516	1.54223e-05	XP_004930478.1|1.3e-243|nuclear cap-binding protein subunit 3 [Bombyx mori]
BMSK0005522	1.103	0.21	-2.32059	0.000151786	6.16359e-06	XP_004921545.1|4.7e-109|uncharacterized protein LOC101740706, partial [Bombyx mori]
BMSK0005523	33.9	36.486	-0.390778	0.0225103	0.00188921	NP_001106080.1|0.0e+00|nuclear hormone receptor E75 isoform B [Bombyx mori]
BMSK0005527	45.453	42.113	-0.586198	4.55418e-05	1.64083e-06	NP_001104834.1|0.0e+00|NADPH cytochrome P450 reductase [Bombyx mori]
BMSK0005536	6.106	11.96	0.482858	0.0116475	0.000856085	XP_020283123.1|1.4e-264|titin-like isoform X1 [Pseudomyrmex gracilis]
BMSK0005576	10.483	40.06	1.44376	1.66809e-14	1.9939e-16	XP_021202713.1|0.0e+00|beta-galactosidase isoform X2 [Bombyx mori]
BMSK0005582	2.3	1.463	-1.05726	0.0369929	0.00354374	XP_012544682.1|4.7e-273|uncharacterized protein LOC101743020 isoform X1 [Bombyx mori]
BMSK0005616	8.73	16.543	0.526601	0.0113622	0.00082902	NP_001040345.1|7.1e-149|syndecan binding protein [Bombyx mori]
BMSK0005644	1.006	2.906	0.976303	0.0105175	0.000747176	KPJ01778.1|0.0e+00|DNA polymerase delta catalytic subunit [Papilio xuthus]
BMSK0005650	53.113	54.316	-0.428895	0.00357433	0.000209987	KOB68179.1|4.0e-297|GTP binding protein [Operophtera brumata]
BMSK0005655	12.38	12.983	-0.42914	0.00919698	0.000632312	XP_004923227.1|1.8e-255|low-density lipoprotein receptor-related protein 2 isoform X3 [Bombyx mori]
BMSK0005663	1.263	2.433	0.564788	0.046812	0.00470037	XP_021209163.1|0.0e+00|TBC1 domain family member 9 isoform X1 [Bombyx mori]
BMSK0005666	3.706	10.913	0.947322	1.19054e-06	3.1994e-08	XP_004923234.1|4.2e-294|putative alpha-L-fucosidase [Bombyx mori]
BMSK0005676	1.983	9.13	1.56403	0.000261791	1.12741e-05	XP_004923237.1|1.8e-141|protein Tob1 [Bombyx mori]
BMSK0005687	14.64	15.356	-0.455698	0.00299172	0.000170687	XP_004923243.1|0.0e+00|cerebellar degeneration-related protein 2-like isoform X1 [Bombyx mori]
BMSK0005691	83.253	159	0.428447	0.00162521	8.69367e-05	XP_004923247.1|5.1e-68|probable nuclear transport factor 2 [Bombyx mori]
BMSK0005765	6.13	15.09	0.783751	0.0227271	0.00191126	XP_004921688.2|6.3e-173|uncharacterized protein LOC101740169 [Bombyx mori]
BMSK0005798	26.013	56.806	0.627583	0.00293227	0.00016655	XP_004921607.1|2.8e-133|transmembrane emp24 domain-containing protein 5 [Bombyx mori]
BMSK0005808	5603.54	6177.32	-0.356147	0.00307369	0.000176146	NP_001037048.1|4.8e-127|ribosomal protein L10 [Bombyx mori]
BMSK0005820	22.833	27.206	-0.391758	0.00184784	0.000100256	XP_004921589.1|7.7e-260|thioredoxin reductase 1, mitochondrial isoform X7 [Bombyx mori]
BMSK0005824	3.376	4.26	-0.44571	0.0388963	0.00378873	XP_012551818.1|0.0e+00|transmembrane GTPase Marf [Bombyx mori]
BMSK0005848	23.176	20.823	-0.511198	0.00450724	0.00026938	XP_012550116.2|5.8e-148|probable elongator complex protein 2 [Bombyx mori]
BMSK0005884	6.243	5.196	-0.745815	0.0286526	0.00256901	NP_001243974.1|4.9e-259|UDP-glycosyltransferase UGT48C1 precursor [Bombyx mori]
BMSK0005900	7.53	7.77	-0.46101	0.0240922	0.00206896	XP_012549031.2|1.2e-92|uncharacterized protein LOC101739060 [Bombyx mori]
BMSK0005918	12.326	13.15	-0.456022	0.0315522	0.00289148	XP_004922162.1|5.6e-122|ran GTPase-activating protein 1 isoform X1 [Bombyx mori]
BMSK0005921	19.29	15.896	-0.756594	0.000158577	6.50656e-06	XP_004922164.1|7.8e-133|copper chaperone for superoxide dismutase [Bombyx mori]
BMSK0005992	9.76	10.906	-0.357854	0.0175043	0.00139115	AVO00711.1|1.4e-230|cap-n-collar isoform c [Bombyx mori]
BMSK0006007	88	90.786	-0.454493	0.000646024	3.14359e-05	XP_004922215.1|8.3e-262|solute carrier family 2, facilitated glucose transporter member 1 isoform X1 [Bombyx mori]
BMSK0006043	69711.8	22910.4	-2.09817	3.69103e-84	4.06776e-87	P07856.2|1.4e-270|RecName: Full=Sericin 1; AltName: Full=Silk gum protein; Flags: Precursor
BMSK0006044	10.53	20.496	0.46353	0.015272	0.00118592	XP_004922243.1|0.0e+00|uncharacterized protein LOC101740482 [Bombyx mori]
BMSK0006049	15.34	14.576	-0.561078	0.0330899	0.00307534	XP_012549047.1|1.4e-178|ferrochelatase, mitochondrial [Bombyx mori]
BMSK0006059	4601.63	5104.32	-0.344564	0.0144895	0.00111165	XP_012547303.1|3.1e-247|ribosomal protein L4 isoform X1 [Bombyx mori]
BMSK0006084	24.566	26.896	-0.318432	0.0432438	0.00429652	XP_004922266.2|4.5e-279|cholinesterase 2 [Bombyx mori]
BMSK0006164	696.243	637.113	-0.611266	5.50425e-05	2.02513e-06	XP_012544127.1|0.0e+00|uncharacterized protein LOC101740721 [Bombyx mori]
BMSK0006181	56.53	65.873	-0.292577	0.0260424	0.0022828	XP_004924190.1|3.9e-175|U1 small nuclear ribonucleoprotein 70 kDa [Bombyx mori]
BMSK0006301	6.023	3.1	-1.39762	4.73536e-06	1.397e-07	NP_001037450.1|4.9e-253|beta-1,3-glucan recognition protein 2 precursor [Bombyx mori]
BMSK0006302	10.463	19.256	0.422903	0.0175043	0.00139191	XP_021207138.1|2.1e-257|LOW QUALITY PROTEIN: calcium-transporting ATPase type 2C member 1 [Bombyx mori]
BMSK0006339	0	1.913	2.88274	0.000194431	8.15897e-06	XP_021207227.1|8.6e-115|protein cueball [Bombyx mori]
BMSK0006346	1.823	4.853	0.89429	0.00470055	0.000283642	XP_026738265.1|0.0e+00|proline-rich extensin-like protein EPR1 isoform X1 [Trichoplusia ni]
BMSK0006394	7.383	5.456	-0.90723	0.00276969	0.000155672	XP_004931544.1|3.9e-231|BTB/POZ domain-containing protein 6-B [Bombyx mori]
BMSK0006417	1.276	0	-1.82306	0.0481707	0.00486771	XP_012550481.1|3.1e-89|zinc finger CCCH domain-containing protein 18 isoform X1 [Bombyx mori]
BMSK0006457	69.896	138.196	0.446699	6.98086e-05	2.65126e-06	XP_004931507.1|7.0e-112|TPPP family protein CG45057 [Bombyx mori]
BMSK0006460	32.566	194.356	2.07973	4.37728e-68	7.05055e-71	XP_004931504.1|1.1e-115|enoyl-CoA delta isomerase 2, mitochondrial [Bombyx mori]
BMSK0006548	69.553	130.346	0.411205	1.31658e-05	4.30208e-07	XP_004931451.1|0.0e+00|ATP-dependent RNA helicase dbp2 isoform X1 [Bombyx mori]
BMSK0006553	4.086	0.213	-3.98616	1.27945e-18	1.19311e-20	XP_021207152.1|0.0e+00|dynein intermediate chain 3, ciliary isoform X1 [Bombyx mori]
BMSK0006567	6.453	6.583	-0.473104	0.0286526	0.00257158	PCG80703.1|0.0e+00|hypothetical protein B5V51_4098 [Heliothis virescens]
BMSK0006606	38.176	69.94	0.377188	0.027657	0.00246653	XP_004932947.1|7.6e-279|esterase FE4 [Bombyx mori]
BMSK0006639	4.026	3.753	-0.582042	0.0246742	0.00212312	XP_026762658.1|0.0e+00|trimethylguanosine synthase [Galleria mellonella]
BMSK0006641	10.29	6.896	-1.05467	8.17407e-09	1.64923e-10	XP_021208067.1|0.0e+00|THO complex subunit 1 [Bombyx mori]
BMSK0006646	1.856	1.386	-0.727451	0.0111842	0.000811606	XP_026732882.1|3.6e-71|tyrosine-protein phosphatase Lar isoform X2 [Trichoplusia ni]
BMSK0006651	2.166	0.153	-3.43465	8.81291e-10	1.5764e-11	XP_012551579.1|7.1e-216|uncharacterized protein LOC101739514 isoform X1 [Bombyx mori]
BMSK0006656	3.13	3.52	-0.955926	0.00029947	1.31507e-05	XP_004932917.1|1.3e-161|protein N-terminal asparagine amidohydrolase [Bombyx mori]
BMSK0006662	6.23	7.853	-0.671313	0.000444807	2.03248e-05	XP_012551595.1|0.0e+00|E3 ubiquitin-protein ligase MARCH6 [Bombyx mori]
BMSK0006663	11.35	11.436	-0.580991	0.0362529	0.00345441	ADB08385.1|9.6e-160|solute carrier family 35 member B3 isoform 1 [Bombyx mori]
BMSK0006701	26.86	27.266	-0.447481	0.00327079	0.000189382	NP_001243937.1|1.3e-217|c-myc [Bombyx mori]
BMSK0006744	1.766	1.166	-1.02237	0.0108437	0.000778624	XP_021204477.1|3.1e-297|frizzled-2 [Bombyx mori]
BMSK0006756	51.54	48.246	-0.58919	0.000403929	1.81145e-05	NP_001040459.1|5.4e-135|proteasome subunit alpha type 6-A [Bombyx mori]
BMSK0006764	17.696	11.956	-1.06074	6.35182e-25	3.877e-27	AGR49310.1|0.0e+00|fatty acid synthase [Agrotis ipsilon]
BMSK0006801	47.11	45.783	-0.534855	0.00352747	0.000206038	NP_001170880.1|8.2e-173|forkfead transcription factor G1 [Bombyx mori]
BMSK0006832	1.366	17.1	3.04969	2.57195e-64	4.36071e-67	NP_001164651.1|6.4e-275|scavenger receptor class B member 4 [Bombyx mori]
BMSK0006863	17.073	15.073	-0.763497	1.68067e-06	4.61628e-08	XP_004929428.1|2.6e-168|putative fatty acyl-CoA reductase CG5065 [Bombyx mori]
BMSK0006867	4.03	2.873	-0.957168	0.0108371	0.000777228	XP_012548713.1|2.7e-83|putative fatty acyl-CoA reductase CG5065 [Bombyx mori]
BMSK0006902	5.36	6.666	-0.397422	0.0179846	0.00144078	XP_004929440.1|0.0e+00|N-acetylgalactosaminyltransferase 7 [Bombyx mori]
BMSK0006913	5.84	17.223	0.943413	1.72093e-10	2.85946e-12	XP_012548678.1|7.9e-189|CUGBP Elav-like family member 1 isoform X1 [Bombyx mori]
BMSK0006954	0.68	0.283	-1.58094	0.000675574	3.31602e-05	KOB78471.1|0.0e+00|Cadherin, partial [Operophtera brumata]
BMSK0006962	3.55	7.636	0.65926	0.0113622	0.000827639	XP_004929464.1|1.7e-106|headcase protein [Bombyx mori]
BMSK0006966	76.876	142.956	0.394053	0.00138004	7.25353e-05	XP_004934079.1|1.6e-57|uncharacterized protein LOC101742715 [Bombyx mori]
BMSK0006973	1.776	5.6	1.11315	0.000181999	7.57559e-06	XP_004929469.1|1.2e-109|sodium/hydrogen exchanger 9B2 isoform X4 [Bombyx mori]
BMSK0006978	38.246	23.743	-1.06445	1.63614e-14	1.94184e-16	XP_004929472.1|1.2e-171|inactive pancreatic lipase-related protein 1 [Bombyx mori]
BMSK0006979	44.76	35.11	-0.843542	1.46644e-05	4.82348e-07	XP_004929579.2|2.3e-44|putative fatty acyl-CoA reductase CG5065 [Bombyx mori]
BMSK0006984	5.536	5.34	-0.556507	0.0252986	0.00220259	XP_021205825.1|8.8e-138|ATP-binding cassette sub-family G member 4 [Bombyx mori]
BMSK0006993	2.763	5.93	0.60141	0.00050148	2.35521e-05	XP_026315771.1|9.9e-141|integral membrane protein GPR180 [Hyposmocoma kahamanoa]
BMSK0006995	24.823	27.793	-0.366561	0.0184342	0.00148618	XP_004929485.1|0.0e+00|striatin-3 isoform X1 [Bombyx mori]
BMSK0007002	159.656	152.136	-0.54768	0.00127504	6.64756e-05	XP_012548596.1|4.3e-154|juvenile hormone acid O-methyltransferase-like [Bombyx mori]
BMSK0007027	14.47	26.516	0.384089	0.00185919	0.000101187	NP_001177769.1|0.0e+00|Bm8 interacting protein precursor [Bombyx mori]
BMSK0007050	13.716	31.71	0.674424	0.000842097	4.21905e-05	XP_004929516.1|3.5e-145|proton-coupled amino acid transporter 2 [Bombyx mori]
BMSK0007064	0.723	1.87	0.903856	0.0005214	2.46202e-05	XP_012548705.1|0.0e+00|signal-induced proliferation-associated 1-like protein 2 [Bombyx mori]
BMSK0007068	1.42	0.716	-1.34587	0.0051091	0.000314743	XP_004927220.1|0.0e+00|uncharacterized protein LOC101742788 [Bombyx mori]
BMSK0007076	14.55	13.393	-0.62017	0.0330635	0.00306361	XP_004927688.1|2.6e-112|pancreatic lipase-related protein 3 isoform X2 [Bombyx mori]
BMSK0007099	6.706	13.62	0.572905	0.0125492	0.000937254	XP_004925535.1|9.4e-163|uncharacterized protein LOC101739358 isoform X1 [Bombyx mori]
BMSK0007139	35.846	80.14	0.670089	1.00297e-09	1.80256e-11	XP_012545299.1|6.3e-212|putative ATP-dependent RNA helicase me31b [Bombyx mori]
BMSK0007163	99.08	98.366	-0.505561	0.0109179	0.000786725	XP_004925574.1|5.1e-68|uncharacterized protein LOC101744608 [Bombyx mori]
BMSK0007184	21.516	55.75	0.863401	2.14324e-11	3.28863e-13	XP_004926544.1|0.0e+00|alpha-aminoadipic semialdehyde synthase, mitochondrial [Bombyx mori]
BMSK0007210	333.843	353.133	-0.399598	0.00033325	1.47753e-05	XP_021203928.1|9.0e-247|aminoacylase-1 isoform X1 [Bombyx mori]
BMSK0007232	7.206	6.866	-0.568635	0.00012624	5.0513e-06	XP_012546162.1|4.2e-49|ATP-binding cassette sub-family G member 4 [Bombyx mori]
BMSK0007271	53.716	56.453	-0.376633	0.0115706	0.000847602	NP_001266398.1|0.0e+00|ATP-binding cassette sub-family G member 1-like [Bombyx mori]
BMSK0007289	2.293	7.886	1.23026	1.09675e-07	2.56616e-09	XP_022814659.1|5.7e-34|UDP-glucuronosyltransferase 2B19-like isoform X1 [Spodoptera litura]
BMSK0007310	34.336	25.216	-0.935799	3.88514e-13	5.07216e-15	XP_012545154.1|0.0e+00|ATP-binding cassette sub-family G member 1 [Bombyx mori]
BMSK0007337	121.46	100.1	-0.743358	3.09892e-08	6.6991e-10	XP_022814477.1|1.2e-181|solute carrier family 52, riboflavin transporter, member 3-B isoform X3 [Spodoptera litura]
BMSK0007338	2613.82	2670.64	-0.466648	1.12437e-05	3.62413e-07	XP_012546452.1|1.2e-30|reticulon-1-A isoform X4 [Bombyx mori]
BMSK0007340	22.916	24.226	-0.535923	6.19929e-05	2.31764e-06	XP_021204139.1|2.7e-168|LOW QUALITY PROTEIN: serine palmitoyltransferase 2 [Bombyx mori]
BMSK0007341	8.866	3.393	-1.85449	1.6321e-27	8.99341e-30	NP_001106736.1|2.8e-218|sid-1-related gene3 precursor [Bombyx mori]
BMSK0007353	14.263	26.17	0.376115	0.00805133	0.000535117	XP_012546441.1|0.0e+00|protein borderless [Bombyx mori]
BMSK0007421	3.233	2.056	-1.73793	3.13721e-17	3.11168e-19	XP_012547428.1|1.3e-289|proton-coupled amino acid transporter-like protein pathetic [Bombyx mori]
BMSK0007427	3.82	4.383	-0.481148	0.0200692	0.0016384	XP_012547300.1|0.0e+00|phospholipase D2 isoform X1 [Bombyx mori]
BMSK0007432	8.626	5.506	-1.07946	4.95735e-20	4.2446e-22	XP_021204902.1|2.9e-234|SH3 and multiple ankyrin repeat domains protein 3 [Bombyx mori]
BMSK0007437	2.356	5.046	0.677253	0.00324495	0.000187061	XP_004928116.1|0.0e+00|WD repeat-containing protein 19 isoform X1 [Bombyx mori]
BMSK0007450	4.973	2.93	-1.31604	3.59924e-09	6.92631e-11	XP_012547165.1|1.4e-148|LOW QUALITY PROTEIN: nose resistant to fluoxetine protein 6 [Bombyx mori]
BMSK0007492	2.01	1.263	-1.0931	0.0057234	0.000357591	XP_012547176.1|5.0e-234|uncharacterized protein LOC101742063 isoform X1 [Bombyx mori]
BMSK0007496	16.273	31.336	0.437194	0.0185966	0.00150084	XP_004927948.1|0.0e+00|eukaryotic translation initiation factor 5B [Bombyx mori]
BMSK0007497	4.843	4.133	-0.619321	0.0196452	0.00159713	XP_026491251.1|5.8e-259|ATP-dependent RNA helicase SUV3 homolog, mitochondrial [Vanessa tameamea]
BMSK0007498	22.173	16.63	-0.984641	4.21066e-08	9.35227e-10	XP_012547201.1|1.4e-180|uncharacterized protein LOC105841917 isoform X1 [Bombyx mori]
BMSK0007499	10.026	28.343	1.00562	6.14131e-08	1.39007e-09	XP_004927947.1|2.5e-143|transcriptional adapter 1 [Bombyx mori]
BMSK0007502	1.183	12.51	2.62374	1.21842e-07	2.90248e-09	XP_004927940.3|2.8e-95|lipopolysaccharide-induced tumor necrosis factor-alpha factor homolog [Bombyx mori]
BMSK0007504	18.343	0.49	-2.5974	0.00138731	7.30347e-05	XP_004927940.3|5.6e-96|lipopolysaccharide-induced tumor necrosis factor-alpha factor homolog [Bombyx mori]
BMSK0007528	10.82	26.103	0.766704	3.03338e-07	7.58602e-09	XP_021193348.1|0.0e+00|protein lava lamp-like [Helicoverpa armigera]
BMSK0007544	5.163	5.053	-0.525526	0.0232498	0.00197691	XP_004927919.1|3.6e-68|neurogenic protein mastermind [Bombyx mori]
BMSK0007546	10.086	20.863	0.423457	0.0421972	0.00416749	NP_001040120.1|7.3e-160|elongation protein 4-like protein [Bombyx mori]
BMSK0007558	0.19	0.866	1.458	0.0126784	0.000949234	XP_004928074.3|0.0e+00|cytoplasmic dynein 2 heavy chain 1 [Bombyx mori]
BMSK0007560	0.176	1.003	1.82363	3.61476e-05	1.26866e-06	XP_004928073.2|0.0e+00|laminin subunit beta-1 [Bombyx mori]
BMSK0007562	0.916	2.663	1.01453	0.000455237	2.09557e-05	XP_004928074.3|0.0e+00|cytoplasmic dynein 2 heavy chain 1 [Bombyx mori]
BMSK0007591	5.896	12.396	0.559998	0.0247607	0.00213383	XP_004927886.1|6.2e-100|ethanolamine kinase [Bombyx mori]
BMSK0007628	56.743	64.35	-0.305769	0.0287073	0.00257967	XP_022829002.1|4.9e-282|T-complex protein 1 subunit beta [Spodoptera litura]
BMSK0007630	369.006	645.703	0.273389	0.0325277	0.00300018	NP_001036985.1|3.3e-100|heat shock protein hsp21.4 [Bombyx mori]
BMSK0007633	0.65	1.85	1.16716	0.0225103	0.00188874	XP_004927859.1|1.3e-130|LIM domain only protein 3 [Bombyx mori]
BMSK0007662	15.793	29.546	0.369602	0.00970934	0.000674122	XP_026747208.1|2.1e-257|ufm1-specific protease 2 [Trichoplusia ni]
BMSK0007694	5.2	13.416	0.859639	5.9921e-12	8.48322e-14	XP_021204713.1|5.7e-154|eye-specific diacylglycerol kinase isoform X3 [Bombyx mori]
BMSK0007700	2.6	5.26	0.584894	0.0113265	0.000823849	XP_012547243.1|0.0e+00|DENN domain-containing protein 5B [Bombyx mori]
BMSK0007736	2.91	7.333	0.804125	0.0109812	0.00079315	NP_001161185.1|0.0e+00|aly protein [Bombyx mori]
BMSK0007739	2.873	5.626	0.728868	0.00402447	0.000239503	XP_012547192.2|2.0e-53|uncharacterized protein LOC101742838 [Bombyx mori]
BMSK0007752	0	2.773	4.4508	3.58485e-12	5.01441e-14	XP_004927807.1|8.8e-193|monocarboxylate transporter 7 [Bombyx mori]
BMSK0007792	7.733	14.013	0.375328	0.0239071	0.00204562	XP_004927778.1|1.1e-200|zinc transporter 1 isoform X2 [Bombyx mori]
BMSK0007807	23.833	132.12	0.434253	0.00723293	0.000473366	XP_004927768.1|0.0e+00|DNA-(apurinic or apyrimidinic site) lyase [Bombyx mori]
BMSK0007809	27.226	28.486	-0.437287	0.00656404	0.000424581	KPJ01001.1|0.0e+00|Exportin-5 [Papilio xuthus]
BMSK0007820	12.646	23.636	0.403931	0.0126784	0.000951199	XP_012547209.2|0.0e+00|protein SPT2 homolog [Bombyx mori]
BMSK0007858	38.046	160.893	1.46407	0.000181523	7.5404e-06
BMSK0007868	13.54	9.096	-1.04733	6.18456e-06	1.90614e-07	XP_012547421.1|2.3e-272|arylsulfatase I [Bombyx mori]
BMSK0007869	45.403	41.82	-0.605448	7.68211e-09	1.54345e-10	XP_004927743.1|0.0e+00|calnexin [Bombyx mori]
BMSK0007885	32.49	34.33	-0.520413	1.05773e-06	2.80661e-08	XP_021204882.1|9.2e-258|cholinephosphotransferase 1 isoform X1 [Bombyx mori]
BMSK0007895	14.2	14.13	-0.497554	0.0108498	0.00077998	NP_001036845.1|0.0e+00|meiotic recombination 11 [Bombyx mori]
BMSK0007919	7.5	7.653	-0.463371	0.033178	0.00309954	XP_021204427.1|0.0e+00|protein cramped [Bombyx mori]
BMSK0007975	16.003	1.996	-3.2247	1.41654e-28	7.68551e-31	XP_004922822.1|1.0e-158|glucosamine-6-phosphate isomerase isoform X1 [Bombyx mori]
BMSK0007976	2.506	2.986	-0.547845	0.0107151	0.000763937	XP_021208807.1|0.0e+00|E3 ubiquitin-protein ligase TRIM33 [Bombyx mori]
BMSK0007977	64.336	69.476	-0.382984	0.0337146	0.00316682	XP_004922824.1|1.7e-289|ADP-ribosylation factor GTPase-activating protein 2 [Bombyx mori]
BMSK0007988	2.593	2.066	-0.849775	0.00943359	0.000651778	XP_004922828.1|0.0e+00|NEDD8 ultimate buster 1 [Bombyx mori]
BMSK0007995	8.176	6.97	-0.641947	0.00117493	6.03603e-05	XP_012552671.2|2.6e-188|uncharacterized protein LOC101740850 isoform X3 [Bombyx mori]
BMSK0008008	1.063	0.033	-2.92496	0.000155055	6.33574e-06	XP_012552435.1|1.1e-158|piggyBac transposable element-derived protein 3-like, partial [Bombyx mori]
BMSK0008015	50.66	37.203	-0.936702	5.61541e-08	1.26628e-09	XP_012552691.1|0.0e+00|uncharacterized protein LOC101735633 [Bombyx mori]
BMSK0008020	4.03	4.22	-1.2263	1.82975e-11	2.79208e-13	XP_021208845.1|4.1e-103|NEDD4 family-interacting protein 2 isoform X1 [Bombyx mori]
BMSK0008036	0.45	0.146	-1.70327	0.0123724	0.000922998	XP_021208869.1|0.0e+00|hemicentin-1 [Bombyx mori]
BMSK0008070	35.276	84.946	0.782668	2.0253e-15	2.24919e-17	XP_012546786.1|5.1e-184|protein mini spindles [Bombyx mori]
BMSK0008140	50.34	50.48	-0.44069	0.0152773	0.00118763	XP_021207818.1|5.3e-160|uncharacterized protein LOC101742817 [Bombyx mori]
BMSK0008168	12.62	12.87	-0.461267	0.0187212	0.00151249	XP_004922686.1|0.0e+00|RNA cytidine acetyltransferase [Bombyx mori]
BMSK0008192	19.35	19.306	-0.4958	0.000500117	2.34457e-05	XP_004925417.1|6.1e-75|myosin light chain kinase, smooth muscle isoform X2 [Bombyx mori]
BMSK0008234	36.28	119.17	1.21229	2.30289e-14	2.79173e-16	XP_012543942.1|1.5e-22|regulator of G-protein signaling 3-like [Bombyx mori]
BMSK0008302	4.673	3.696	-0.823976	0.000155852	6.38152e-06	XP_021202078.1|0.0e+00|LOW QUALITY PROTEIN: neurobeachin [Bombyx mori]
BMSK0008304	6.843	6.476	-0.673393	0.00795731	0.000527519	XP_021202079.1|1.9e-255|LOW QUALITY PROTEIN: facilitated trehalose transporter Tret1-2 homolog [Bombyx mori]
BMSK0008306	4.173	4.31	-0.455898	0.0148397	0.00114733	XP_021202078.1|0.0e+00|LOW QUALITY PROTEIN: neurobeachin [Bombyx mori]
BMSK0008323	1.926	0.166	-2.78285	0.000110793	4.33931e-06	XP_021208884.1|4.3e-116|uncharacterized protein LOC110386820 [Bombyx mori]
BMSK0008333	17.896	18.703	-0.402358	0.0175043	0.00139107	KOB73516.1|9.2e-36|Cytochrome B5 [Operophtera brumata]
BMSK0008366	3.126	7.53	0.753441	0.0370048	0.00355161	XP_021205165.1|3.3e-285|RNA-binding protein 45 [Bombyx mori]
BMSK0008389	3.1	2.446	-0.733892	0.0133273	0.00101006	XP_021205311.1|5.5e-149|uncharacterized protein LOC101736188 isoform X1 [Bombyx mori]
BMSK0008404	167.586	189.646	-0.262482	0.0218691	0.00181131	XP_013144569.1|3.2e-138|PREDICTED: surfeit locus protein 4 homolog [Papilio polytes]
BMSK0008455	8.323	8.45	-0.562578	0.0113622	0.000829814	XP_004928647.1|6.4e-206|fizzy-related protein homolog [Bombyx mori]
BMSK0008485	10.57	10.896	-0.454346	0.00152105	8.09782e-05	XP_021205275.1|0.0e+00|E3 ubiquitin-protein ligase UBR4 [Bombyx mori]
BMSK0008552	1757.91	1815.74	-0.446986	0.000154343	6.29357e-06	NP_001093284.1|3.5e-84|abnormal wing disc-like protein [Bombyx mori]
BMSK0008565	4.286	12.506	0.952757	6.77923e-12	9.65505e-14	XP_004928571.1|1.9e-216|carbohydrate sulfotransferase 4-like [Bombyx mori]
BMSK0008566	16.206	15.87	-0.520181	0.0383516	0.00372917	XP_012547965.1|5.6e-126|kynurenine formamidase [Bombyx mori]
BMSK0008568	3.503	8.793	0.799964	0.0102391	0.000724792	XP_021203945.1|5.5e-93|uncharacterized protein C05D11.13-like [Bombyx mori]
BMSK0008573	5.503	14.266	0.867298	6.10863e-09	1.21178e-10	XP_004928565.1|1.6e-22|beta-1,4-glucuronyltransferase 1 [Bombyx mori]
BMSK0008617	14.956	33.85	0.674122	0.000113859	4.4787e-06	XP_012547732.1|6.6e-236|uncharacterized protein LOC100862770 isoform X1 [Bombyx mori]
BMSK0008658	61.116	44.863	-0.935534	3.801e-10	6.47677e-12	NP_001040403.1|4.6e-120|protein tyrosine phosphatase [Bombyx mori]
BMSK0008669	42.096	81.276	0.447086	0.00141517	7.46214e-05	NP_001040195.1|9.6e-257|double-stranded RNA-binding zinc finger protein JAZ [Bombyx mori]
BMSK0008671	5.026	9.723	0.482473	0.00744252	0.000487713	XP_012547919.1|1.2e-180|multidrug resistance-associated protein 4 [Bombyx mori]
BMSK0008697	45.05	32.14	-0.979273	5.62865e-07	1.4649e-08	XP_026485173.1|7.7e-111|uncharacterized protein LOC113392796 [Vanessa tameamea]
BMSK0008701	13.08	28.29	0.657368	0.00144793	7.65942e-05	XP_012547763.1|4.9e-113|golgi SNAP receptor complex member 2 isoform X1 [Bombyx mori]
BMSK0008704	29.6	26.18	-0.695001	0.000712392	3.51485e-05	XP_004928475.1|1.6e-162|multiple C2 and transmembrane domain-containing protein 1 [Bombyx mori]
BMSK0008719	14.31	13.263	-0.619478	1.1198e-05	3.59786e-07	XP_004927667.2|0.0e+00|probable multidrug resistance-associated protein lethal(2)03659 [Bombyx mori]
BMSK0008748	6	14.073	0.709079	0.00795697	0.000526822	XP_004924680.1|7.9e-176|O-glucosyltransferase rumi homolog isoform X1 [Bombyx mori]
BMSK0008770	3.016	7.163	0.750315	4.46457e-06	1.30576e-07	XP_004924663.1|0.0e+00|E3 SUMO-protein ligase RanBP2 [Bombyx mori]
BMSK0008774	3.413	7.32	0.599224	0.00197041	0.000108075	XP_021202633.1|0.0e+00|GRIP and coiled-coil domain-containing protein 2 [Bombyx mori]
BMSK0008821	12.16	21.953	0.351325	0.0233351	0.00198811	XP_012544549.1|7.0e-130|serine/arginine-rich splicing factor 4 [Bombyx mori]
BMSK0008833	235.373	225.65	-0.557002	3.52751e-06	1.01974e-07	XP_004924612.1|0.0e+00|esterase FE4 [Bombyx mori]
BMSK0008861	0.7	2.603	1.27736	0.00630167	0.000403871	XP_004923072.2|6.7e-183|pancreatic triacylglycerol lipase [Bombyx mori]
BMSK0008866	9.08	17.963	0.480991	0.0101971	0.00071977	XP_004922977.1|0.0e+00|integrator complex subunit 4 [Bombyx mori]
BMSK0008873	151.286	138.313	-0.597394	9.22786e-06	2.91011e-07	XP_004922987.1|5.6e-199|choline-phosphate cytidylyltransferase B isoform X1 [Bombyx mori]
BMSK0008880	2.66	14.196	1.679	0.00202223	0.00011126	XP_004922993.1|1.8e-46|HIG1 domain family member 1A, mitochondrial [Bombyx mori]
BMSK0008883	35.323	64.716	0.373738	0.0219897	0.00182875	XP_004923000.1|0.0e+00|HBS1-like protein [Bombyx mori]
BMSK0008893	56.556	37.063	-1.08331	2.60719e-21	1.96711e-23	XP_012552813.1|6.5e-289|pumilio homolog 2 isoform X2 [Bombyx mori]
BMSK0008900	4.253	4.093	-0.548021	0.0046602	0.000280102	NP_001233214.1|7.6e-260|E2F transcription factor 1 [Bombyx mori]
BMSK0008912	55.446	146.656	0.91182	1.12134e-21	8.27032e-24	XP_004923085.1|0.0e+00|uncharacterized protein LOC101742528 [Bombyx mori]
BMSK0008983	3.573	0.376	-2.35416	0.00337827	0.000196178	XP_004923057.1|2.8e-81|E3 ubiquitin-protein ligase RNF13 [Bombyx mori]
BMSK0009031	440.286	457.55	-0.436923	0.000552031	2.61602e-05	XP_012544347.1|8.1e-110|thiol peroxiredoxin isoform X2 [Bombyx mori]
BMSK0009108	6.336	14.563	0.677964	0.0220859	0.00183862	XP_004929002.1|2.1e-284|venom serine carboxypeptidase [Bombyx mori]
BMSK0009125	9.346	6.42	-1.42955	1.43136e-23	9.22206e-26	XP_012548145.1|1.3e-181|U1 small nuclear ribonucleoprotein 70 kDa isoform X3 [Bombyx mori]
BMSK0009127	1.95	1.213	-1.05404	0.0363161	0.00346351	XP_004928993.2|1.6e-207|verprolin [Bombyx mori]
BMSK0009133	12.416	11.326	-0.51548	7.77414e-05	2.95913e-06	NP_001093299.1|1.7e-186|mevalonate kinase [Bombyx mori]
BMSK0009136	0.79	0.06	-2.86659	3.00374e-05	1.03893e-06	XP_004928987.1|3.8e-214|uncharacterized protein LOC101738892 isoform X1 [Bombyx mori]
BMSK0009151	4.763	3.01	-1.0618	0.0483374	0.00489275	XP_004928975.2|1.6e-136|uncharacterized protein LOC101737115 [Bombyx mori]
BMSK0009160	66.146	68.23	-0.445077	0.00181957	9.85678e-05	XP_004928974.1|1.3e-184|malate dehydrogenase, mitochondrial [Bombyx mori]
BMSK0009162	3.09	6.15	0.719282	5.97116e-06	1.8122e-07	KPJ13038.1|1.0e-85|Vacuolar protein sorting-associated protein 45 [Papilio machaon]
BMSK0009166	4.176	3.92	-0.622043	0.00354691	0.000207651	PCG76769.1|1.1e-238|hypothetical protein B5V51_8707 [Heliothis virescens]
BMSK0009186	1.85	1.576	-0.713672	0.00492051	0.000299502	XP_004928959.1|1.4e-28|ceramide synthase 5 [Bombyx mori]
BMSK0009188	3.39	3.45	-0.470542	0.0235868	0.00201356	OWR55054.1|2.3e-18|hypothetical protein KGM_207087 [Danaus plexippus plexippus]
BMSK0009227	1.616	3.896	0.826056	0.00434181	0.000259125	XP_021205476.1|0.0e+00|uncharacterized protein LOC101742265 [Bombyx mori]
BMSK0009242	33.593	37.246	-0.34979	0.0276817	0.00247107	XP_012548160.2|4.1e-49|nose resistant to fluoxetine protein 6 [Bombyx mori]
BMSK0009255	337.97	391.503	-0.276427	0.0359207	0.00341667	XP_021205377.1|5.6e-205|fructose 1,6-bisphosphate aldolase isoform X1 [Bombyx mori]
BMSK0009271	32.646	31.833	-0.521179	0.000176217	7.28241e-06	XP_022831727.1|3.0e-129|eukaryotic translation initiation factor 4H-like isoform X2 [Spodoptera litura]
BMSK0009279	1.353	4.046	1.06109	6.14282e-06	1.87992e-07	XP_021205530.1|0.0e+00|glucose dehydrogenase [FAD, quinone]-like [Bombyx mori]
BMSK0009281	0.636	0.153	-1.90444	0.0106522	0.000758553	XP_021205532.1|0.0e+00|glucose dehydrogenase [FAD, quinone] [Bombyx mori]
BMSK0009291	418.276	253.966	-1.23894	0.000552457	2.6274e-05	XP_012548166.1|0.0e+00|glucose dehydrogenase [FAD, quinone] [Bombyx mori]
BMSK0009297	58.59	44.63	-0.851301	1.7541e-08	3.67296e-10	XP_004928912.1|6.1e-299|vanin-like protein 2 isoform X1 [Bombyx mori]
BMSK0009300	57.573	108.88	0.499512	2.47992e-05	8.47244e-07	XP_004933733.3|0.0e+00|cytosolic 10-formyltetrahydrofolate dehydrogenase [Bombyx mori]
BMSK0009339	0.606	1.693	0.927236	0.0373569	0.00360293	XP_022902871.1|0.0e+00|serine/threonine-protein kinase Tao [Onthophagus taurus]
BMSK0009341	19.693	44.236	0.694394	3.7559e-08	8.21484e-10	XP_004928881.1|1.6e-276|uncharacterized protein LOC101736189 [Bombyx mori]
BMSK0009359	13	17.993	-1.20948	6.1113e-23	4.09285e-25	XP_021205414.1|3.4e-159|cell cycle control protein 50A isoform X1 [Bombyx mori]
BMSK0009378	11.8	6.93	-1.21221	3.00033e-08	6.4351e-10	XP_004929058.2|7.0e-91|RILP-like protein homolog isoform X1 [Bombyx mori]
BMSK0009398	187.25	391.67	0.561719	5.7282e-06	1.73361e-07	KPJ11588.1|8.4e-46|Alpha-tocopherol transfer protein [Papilio machaon]
BMSK0009399	13.86	71.333	1.84683	2.13193e-29	1.10247e-31	XP_004927708.1|5.1e-286|apyrase [Bombyx mori]
BMSK0009414	13.9	32.386	0.597119	0.00632616	0.000406513	NP_001040170.1|2.7e-81|trafficking protein particle complex subunit 3 [Bombyx mori]
BMSK0009415	12.373	10.966	-0.688177	0.00856649	0.000572988	XP_004928847.1|1.6e-298|adenosine deaminase AGSA [Bombyx mori]
BMSK0009416	0.846	0.103	-2.29588	0.00313803	0.000180099	XP_021205462.1|2.8e-254|adenosine deaminase CECR1 [Bombyx mori]
BMSK0009425	2.256	5.92	0.789241	0.00771831	0.000507928	XP_012548198.1|1.7e-184|zinc finger protein 677 [Bombyx mori]
BMSK0009427	13.63	33.76	0.788526	0.0179846	0.00143964	XP_004928844.2|1.0e-80|zinc finger protein 593 homolog isoform X2 [Bombyx mori]
BMSK0009435	36.443	74.22	0.525651	0.0133499	0.0010129	XP_004928837.1|2.0e-137|protein windbeutel [Bombyx mori]
BMSK0009458	14.036	34.3	0.775123	0.000172617	7.11187e-06	XP_004928832.1|8.9e-155|uncharacterized protein LOC101740737 [Bombyx mori]
BMSK0009461	2080.77	1406.45	-1.0605	1.98502e-35	7.74084e-38	NP_001037364.1|3.1e-33|cellular retinoic acid binding protein [Bombyx mori]
BMSK0009466	7.323	4.41	-1.0177	0.00234054	0.000129964	XP_021204619.1|1.1e-49|luciferin 4-monooxygenase-like [Bombyx mori]
BMSK0009474	6.44	25.366	1.32007	5.6354e-11	9.17258e-13	XP_026314212.1|1.1e-172|protein ABHD11-like [Hyposmocoma kahamanoa]
BMSK0009479	6.67	13.406	0.500541	0.0151318	0.00117375	XP_004926897.1|0.0e+00|protein unc-45 homolog B [Bombyx mori]
BMSK0009494	28.15	159.356	1.99062	4.9817e-70	7.60178e-73	XP_012546424.1|1.3e-50|farnesol dehydrogenase [Bombyx mori]
BMSK0009501	18.646	15.95	-0.723046	3.77886e-05	1.33907e-06	XP_023821435.1|4.6e-48|oocyte zinc finger protein XlCOF6-like isoform X1 [Oryzias latipes]
BMSK0009508	64.35	40.32	-1.16678	7.49611e-20	6.54544e-22	XP_004926879.1|3.6e-118|apolipoprotein D [Bombyx mori]
BMSK0009521	0.993	0.063	-3.34589	1.18544e-07	2.79377e-09	XP_021208595.1|3.6e-214|fatty acid synthase [Bombyx mori]
BMSK0009564	3852.69	7072.36	0.368386	0.000617688	2.98476e-05	NP_001037213.1|8.9e-53|ribosomal protein P2 [Bombyx mori]
BMSK0009565	206.433	562.916	1.08108	2.40894e-22	1.65416e-24	XP_012552514.1|4.4e-168|alpha-tocopherol transfer protein [Bombyx mori]
BMSK0009586	613.21	1295.59	0.578126	0.000112042	4.39771e-06	XP_004922749.1|3.2e-100|protein D2 [Bombyx mori]
BMSK0009587	1731.75	4600	0.952007	3.7344e-21	2.8809e-23	XP_012551854.1|6.3e-104|phosphatidylethanolamine binding protein isoform X1 [Bombyx mori]
BMSK0009617	28.21	25.736	-0.571353	0.000180995	7.50309e-06	XP_004922790.1|2.7e-232|ectonucleoside triphosphate diphosphohydrolase 5 isoform X2 [Bombyx mori]
BMSK0009630	4.843	3.03	-1.13285	0.000697249	3.43423e-05	NP_001077080.1|3.2e-310|cytochrome P450 6ae2 [Bombyx mori]
BMSK0009644	45.663	86.106	0.415854	0.00082893	4.13903e-05	XP_012552050.1|1.5e-214|bicaudal D-related protein homolog [Bombyx mori]
BMSK0009650	6.51	11.66	0.489887	0.0206375	0.0016953	XP_021208052.1|2.2e-101|vacuolar protein sorting 29 isoform X1 [Bombyx mori]
BMSK0009678	3.356	2.956	-0.674765	0.021422	0.00176701	XP_017469104.1|2.2e-139|PREDICTED: microprocessor complex subunit DGCR8 [Rhagoletis zephyria]
BMSK0009690	1.413	5.233	1.27458	0.0160223	0.00125233	XP_021208884.1|7.0e-131|uncharacterized protein LOC110386820 [Bombyx mori]
BMSK0009709	139.356	676.376	1.77781	7.19782e-71	1.03733e-73	XP_012546703.1|0.0e+00|glucose dehydrogenase [FAD, quinone] isoform X1 [Bombyx mori]
BMSK0009715	121.24	138.866	-0.298462	0.0338268	0.00318023	XP_004927202.1|4.3e-304|protein singed [Bombyx mori]
BMSK0009790	0.626	3.056	1.51546	0.0291571	0.0026275	XP_004922000.1|7.4e-196|geranylgeranyl transferase type-2 subunit beta [Bombyx mori]
BMSK0009797	0.483	2.233	1.54901	0.00722998	0.000472559	KOB73697.1|1.8e-261|Trehalase [Operophtera brumata]
BMSK0009809	268.81	501.936	0.400863	0.000962253	4.87e-05	XP_023817633.1|2.4e-68|histone H3-like centromeric protein CSE4 [Oryzias latipes]
BMSK0009815	5.903	14.993	0.839752	6.87633e-05	2.60573e-06	XP_004921990.1|0.0e+00|U3 small nucleolar RNA-associated protein 14 homolog C [Bombyx mori]
BMSK0009838	3.88	3.626	-0.611162	0.0170732	0.00134751	XP_012545671.2|0.0e+00|transmembrane protein 94 [Bombyx mori]
BMSK0009846	0.376	2.433	1.90766	0.00144423	7.62762e-05	XP_004921969.1|5.3e-258|U3 small nucleolar RNA-interacting protein 2 [Bombyx mori]
BMSK0009870	50.586	57.726	-0.328104	0.0334473	0.0031332	XP_026332991.1|3.3e-47|serine/arginine-rich splicing factor 2 isoform X1 [Hyposmocoma kahamanoa]
BMSK0009888	0.81	3.21	1.37954	0.0165174	0.00129677	XP_004921964.1|1.6e-301|intraflagellar transport protein 56 isoform X2 [Bombyx mori]
BMSK0009902	697.28	708.893	-0.468599	6.11428e-06	1.86601e-07	KNC28651.1|1.7e-217|hypothetical protein FF38_04907 [Lucilia cuprina]
BMSK0009906	1.7	0.533	-1.83066	0.0062922	0.000402197	XP_004921957.1|4.4e-119|uncharacterized protein LOC101741471 [Bombyx mori]
BMSK0009907	170.123	49.956	-2.04971	2.16385e-36	8.25477e-39	NP_001298591.1|3.8e-217|actin-5C [Papilio polytes]
BMSK0009910	0.12	1.186	1.81845	0.0427828	0.00423258	XP_012545492.1|5.8e-219|Fanconi anemia, complementation group I isoform X2 [Bombyx mori]
BMSK0009914	6.873	0	-5.435	3.20436e-20	2.71648e-22	NP_001243921.1|3.6e-153|SOCS2-12 protein [Bombyx mori]
BMSK0009920	100.67	104.886	-0.362946	0.0164241	0.00128686	XP_004921950.1|7.4e-263|Usher syndrome type-1G protein homolog [Bombyx mori]
BMSK0009929	0.93	0.336	-1.66289	0.0062922	0.000401843	XP_004922032.1|0.0e+00|TBC1 domain family member 16 [Bombyx mori]
BMSK0009940	23.843	80.73	1.25001	7.63542e-21	6.10897e-23	XP_026491700.1|1.4e-150|craniofacial development protein 2-like [Vanessa tameamea]
BMSK0009954	7.19	7.533	-0.427263	0.0177148	0.00141166	XP_012546797.1|8.5e-95|testis-expressed protein 2 [Bombyx mori]
BMSK0009965	83.973	89.24	-0.409692	0.00470055	0.000283723	NP_001037656.1|0.0e+00|eukaryotic translation initiation factor 3 subunit D [Bombyx mori]
BMSK0009974	6.756	6.31	-0.532058	0.0101971	0.000718648	XP_012547067.1|4.1e-258|WD repeat-containing protein 3-like [Bombyx mori]
BMSK0009989	4.776	11.113	0.705372	2.1884e-05	7.45791e-07
BMSK0009992	12.166	28.53	0.709575	0.0330899	0.0030741
BMSK0009996	8.89	7.253	-0.761166	0.0495385	0.00503952	XP_021204596.1|3.9e-170|mitochondrial uncoupling protein 4 [Bombyx mori]
BMSK0009998	2629.96	2908.85	-0.350016	0.0108782	0.00078294	XP_021204551.1|8.6e-175|40S ribosomal protein SA isoform X1 [Bombyx mori]
BMSK0010007	2.523	1.413	-1.30199	0.000682234	3.35449e-05	XP_004925855.1|1.6e-235|putative inorganic phosphate cotransporter [Bombyx mori]
BMSK0010047	4.193	7.113	0.697979	0.0427879	0.00423672	XP_004925884.1|8.1e-104|nudix hydrolase 8 isoform X2 [Bombyx mori]
BMSK0010050	53.303	107.573	0.386703	0.00193824	0.000106146	NP_001281213.1|1.8e-118|class A basic helix-loop-helix protein 15-like [Bombyx mori]
BMSK0010052	8.846	14.44	0.406201	0.0204926	0.00167818	NP_001037285.1|3.5e-188|double-time protein [Bombyx mori]
BMSK0010061	44.896	227.52	1.84259	2.88855e-50	6.12188e-53	XP_012545566.1|1.2e-273|yellow-d isoform X1 [Bombyx mori]
BMSK0010092	69.933	124.146	0.335243	0.0062922	0.000402099	XP_004927042.1|0.0e+00|thioredoxin domain-containing protein 11 [Bombyx mori]
BMSK0010094	6.453	13.706	0.585054	1.42297e-06	3.8602e-08	XP_004933829.3|2.2e-260|putative homeodomain transcription factor 1, partial [Bombyx mori]
BMSK0010127	3.04	2.963	-0.538372	0.0467854	0.00468806	XP_012551293.1|0.0e+00|uncharacterized protein LOC101742755 [Bombyx mori]
BMSK0010130	8.333	4.533	-1.34838	2.8507e-10	4.80917e-12	XP_004932475.1|0.0e+00|sodium-independent sulfate anion transporter [Bombyx mori]
BMSK0010135	71.233	144.9	0.522206	0.0028223	0.000158868	NP_001037057.1|6.6e-46|BCP inhibitor precursor [Bombyx mori]
BMSK0010136	4.876	11.933	0.555027	0.0179128	0.00142896	XP_026750878.1|1.2e-222|sodium-independent sulfate anion transporter-like isoform X1 [Galleria mellonella]
BMSK0010146	7.83	7.93	-0.418088	0.0304663	0.00278422	KPJ12787.1|1.9e-276|G protein-activated inward rectifier potassium channel 4 [Papilio machaon]
BMSK0010149	3.783	9.896	0.884907	1.58299e-07	3.83803e-09	XP_026488212.1|7.3e-18|cytohesin-1 isoform X3 [Vanessa tameamea]
BMSK0010156	8.733	14.74	0.3777	0.0229608	0.00193871	XP_004932487.1|0.0e+00|spermatogenesis-associated protein 20 isoform X1 [Bombyx mori]
BMSK0010160	41.723	103.823	0.814124	2.80041e-09	5.29409e-11	XP_004932492.1|1.3e-173|probable isoaspartyl peptidase/L-asparaginase GA20639 isoform X2 [Bombyx mori]
BMSK0010165	3.34	14.74	1.5824	2.31093e-11	3.60471e-13	XP_012551284.1|6.1e-31|zinc finger protein 836-like isoform X1 [Bombyx mori]
BMSK0010168	27.153	28.46	-0.42471	0.0462223	0.00461988	XP_022830944.1|4.0e-240|serine hydroxymethyltransferase, cytosolic isoform X2 [Spodoptera litura]
BMSK0010189	8.52	6.666	-0.446576	0.0320483	0.0029451	XP_004932517.1|7.0e-258|extracellular serine/threonine protein CG31145 isoform X1 [Bombyx mori]
BMSK0010194	0.033	0.363	2.22125	0.000552457	2.62387e-05	KPJ08809.1|0.0e+00|Voltage-dependent T-type calcium channel subunit alpha-1G [Papilio machaon]
BMSK0010202	13.653	26.76	0.466622	0.044184	0.00439743	XP_004932535.1|3.2e-227|soluble calcium-activated nucleotidase 1 [Bombyx mori]
BMSK0010211	26.373	27.306	-0.447213	0.046812	0.00470263	NP_001091765.1|5.3e-194|NADP-dependent oxidoreductase [Bombyx mori]
BMSK0010221	13.126	25.836	0.473325	0.0487686	0.00494583	XP_004932543.1|9.8e-148|hydroxyacylglutathione hydrolase, mitochondrial isoform X1 [Bombyx mori]
BMSK0010253	63.096	58.253	-0.56416	5.68913e-06	1.71214e-07	XP_004932565.1|0.0e+00|probable aconitate hydratase, mitochondrial [Bombyx mori]
BMSK0010261	8.836	6.133	-0.988614	3.29856e-09	6.29176e-11	XP_004932568.1|0.0e+00|alkyldihydroxyacetonephosphate synthase [Bombyx mori]
BMSK0010335	35.403	23.56	-1.05133	0.00237951	0.000132329	XP_012546250.1|1.9e-117|cytochrome P450 9e2 [Bombyx mori]
BMSK0010352	5.246	10.786	0.505014	0.0349172	0.00330642	XP_004926408.1|7.3e-191|uncharacterized protein LOC101745082 isoform X1 [Bombyx mori]
BMSK0010362	0.35	2.476	2.01144	0.000102408	3.99355e-06	XP_012546023.1|1.1e-310|cytochrome P450 CYP9A21 isoform X1 [Bombyx mori]
BMSK0010386	12.153	11.286	-0.597141	0.00711041	0.000464142	XP_004926417.1|0.0e+00|sodium-independent sulfate anion transporter [Bombyx mori]
BMSK0010473	26.16	27.153	-0.434664	0.0304222	0.00277761	XP_004928135.1|1.0e-213|kinesin light chain isoform X4 [Bombyx mori]
BMSK0010481	142.376	266.893	0.406871	0.0196452	0.00159631	NP_001093080.1|8.0e-78|ecdysteroid-regulated 16 kDa protein precursor [Bombyx mori]
BMSK0010486	21.623	19.523	-0.640808	4.41241e-05	1.58227e-06	XP_004928146.2|0.0e+00|alkaline phosphatase [Bombyx mori]
BMSK0010492	4.276	3.913	-0.626703	0.0158699	0.00123908	XP_021204971.1|0.0e+00|LOW QUALITY PROTEIN: symplekin [Bombyx mori]
BMSK0010502	75.576	82.136	-0.380212	0.0089014	0.000604444	NP_001091807.1|0.0e+00|signal recognition particle receptor alpha subunit [Bombyx mori]
BMSK0010509	1.176	3.933	1.18845	0.000416484	1.88188e-05	XP_004928169.1|0.0e+00|inhibitor of nuclear factor kappa-B kinase subunit beta [Bombyx mori]
BMSK0010519	5.896	14.133	0.737857	0.0216016	0.00178731	XP_004928175.1|2.6e-210|uncharacterized protein LOC101736099 [Bombyx mori]
BMSK0010520	1.326	0.903	-0.975586	0.00394821	0.00023463	XP_021204997.1|0.0e+00|disheveled-associated activator of morphogenesis 1 isoform X2 [Bombyx mori]
BMSK0010525	0.53	2.686	1.59985	0.00793295	0.000524559	XP_004928385.1|1.3e-164|uncharacterized protein LOC101740824 [Bombyx mori]
BMSK0010530	2.92	7.13	0.80662	1.24267e-05	4.02425e-07	XP_021204946.1|0.0e+00|pyruvate carboxylase, mitochondrial isoform X2 [Bombyx mori]
BMSK0010535	29.346	33.646	-0.372373	0.0147396	0.00113635	XP_012547694.2|0.0e+00|xanthine dehydrogenase/oxidase [Bombyx mori]
BMSK0010536	6.146	3.69	-1.15067	1.02444e-12	1.39823e-14	XP_012547559.2|0.0e+00|uncharacterized protein CG43867 [Bombyx mori]
BMSK0010567	10.116	10.576	-0.465669	0.0184029	0.00148209	XP_004928213.1|0.0e+00|diphthine--ammonia ligase [Bombyx mori]
BMSK0010577	1.346	0.326	-2.27257	5.34977e-06	1.60548e-07	XP_004928222.1|0.0e+00|protein regulator of cytokinesis 1 isoform X1 [Bombyx mori]
BMSK0010604	3.306	12.403	1.37941	1.89706e-09	3.50592e-11	XP_004928242.1|4.9e-48|ribokinase-like isoform X1 [Bombyx mori]
BMSK0010620	51.016	103.823	0.516568	0.0383516	0.00372751	XP_004934079.1|1.4e-58|uncharacterized protein LOC101742715 [Bombyx mori]
BMSK0010674	9.113	2.336	-2.3916	1.42971e-23	9.09019e-26	XP_004928429.1|0.0e+00|probable 4-coumarate--CoA ligase 1 isoform X1 [Bombyx mori]
BMSK0010685	44.85	24.766	-1.16961	1.46276e-15	1.61207e-17	NP_001040200.1|2.5e-38|Myb-MuvB complex subunit Lin-52 [Bombyx mori]
BMSK0010699	13.37	13.966	-0.660191	1.0171e-05	3.25064e-07	XP_004928328.1|6.9e-121|fasciculation and elongation protein zeta-2 [Bombyx mori]
BMSK0010705	48.473	60.143	-0.989313	1.01686e-14	1.18961e-16	NP_001040286.1|6.0e-120|vacuolar ATP synthase subunit D [Bombyx mori]
BMSK0010714	1.313	4.16	1.11586	0.00579205	0.000363674	XP_012547530.1|0.0e+00|DNA repair protein REV1 [Bombyx mori]
BMSK0010719	35.983	33.19	-0.605624	0.000465751	2.15581e-05	NP_001040326.1|3.7e-162|mitochondrial prohibitin complex protein 2 [Bombyx mori]
BMSK0010722	10.48	9.763	-0.58381	0.0302107	0.00275062	XP_004928444.1|7.5e-144|forkhead box protein N3 [Bombyx mori]
BMSK0010730	19.463	6.653	-2.01976	2.61242e-30	1.21806e-32	XP_004928341.1|0.0e+00|connectin [Bombyx mori]
BMSK0010734	250.783	177.163	-0.832279	1.64491e-08	3.41644e-10	XP_004934365.2|4.4e-79|4-coumarate--CoA ligase 1 [Bombyx mori]
BMSK0010735	50.893	34.133	-1.0696	2.20366e-14	2.65276e-16	XP_004928344.1|0.0e+00|probable 4-coumarate--CoA ligase 3 [Bombyx mori]
BMSK0010744	9.123	16.64	0.614904	1.73816e-05	5.84988e-07	XP_021205106.1|4.9e-168|RAC serine/threonine-protein kinase [Bombyx mori]
BMSK0010755	2.323	7.14	1.11219	6.68058e-08	1.5178e-09	KOB68175.1|3.2e-221|reverse transcriptase [Operophtera brumata]
BMSK0010770	3.813	3.823	-0.748206	1.56781e-05	5.18351e-07	XP_021205004.1|5.8e-284|uncharacterized protein LOC110385582 [Bombyx mori]
BMSK0010778	19.39	37.146	0.834145	5.54489e-10	9.58933e-12	XP_004926825.1|4.9e-248|echinoderm microtubule-associated protein-like 2 isoform X2 [Bombyx mori]
BMSK0010793	9.416	9.453	-0.488556	0.00122717	6.3772e-05	XP_004926833.1|0.0e+00|plexin A3 [Bombyx mori]
BMSK0010839	4.603	12.543	0.6629	1.50665e-06	4.09998e-08	XP_021204180.1|0.0e+00|protein FAM91A1 [Bombyx mori]
BMSK0010853	154.506	164.7	-0.404508	0.00144821	7.67321e-05	NP_001182381.1|4.9e-135|putative acetyl transferase [Bombyx mori]
BMSK0010863	9.15	52.473	1.7792	0.000934083	4.70013e-05	XP_004933796.2|6.0e-311|glucose dehydrogenase [FAD, quinone], partial [Bombyx mori]
BMSK0010886	14.8	8.143	-1.21082	6.2141e-13	8.27072e-15	XP_021208689.1|2.0e-160|nose resistant to fluoxetine protein 6 isoform X3 [Bombyx mori]
BMSK0010891	3.233	2.74	-0.712618	0.0224622	0.00187757	XP_021203681.1|3.0e-224|endoplasmic reticulum metallopeptidase 1 isoform X2 [Bombyx mori]
BMSK0010897	22.89	21.486	-0.579272	0.0097844	0.000681427	XP_004926206.1|3.3e-171|tafazzin homolog [Bombyx mori]
BMSK0010916	4.053	10.093	0.8398	1.33979e-07	3.22568e-09	XP_004926208.1|3.8e-223|general transcription factor IIH subunit 4 isoform X2 [Bombyx mori]
BMSK0010931	1.696	0.703	-1.55788	0.00320662	0.000184307	XP_004926218.2|8.2e-213|uncharacterized protein LOC101747117 [Bombyx mori]
BMSK0010937	26.06	28.816	-0.391836	0.0229608	0.00193721	XP_004927226.1|2.7e-227|ubiquitin carboxyl-terminal hydrolase 14 [Bombyx mori]
BMSK0010948	20.96	0.296	-3.73254	3.01099e-08	6.48348e-10	XP_021204363.1|4.0e-30|LOW QUALITY PROTEIN: Bardet-Biedl syndrome 2 protein homolog [Bombyx mori]
BMSK0010960	6.586	17.066	0.858788	0.0012068	6.25086e-05	XP_004927240.1|7.2e-238|lanC-like protein 3 [Bombyx mori]
BMSK0010990	3.483	6.783	0.460287	0.0267264	0.00236088	XP_004933463.1|6.0e-225|nicalin [Bombyx mori]
BMSK0011000	12.376	32.706	0.882715	1.39671e-08	2.8654e-10	XP_004933512.1|5.1e-55|putative phosphatidate phosphatase [Bombyx mori]
BMSK0011006	2.77	1.54	-1.21533	0.023342	0.00199068	XP_012552043.1|8.8e-130|phospholipid phosphatase 2 [Bombyx mori]
BMSK0011011	432.003	442.81	-0.460636	6.66223e-05	2.50766e-06	NP_001040233.1|1.5e-307|ATP synthase [Bombyx mori]
BMSK0011014	65.426	72.406	-0.327015	0.00873429	0.000587173	NP_001040290.1|2.5e-289|aldehyde dehydrogenase isoform 2 [Bombyx mori]
BMSK0011029	2599.24	4577.12	0.310737	0.0222472	0.00185582	XP_021208470.1|8.6e-34|uncharacterized protein LOC101746878 isoform X6 [Bombyx mori]
BMSK0011054	2.443	2.1	-0.673378	0.00906076	0.000620493	XP_004933488.1|0.0e+00|fanconi-associated nuclease 1 [Bombyx mori]
BMSK0011090	19.87	21.61	-0.37661	0.0126784	0.00094942	XP_004933410.1|1.7e-213|membralin [Bombyx mori]
BMSK0011093	107.97	94.1	-0.694958	1.52691e-07	3.68912e-09	XP_004933409.1|0.0e+00|peroxisomal multifunctional enzyme type 2 [Bombyx mori]
BMSK0011125	189.72	346.206	0.369015	0.000454303	2.08357e-05	NP_001243674.1|1.1e-241|thrombospondin type-1 domain-containing protein 4-like precursor [Bombyx mori]
BMSK0011275	36.523	37.926	-0.43766	0.0482261	0.00487739	XP_004922453.1|5.8e-131|dihydropteridine reductase [Bombyx mori]
BMSK0011280	111.146	109.796	-0.496635	9.50558e-05	3.68265e-06	NP_001037003.1|0.0e+00|transitional endoplasmic reticulum ATPase TER94 [Bombyx mori]
BMSK0011297	19.846	21.06	-0.449599	0.00896697	0.000611443	XP_004922465.1|1.1e-230|activating signal cointegrator 1 isoform X1 [Bombyx mori]
BMSK0011298	6.706	6.546	-0.524517	0.00620022	0.000394215	XP_021206073.1|0.0e+00|uncharacterized protein LOC105842244 [Bombyx mori]
BMSK0011313	0	2.203	1.90305	0.0371481	0.00357436	XP_012553439.1|6.4e-16|uncharacterized protein LOC101744165 [Bombyx mori]
BMSK0011320	73.046	133.246	0.37309	0.0339317	0.00319664	NP_001037664.1|1.4e-135|eukaryotic translation initiation factor 3 subunit J [Bombyx mori]
BMSK0011326	7.816	17.69	0.675843	9.7043e-06	3.09326e-07	XP_012544192.1|0.0e+00|optineurin isoform X3 [Bombyx mori]
BMSK0011330	5.566	3.183	-1.24687	6.17123e-06	1.89385e-07	XP_004924236.1|9.4e-69|peroxisomal leader peptide-processing protease [Bombyx mori]
BMSK0011336	1.026	2.516	0.772446	0.00969944	0.000672613	XP_021202385.1|7.0e-202|ATP-binding cassette sub-family A member 3 [Bombyx mori]
BMSK0011349	1.013	0	-2.4312	0.00358538	0.000211548	XP_004924269.1|8.5e-164|WD repeat-containing protein CG11141 [Bombyx mori]
BMSK0011351	151.506	155.023	-0.461488	3.64157e-05	1.28733e-06	NP_001040306.1|2.8e-204|presenilin-like signal peptide peptidase [Bombyx mori]
BMSK0011352	9.33	4.64	-1.42336	6.26019e-06	1.93707e-07	XP_004924242.1|1.4e-169|RNA 3'-terminal phosphate cyclase [Bombyx mori]
BMSK0011370	153.293	545.923	1.33045	4.69544e-33	1.91066e-35	XP_004924250.1|1.1e-129|transcription factor sem-2 [Bombyx mori]
BMSK0011378	1.56	1.046	-1.20071	0.000654015	3.19911e-05	XP_004924253.1|5.5e-252|cholinesterase 1 [Bombyx mori]
BMSK0011382	56.626	55.253	-0.523805	0.00184934	0.000100494	NP_001093092.1|1.9e-129|proteasome beta subunit [Bombyx mori]
BMSK0011383	4.34	0.526	-3.01499	1.89682e-09	3.48941e-11	NP_001040249.1|7.5e-185|homocysteine S-methyltransferase [Bombyx mori]
BMSK0011387	4.406	4.266	-0.671069	0.010187	0.000714738	XP_021202393.1|2.4e-83|cysteine and histidine-rich protein 1-B [Bombyx mori]
BMSK0011487	1.45	3.156	0.618134	0.0264416	0.00232675	XP_022818689.1|0.0e+00|uncharacterized protein LOC111351145 isoform X8 [Spodoptera litura]
BMSK0011507	58.946	46.006	-0.855486	4.42044e-08	9.85567e-10	XP_004922536.1|2.5e-227|ethanolaminephosphotransferase 1 [Bombyx mori]
BMSK0011533	59.983	237.226	1.47614	4.26159e-22	3.03471e-24	XP_026728155.1|4.6e-95|trypsin-6-like isoform X2 [Trichoplusia ni]
BMSK0011582	54.996	58.933	-0.393494	0.040002	0.00390661	XP_004922586.1|1.3e-161|proteasome subunit beta type-5 [Bombyx mori]
BMSK0011584	3.706	1.24	-1.80369	0.000941926	4.75115e-05	XP_021208170.1|7.4e-22|uncharacterized protein LOC101738461 isoform X1 [Bombyx mori]
BMSK0011604	3.02	2.006	-1.03295	0.00125616	6.53852e-05	XP_021197461.1|2.3e-219|A disintegrin and metalloproteinase with thrombospondin motifs 1 [Helicoverpa armigera]
BMSK0011620	35.143	30.103	-0.709086	3.60318e-06	1.04467e-07	XP_004927696.1|3.6e-209|UDP-glucose 4-epimerase [Bombyx mori]
BMSK0011703	8.39	9.176	-0.393681	0.0173989	0.00137763	XP_012546975.1|2.7e-254|RNA-binding protein fusilli isoform X1 [Bombyx mori]
BMSK0011722	234.456	388.303	0.251857	0.0487686	0.0049488	NP_001040457.1|6.9e-258|ornithine decarboxylase [Bombyx mori]
BMSK0011777	72.87	63.78	-0.685452	7.62027e-08	1.73775e-09	XP_004927649.1|3.8e-231|NADH dehydrogenase [ubiquinone] 1 alpha subcomplex subunit 10, mitochondrial [Bombyx mori]
BMSK0011778	211.646	227.85	-0.38984	0.00326552	0.0001888	XP_004927650.1|7.0e-135|RNA-binding protein pno1 [Bombyx mori]
BMSK0011779	9.17	6.996	-1.14904	3.09671e-06	8.79448e-08	XP_004927651.1|8.0e-223|protein TSSC1 [Bombyx mori]
BMSK0011786	69.323	73.88	-0.406163	0.00168329	9.06147e-05	NP_001091761.1|9.3e-310|glucose-6-phosphate isomerase [Bombyx mori]
BMSK0011830	6.08	1.386	-2.56883	7.1995e-33	2.99063e-35	XP_012545814.1|0.0e+00|transient receptor potential channel pyrexia isoform X2 [Bombyx mori]
BMSK0011879	3.5	3.6	-0.497871	0.000637118	3.09485e-05	XP_022818663.1|2.1e-204|uncharacterized protein LOC111351126 [Spodoptera litura]
BMSK0011914	6.333	2.56	-1.72821	5.41761e-08	1.21708e-09	ADA67928.1|7.7e-122|putative lipase [Bombyx mori]
BMSK0011950	17.966	36.796	0.495099	0.00119536	6.17139e-05	XP_004925446.1|9.2e-46|zwei Ig domain protein zig-8 [Bombyx mori]
BMSK0011951	13.05	10.423	-0.79915	0.00029414	1.28917e-05	XP_012545239.1|6.8e-235|poly(U)-binding-splicing factor half pint [Bombyx mori]
BMSK0011954	510.806	956.423	0.448814	0.000102089	3.97242e-06	XP_021208628.1|0.0e+00|fibrillin-1 [Bombyx mori]
BMSK0011955	298.096	603.46	0.520161	0.000455237	2.09188e-05	XP_021208628.1|2.0e-131|fibrillin-1 [Bombyx mori]
BMSK0011956	319.076	585.083	0.375313	0.0117546	0.000864954	XP_021208628.1|0.0e+00|fibrillin-1 [Bombyx mori]
BMSK0011957	255.53	486.476	0.427734	0.00622769	0.00039649	XP_026493342.1|1.6e-230|fibrillin-1-like isoform X1 [Vanessa tameamea]
BMSK0011981	2.113	0.273	-3.03893	2.52536e-09	4.75271e-11	XP_013183364.1|1.6e-110|PREDICTED: uncharacterized protein LOC106129371 [Amyelois transitella]
BMSK0011982	2.333	4.873	0.555912	0.00168738	9.0978e-05	XP_012545237.1|5.3e-292|arrestin domain-containing protein 17 [Bombyx mori]
BMSK0011987	11.11	27.166	0.785114	0.000163991	6.74259e-06	NP_001037592.1|3.8e-206|sorbitol dehydrogenase [Bombyx mori]
BMSK0011989	1.54	5.8	1.31578	0.0376816	0.00365124	XP_021208884.1|7.8e-130|uncharacterized protein LOC110386820 [Bombyx mori]
BMSK0011990	5.086	16.973	1.2677	1.20582e-20	9.91561e-23	XP_004927543.2|8.9e-225|Bloom syndrome protein homolog isoform X1 [Bombyx mori]
BMSK0011991	7.083	12	0.603479	0.00287045	0.000162308	XP_004927544.1|1.3e-150|mitochondrial import inner membrane translocase subunit TIM50-C isoform X1 [Bombyx mori]
BMSK0012034	3047.87	3475.46	-0.303191	0.0285667	0.00255735	NP_001037165.1|1.4e-103|60S ribosomal protein L17 [Bombyx mori]
BMSK0012071	1.013	2.473	0.7672	0.00586041	0.000368636	XP_004929606.1|4.8e-172|ubiquitin carboxyl-terminal hydrolase 3 [Bombyx mori]
BMSK0012082	33.656	35.613	-0.386441	0.0272024	0.0024183	XP_004929615.1|2.2e-201|ubiquitin-like protein 7 isoform X1 [Bombyx mori]
BMSK0012094	4.393	3.993	-0.561893	0.000191602	8.00777e-06	XP_012553439.1|7.0e-06|uncharacterized protein LOC101744165 [Bombyx mori]
BMSK0012097	3.693	1.013	-2.19973	1.22557e-09	2.23378e-11	XP_004929625.1|0.0e+00|synaptic vesicle glycoprotein 2B [Bombyx mori]
BMSK0012104	3802.68	4328.45	-0.306004	0.037289	0.00359107	NP_001037566.1|2.0e-137|ribosomal protein S6 [Bombyx mori]
BMSK0012120	24.46	13.103	-1.32203	1.57543e-18	1.49583e-20	XP_004929634.1|8.1e-116|alpha-tocopherol transfer protein-like [Bombyx mori]
BMSK0012122	232.22	254.96	-0.366067	0.0239071	0.00204901	XP_004929639.1|7.4e-141|alpha-tocopherol transfer protein-like [Bombyx mori]
BMSK0012125	7.653	7.713	-0.486671	0.0101971	0.000719498	XP_022835853.1|1.1e-21|tigger transposable element-derived protein 1-like [Spodoptera litura]
BMSK0012131	4.976	11.69	0.693985	0.0175043	0.0013905	XP_004929643.1|1.4e-239|G patch domain and KOW motifs-containing protein isoform X1 [Bombyx mori]
BMSK0012149	0.58	1.683	0.982504	0.0238489	0.00203796	XP_021205892.1|7.7e-231|RNA polymerase II elongation factor Ell [Bombyx mori]
BMSK0012180	20.72	12.093	-1.0897	3.55017e-17	3.58147e-19	XP_012548778.1|9.3e-301|A disintegrin and metalloproteinase with thrombospondin motifs 7 [Bombyx mori]
BMSK0012200	92.453	245.876	0.895273	3.24729e-17	3.24839e-19	XP_004929696.1|0.0e+00|polyubiquitin-A [Bombyx mori]
BMSK0012203	50.066	54.12	-0.359358	0.00571892	0.000356827	XP_004929678.1|4.0e-297|ubiquilin-1 isoform X2 [Bombyx mori]
BMSK0012222	138.783	301.3	0.655233	1.52607e-11	2.30281e-13	XP_004929696.1|0.0e+00|polyubiquitin-A [Bombyx mori]
BMSK0012230	0.066	0	-1.96806	0.028804	0.0025908	XP_021205909.1|0.0e+00|protein unc-13 homolog A isoform X4 [Bombyx mori]
BMSK0012250	2.796	6.4	0.686736	0.0214952	0.00177487	XP_012548839.2|0.0e+00|LOW QUALITY PROTEIN: centrosome-associated zinc finger protein CP190 [Bombyx mori]
BMSK0012343	46.553	45	-0.541391	3.6224e-05	1.27748e-06	NP_001296528.1|1.2e-284|cytochrome P450 4C1-like precursor [Bombyx mori]
BMSK0012371	6.783	6.536	-0.543924	0.029214	0.0026351	XP_012544941.1|0.0e+00|uncharacterized protein LOC101740131 isoform X1 [Bombyx mori]
BMSK0012410	480.82	517.49	-0.403028	0.0272024	0.00241907	XP_012545623.1|0.0e+00|peroxidase [Bombyx mori]
BMSK0012473	44.763	45.41	-0.467083	0.00101909	5.17494e-05	XP_004924799.1|2.3e-121|uncharacterized protein LOC101742338 [Bombyx mori]
BMSK0012481	107.613	78.613	-0.948491	2.52215e-11	3.95556e-13	XP_004924792.1|2.8e-113|elongation of very long chain fatty acids protein 6 [Bombyx mori]
BMSK0012503	892.806	955.226	-0.398102	5.3283e-05	1.95136e-06	NP_001037628.1|6.5e-270|transport protein Sec61 alpha subunit [Bombyx mori]
BMSK0012509	812.353	1566.24	0.450138	0.00350391	0.000204365	BAC57964.1|6.7e-244|calreticulin [Bombyx mori]
BMSK0012513	9.066	17.69	0.465464	0.0022745	0.000125718	XP_012550791.1|0.0e+00|5'-3' exoribonuclease 1 [Bombyx mori]
BMSK0012536	5.33	5.106	-0.554041	0.00191823	0.000104726	XP_012550811.1|3.6e-76|27 kDa glycoprotein-like [Bombyx mori]
BMSK0012540	6.28	7.99	-0.422061	0.0137892	0.00105091	XP_012550763.1|2.9e-193|bifunctional 3'-phosphoadenosine 5'-phosphosulfate synthase isoform X3 [Bombyx mori]
BMSK0012547	130.616	13.286	-2.88924	6.18456e-06	1.90843e-07	XP_021207450.1|2.0e-250|peroxidase isoform X2 [Bombyx mori]
BMSK0012548	49.4	21.48	-1.57414	8.62897e-06	2.70661e-07	XP_021207512.1|2.0e-250|peroxidase [Bombyx mori]
BMSK0012568	2.936	6.073	0.553667	0.00294276	0.000167395	XP_004931965.1|0.0e+00|protein PFC0760c isoform X2 [Bombyx mori]
BMSK0012638	395.746	231.673	-1.19941	4.84828e-31	2.13725e-33	XP_004931951.1|7.4e-105|elongation of very long chain fatty acids protein AAEL008004 isoform X1 [Bombyx mori]
BMSK0012641	113.466	85.683	-0.900781	2.02446e-17	1.99082e-19	XP_004931947.1|3.9e-168|elongation of very long chain fatty acids protein AAEL008004 isoform X1 [Bombyx mori]
BMSK0012680	177.06	113.166	-1.09656	0.00465367	0.00027892	NP_001037247.1|1.7e-19|ribosomal protein L37 [Bombyx mori]
BMSK0012699	1.52	1.146	-0.815069	0.0232498	0.00197472	NP_001165114.1|0.0e+00|collagen precursor [Bombyx mori]
BMSK0012727	318.62	237.396	-0.921669	4.23748e-14	5.24477e-16	NP_001037001.1|1.6e-57|cuticular protein RR-1 motif 46 precursor [Bombyx mori]
BMSK0012731	18.02	8.733	-1.4335	1.6782e-05	5.59115e-07	NP_001166711.1|8.0e-69|cuticular protein RR-1 motif 43 precursor [Bombyx mori]
BMSK0012732	176.29	127.213	-0.967052	1.65851e-11	2.51673e-13	NP_001166712.1|2.1e-84|cuticular protein RR-1 motif 42 precursor [Bombyx mori]
BMSK0012785	9.576	8.023	-0.825632	0.00430495	0.00025656	XP_021200797.1|8.2e-52|uncharacterized protein LOC110384056 [Helicoverpa armigera]
BMSK0012789	13.016	12.016	-0.600722	0.00354691	0.000207775	XP_021203848.1|1.1e-272|cAMP-specific 3',5'-cyclic phosphodiesterase isoform X3 [Bombyx mori]
BMSK0012804	9.503	10.196	-0.330496	0.0266754	0.00235411	XP_004926434.1|1.0e-79|PDZ and LIM domain protein 3 isoform X6 [Bombyx mori]
BMSK0012818	2001.73	7199.81	1.35688	5.65064e-45	1.48499e-47	XP_012546580.1|4.2e-107|serine protease inhibitor 28 isoform X1 [Bombyx mori]
BMSK0012819	48.366	177.226	1.36504	2.85928e-22	1.98763e-24	XP_021204235.1|2.8e-87|zonadhesin [Bombyx mori]
BMSK0012820	1.11	0.273	-1.79288	0.0264574	0.00233263	XP_012552435.1|5.2e-163|piggyBac transposable element-derived protein 3-like, partial [Bombyx mori]
BMSK0012821	22.536	181.046	2.4885	3.00862e-63	5.35614e-66	XP_021204235.1|1.0e-89|zonadhesin [Bombyx mori]
BMSK0012822	709.503	3639.43	1.8691	7.65207e-82	9.73051e-85	XP_021204235.1|0.0e+00|zonadhesin [Bombyx mori]
BMSK0012856	32.273	23.213	-0.966338	9.63335e-08	2.23765e-09	XP_021203883.1|1.5e-186|uncharacterized protein LOC101738706 isoform X1 [Bombyx mori]
BMSK0012877	12.676	14.253	-0.323814	0.0218851	0.00181612	KPI98054.1|0.0e+00|Proteasome-associated protein ECM29-like [Papilio xuthus]
BMSK0012879	16.57	15.063	-0.65024	5.69611e-06	1.71907e-07	XP_021204312.1|0.0e+00|uncharacterized protein LOC101744556 isoform X3 [Bombyx mori]
BMSK0012937	16.286	12.53	-0.873651	1.5865e-06	4.34418e-08	XP_004924748.1|2.6e-195|proton-coupled folate transporter [Bombyx mori]
BMSK0012980	26.376	1.84	-3.82991	1.09982e-14	1.29599e-16	XP_021202412.1|3.6e-42|zonadhesin [Bombyx mori]
BMSK0012982	673.133	1592	0.745444	1.04479e-09	1.88876e-11	XP_012544229.1|4.2e-91|zonadhesin isoform X1 [Bombyx mori]
BMSK0012983	666.643	1810.62	0.911002	5.08894e-10	8.75768e-12	XP_021202413.1|3.6e-42|inducible metalloproteinase inhibitor protein-like isoform X1 [Bombyx mori]
BMSK0012984	12.57	72.666	1.83671	5.38256e-05	1.97579e-06	XP_012544229.1|1.5e-39|zonadhesin isoform X1 [Bombyx mori]
BMSK0012985	96.243	206.533	0.608205	9.41845e-09	1.90828e-10	XP_022816691.1|3.2e-214|aspartate--tRNA ligase, mitochondrial [Spodoptera litura]
BMSK0012986	176.85	966.036	1.76838	6.38262e-06	1.98578e-07	XP_012544229.1|8.3e-38|zonadhesin isoform X1 [Bombyx mori]
BMSK0012990	20.383	0.27	-6.43819	1.3138e-96	1.00239e-99	XP_021202408.1|9.1e-71|cytochrome P450 4C1 [Bombyx mori]
BMSK0012991	6.21	6.496	-0.479312	0.0300908	0.0027346	XP_024265949.1|2.3e-12|proline-rich protein 36-like, partial [Oncorhynchus tshawytscha]
BMSK0013018	14.503	14.223	-0.506799	0.00576083	0.000360418	XP_004927508.1|1.7e-246|organic cation transporter protein [Bombyx mori]
BMSK0013029	89.636	83.403	-0.602978	0.000208223	8.84364e-06	XP_004927495.1|6.8e-186|organic cation transporter protein [Bombyx mori]
BMSK0013030	50.02	47.99	-0.554086	0.00496562	0.000302669	XP_004927495.1|1.5e-131|organic cation transporter protein [Bombyx mori]
BMSK0013048	180.49	188.5	-0.439041	0.00669053	0.000433601	NP_001037084.1|6.0e-84|superoxide dismutase [Cu-Zn] [Bombyx mori]
BMSK0013068	99.286	192.44	0.446694	0.00510117	0.000312661	NP_001165389.1|2.8e-285|carboxyl/cholinesterase 1 precursor [Bombyx mori]
BMSK0013080	3.09	9.053	1.00324	0.000241124	1.03432e-05	XP_021208704.1|9.7e-158|potassium channel subfamily K member 1, partial [Bombyx mori]
BMSK0013118	15.943	13.836	-0.660961	3.8684e-05	1.37736e-06	XP_021201818.1|0.0e+00|axoneme-associated protein mst101(2) isoform X1 [Bombyx mori]
BMSK0013132	704.416	3118.58	1.39329	4.30259e-61	8.0245e-64
BMSK0013133	2006.84	4029.14	0.504155	5.03783e-06	1.49478e-07	AXY94873.1|1.7e-27|Sericin MG9 [Galleria mellonella]
BMSK0013214	10.096	19	0.412459	0.0252986	0.00219349	PCG66431.1|0.0e+00|hypothetical protein B5V51_7687 [Heliothis virescens]
BMSK0013253	49.08	90.573	0.387445	0.024058	0.00206398	XP_004932633.1|4.5e-201|protein farnesyltransferase/geranylgeranyltransferase type-1 subunit alpha [Bombyx mori]
BMSK0013274	62.463	150.316	0.76222	3.70106e-11	5.92998e-13	XP_004932641.1|4.2e-263|uncharacterized protein LOC101743953 isoform X2 [Bombyx mori]
BMSK0013283	9.016	19.39	0.55832	0.0257189	0.00224875	NP_001040209.1|2.2e-116|ras-related GTP-binding protein 4b [Bombyx mori]
BMSK0013285	49.763	47.696	-0.501803	5.97053e-05	2.20681e-06	XP_004932651.1|5.0e-264|hexokinase type 2 isoform X3 [Bombyx mori]
BMSK0013296	81.616	90.21	-0.354643	0.00283356	0.0001598	XP_012551384.1|1.1e-57|uncharacterized protein LOC101746356 isoform X3 [Bombyx mori]
BMSK0013338	1.58	3.056	0.453785	0.0479258	0.00483889	XP_012551332.1|0.0e+00|uncharacterized protein LOC101736423 [Bombyx mori]
BMSK0013398	1.293	0.49	-1.80383	0.00358538	0.000211543	XP_012551306.1|9.5e-244|fez1 isoform X1 [Bombyx mori]
BMSK0013403	7.48	4.383	-1.24546	3.83615e-08	8.48792e-10	NP_001037014.1|0.0e+00|transferrin precursor [Bombyx mori]
BMSK0013432	106.276	119.296	-0.372189	0.00891721	0.00060685	XP_022827910.1|6.4e-190|short/branched chain specific acyl-CoA dehydrogenase, mitochondrial [Spodoptera litura]
BMSK0013460	76.54	141.87	0.368576	0.00170553	9.2101e-05	XP_004930701.1|3.0e-297|uncharacterized protein LOC101743234 [Bombyx mori]
BMSK0013468	3.2	6.433	0.513735	0.00482616	0.000292292	XP_012549790.1|0.0e+00|uncharacterized protein LOC101746443 [Bombyx mori]
BMSK0013484	45.823	50.96	-0.344777	0.0112369	0.000816378	XP_012549726.1|7.5e-114|thymosin isoform X1 [Bombyx mori]
BMSK0013535	11.673	10.21	-0.688055	3.21283e-06	9.15149e-08	XP_004930739.1|2.9e-190|glycogen [starch] synthase [Bombyx mori]
BMSK0013574	14.69	10.136	-0.994157	4.79852e-17	4.96287e-19	XP_004930758.1|0.0e+00|acetyl-CoA carboxylase isoform X2 [Bombyx mori]
BMSK0013582	21.116	22.316	-0.416849	0.000519307	2.44653e-05	XP_012549721.1|0.0e+00|alpha-esterase 48 isoform X1 [Bombyx mori]
BMSK0013591	16.226	11.13	-1.03029	7.68211e-09	1.54057e-10	XP_012549834.1|6.3e-188|scavenger receptor class B member 1 [Bombyx mori]
BMSK0013594	5.83	5.87	-0.522954	0.000626115	3.03609e-05	XP_012552345.1|5.6e-274|esterase FE4 isoform X2 [Bombyx mori]
BMSK0013658	16.783	16.863	-0.495582	0.00062133	3.00763e-05	XP_012549849.1|8.5e-56|LOW QUALITY PROTEIN: coiled-coil domain-containing protein 51 [Bombyx mori]
BMSK0013674	18.296	21.013	-0.30299	0.0465478	0.00465636	XP_004930794.1|2.3e-140|sphingolipid delta(4)-desaturase DES1 [Bombyx mori]
BMSK0013676	5641.63	6489.47	-0.292793	0.0141419	0.00108119	NP_001037255.1|1.6e-148|40S ribosomal protein S3a [Bombyx mori]
BMSK0013677	42.53	41.38	-0.536993	0.00233695	0.000129567	XP_004930796.1|5.0e-240|lysosome membrane protein 2 [Bombyx mori]
BMSK0013688	58.106	63.24	-0.351407	0.0295468	0.00267013	XP_022824084.1|3.9e-223|NADH dehydrogenase [ubiquinone] iron-sulfur protein 2, mitochondrial-like isoform X3 [Spodoptera litura]
BMSK0013693	9.51	10.476	-0.653157	0.0374988	0.00362081	XP_021203527.1|2.1e-80|fatty acyl-CoA reductase wat isoform X1 [Bombyx mori]
BMSK0013715	35.393	23.89	-1.05484	1.14131e-11	1.68352e-13	XP_004926017.1|0.0e+00|fatty acyl-CoA reductase wat isoform X2 [Bombyx mori]
BMSK0013759	16.406	9.91	-1.21723	4.33375e-17	4.44543e-19	PZC71061.1|2.6e-54|hypothetical protein B5X24_HaOG214166 [Helicoverpa armigera]
BMSK0013772	24.18	26.456	-0.345788	0.0264326	0.00232372	XP_021201996.1|8.7e-68|uncharacterized protein LOC110384788 [Bombyx mori]
BMSK0013784	4.783	10.77	0.675331	0.00604403	0.000383772	XP_021202044.1|0.0e+00|thyroid receptor-interacting protein 11 [Bombyx mori]
BMSK0013806	2.013	5.983	1.04207	0.000576238	2.76726e-05	XP_021202014.1|1.1e-145|protein-glutamate O-methyltransferase [Bombyx mori]
BMSK0013863	7262.42	7450.66	-0.466494	0.000358655	1.59929e-05
BMSK0013884	0	0.933	2.4364	0.00342388	0.000199407	XP_004924915.1|3.8e-183|LOW QUALITY PROTEIN: Golgi pH regulator [Bombyx mori]
BMSK0013889	0	1.703	1.98385	0.0275379	0.00245124	XP_012552384.2|3.9e-81|uncharacterized protein LOC101745787 [Bombyx mori]
BMSK0013908	123.16	951.023	2.43694	1.74053e-113	4.42657e-117	XP_004934108.2|4.3e-104|histone H1-like, partial [Bombyx mori]
BMSK0013952	152.893	1200.67	2.46121	8.87216e-108	3.00853e-111	XP_021201991.1|1.5e-130|uncharacterized protein LOC110384787, partial [Bombyx mori]
BMSK0013963	84.453	57.416	-1.06028	7.77066e-25	4.8089e-27	XP_026744305.1|7.0e-189|ATP-citrate synthase [Trichoplusia ni]
BMSK0013968	5.193	3.793	-0.912403	0.00881199	0.000593143	NP_001037053.1|3.6e-145|clip domain serine protease 11 precursor [Bombyx mori]
BMSK0014087	134.256	122.286	-0.628012	4.01775e-07	1.02227e-08	NP_001040344.1|4.5e-131|proteasome 25 kDa subunit [Bombyx mori]
BMSK0014098	47.37	39.593	-0.751536	4.81951e-05	1.74051e-06	NP_001296477.1|3.6e-184|acyl-CoA Delta(11) desaturase-like [Bombyx mori]
BMSK0014123	19.173	18.653	-0.512398	0.000972749	4.93136e-05	XP_004926345.1|0.0e+00|insulin-degrading enzyme isoform X1 [Bombyx mori]
BMSK0014199	11.83	20.796	0.326995	0.025359	0.00220999	XP_004923161.1|5.6e-288|regulator of chromosome condensation [Bombyx mori]
BMSK0014211	40.4	32.693	-0.801754	1.12386e-10	1.85785e-12	XP_004923155.1|3.1e-231|ADP-ribosylation factor-like protein 13B [Bombyx mori]
BMSK0014223	8.976	8.353	-0.630759	0.015765	0.00122955	XP_021209106.1|1.0e-220|actin-related protein 2 [Bombyx mori]
BMSK0014234	140.76	162.01	-0.262984	0.0252986	0.00220072	NP_001268822.1|0.0e+00|neutral alpha-glucosidase AB-like precursor [Bombyx mori]
BMSK0014241	4.413	3.23	-0.901502	0.0327441	0.00302292	XP_012552887.1|4.2e-298|uncharacterized protein LOC101746134 [Bombyx mori]
BMSK0014260	78.78	65.5	-0.679487	2.09859e-06	5.85314e-08	XP_012552921.1|0.0e+00|uncharacterized protein LOC101737620 isoform X1 [Bombyx mori]
BMSK0014273	32.166	35.103	-0.368382	0.033449	0.0031362	XP_004923114.1|4.7e-229|uncharacterized protein LOC101736648 isoform X1 [Bombyx mori]
BMSK0014309	2331.16	2609.56	-0.330207	0.0331624	0.00309527	ABS57449.1|3.6e-165|ADP/ATP tranlocase [Heliconius melpomene]
BMSK0014343	11.116	20.356	0.364431	0.0202259	0.00165462	XP_012546096.2|4.1e-153|glycerophosphodiester phosphodiesterase 1 [Bombyx mori]
BMSK0014356	14.416	9.56	-1.06371	1.29161e-05	4.20464e-07	XP_004926489.1|1.3e-183|serine hydrolase-like protein [Bombyx mori]
BMSK0014359	9.31	8.49	-0.629313	0.000498712	2.32952e-05	XP_021203867.1|0.0e+00|dynactin subunit 1 [Bombyx mori]
BMSK0014375	20.493	21.23	-1.00004	6.57012e-18	6.34956e-20	XP_021196209.1|1.5e-143|pantothenate kinase 3 [Helicoverpa armigera]
BMSK0014378	6.303	1.41	-2.604	6.56254e-31	2.94858e-33	XP_004934364.1|2.7e-26|E3 ubiquitin-protein ligase AIP2-like [Bombyx mori]
BMSK0014388	47.513	56.893	-0.722843	1.68867e-05	5.66898e-07	XP_004934340.2|6.5e-147|programmed cell death protein 4-like [Bombyx mori]
BMSK0014403	16.56	13.923	-0.741711	2.54385e-11	4.01115e-13	XP_004925158.1|1.3e-237|mannosyl-oligosaccharide glucosidase [Bombyx mori]
BMSK0014417	4.853	4.41	-0.828688	0.000102728	4.01473e-06	XP_021204640.1|0.0e+00|protein neuralized [Bombyx mori]
BMSK0014421	10.05	10.463	-0.479481	0.000617619	2.97919e-05	XP_012544978.1|5.4e-251|double-stranded RNA-specific editase Adar isoform X1 [Bombyx mori]
BMSK0014431	8.483	7.706	-0.689547	1.68255e-05	5.61991e-07	XP_021202967.1|0.0e+00|uncharacterized protein LOC101740963 isoform X1 [Bombyx mori]
BMSK0014433	6.186	5.69	-0.805655	1.28391e-08	2.62311e-10	XP_012544975.1|5.1e-32|protein hu-li tai shao [Bombyx mori]
BMSK0014451	2.953	2.95	-0.437205	0.0359558	0.00342305	PCG75036.1|6.2e-47|hypothetical protein B5V51_12348, partial [Heliothis virescens]
BMSK0014459	124.416	108.8	-0.687408	2.87478e-09	5.45906e-11	XP_004925108.1|8.3e-306|T-complex protein 1 subunit eta [Bombyx mori]
BMSK0014477	44.85	43.873	-0.519845	0.000201701	8.53245e-06	XP_012552188.1|2.2e-90|galectin-5 [Bombyx mori]
BMSK0014489	35.093	36.963	-0.421157	0.0016153	8.627e-05	NP_001040467.1|2.6e-101|copper transporter [Bombyx mori]
BMSK0014503	7.613	7.296	-0.550535	9.16954e-05	3.52914e-06	XP_012545461.1|3.7e-55|RNA-binding protein Nova-2 isoform X6 [Bombyx mori]
BMSK0014514	52.516	53.55	-0.320669	0.00579205	0.000363845	XP_004925719.1|0.0e+00|atlastin isoform X4 [Bombyx mori]
BMSK0014534	6.376	11.21	0.315951	0.0391648	0.00382152	XP_021203393.1|0.0e+00|kinesin-like protein Klp98A isoform X1 [Bombyx mori]
BMSK0014561	0.97	0	-2.26467	0.00832288	0.000554576	XP_012553125.1|1.6e-151|alanine--tRNA ligase, mitochondrial isoform X1 [Bombyx mori]
BMSK0014635	17.486	17.616	-0.454832	0.0249886	0.00215864	XP_004923359.1|0.0e+00|metastasis-associated protein MTA3 isoform X2 [Bombyx mori]
BMSK0014659	5.386	5.57	-0.442081	0.0252986	0.0021978	XP_021209233.1|0.0e+00|autophagy-related protein 2 homolog A [Bombyx mori]
BMSK0014660	3.813	9.513	0.817452	1.78697e-08	3.75695e-10	XP_021209233.1|2.7e-249|autophagy-related protein 2 homolog A [Bombyx mori]
BMSK0014661	15.396	34.573	0.529211	0.000416484	1.88001e-05	XP_021209233.1|1.6e-243|autophagy-related protein 2 homolog A [Bombyx mori]
BMSK0014687	3091.14	3418.23	-0.345671	0.00860008	0.000575963	XP_021202589.1|5.0e-183|LOW QUALITY PROTEIN: peroxisome assembly factor 2 [Bombyx mori]
BMSK0014695	58.08	104.773	0.395372	0.00972367	0.000675942	OWR54391.1|2.0e-275|putative signal recognition particle protein [Danaus plexippus plexippus]
BMSK0014698	131.38	230.913	0.282596	0.0381513	0.00369999	XP_004924560.1|0.0e+00|adipocyte plasma membrane-associated protein [Bombyx mori]
BMSK0014699	422.853	816.346	0.445165	6.81269e-05	2.57584e-06	XP_012544401.1|4.4e-137|transmembrane emp24 domain-containing protein 5 [Bombyx mori]
BMSK0014708	4.886	10.31	0.548449	0.00358537	0.00021094	XP_004924548.1|1.0e-41|uncharacterized protein LOC101738733 isoform X1 [Bombyx mori]
BMSK0014717	2.196	19.516	2.56619	2.26049e-26	1.3031e-28	XP_021202572.1|7.6e-98|luciferin 4-monooxygenase isoform X1 [Bombyx mori]
BMSK0014770	2.193	4.373	0.526584	0.00601269	0.000380789	XP_004924580.1|7.4e-166|WD repeat-containing protein 37 [Bombyx mori]
BMSK0014773	2.616	2.383	-0.592257	0.0339587	0.00320414	XP_012544435.1|0.0e+00|probable ATP-dependent RNA helicase spindle-E isoform X1 [Bombyx mori]
BMSK0014774	7.796	14.583	0.452093	0.0086323	0.000578853	XP_004924493.1|0.0e+00|C-1-tetrahydrofolate synthase, cytoplasmic isoform X1 [Bombyx mori]
BMSK0014781	1.713	3.856	0.687812	0.0051091	0.000314879	XP_021202537.1|0.0e+00|claspin-like [Bombyx mori]
BMSK0014787	5.79	11.43	0.485124	0.0264574	0.00233148	XP_004921880.1|3.7e-119|zinc transporter ZIP1 [Bombyx mori]
BMSK0014801	562.986	549.713	-0.543286	3.81697e-08	8.41313e-10	XP_625679.1|1.7e-68|Low complexity protein with large Glu repeat [Cryptosporidium parvum Iowa II]
BMSK0014830	52.083	47.223	-0.583008	2.0538e-06	5.71079e-08	XP_026315214.1|9.7e-104|N-acylneuraminate-9-phosphatase [Hyposmocoma kahamanoa]
BMSK0014871	28.63	34.916	-0.350344	0.0331548	0.00308919	XP_004921835.1|0.0e+00|dihydroxyacetone phosphate acyltransferase isoform X1 [Bombyx mori]
BMSK0014881	5.93	6.083	-0.637099	0.00891721	0.000607029	XP_004921823.1|1.4e-180|protein pellino [Bombyx mori]
BMSK0014889	70.213	69.57	-0.505688	0.000337482	1.49916e-05	XP_004921818.1|0.0e+00|uncharacterized protein LOC101742323 isoform X1 [Bombyx mori]
BMSK0014890	16.683	16.903	-0.431645	0.0221231	0.00184359	XP_021202678.1|1.8e-219|zinc finger C2HC domain-containing protein 1C isoform X2 [Bombyx mori]
BMSK0014892	9053.03	9441.94	-0.436926	0.0134875	0.00102448	XP_004921814.1|6.7e-267|uncharacterized protein LOC101741789 [Bombyx mori]
BMSK0014908	12.996	24.433	0.411627	0.0430292	0.00427155	XP_004921806.1|0.0e+00|conserved oligomeric Golgi complex subunit 2 [Bombyx mori]
BMSK0014926	104.2	103.483	-0.505136	2.57926e-07	6.38474e-09	NP_001037010.1|1.4e-112|small GTP-binding protein [Bombyx mori]
BMSK0014939	5.22	12.166	0.704217	0.0330463	0.00305922	NP_001037484.1|1.5e-188|Rad51 homolog [Bombyx mori]
BMSK0014981	26.673	27.206	-0.4571	0.0300317	0.00272159	XP_004924094.1|3.7e-206|protein arginine N-methyltransferase 1 [Bombyx mori]
BMSK0014982	38.953	35.423	-0.626583	2.87664e-07	7.16966e-09	XP_004924096.1|8.3e-170|b(0,+)-type amino acid transporter 1 isoform X1 [Bombyx mori]
BMSK0014984	29.796	31.386	-0.458815	0.000453383	2.0755e-05	XP_004924093.1|0.0e+00|DNA damage-binding protein 1 [Bombyx mori]
BMSK0014986	4.933	12.496	0.829024	0.000263439	1.13675e-05	XP_004924091.1|0.0e+00|HIV Tat-specific factor 1 homolog [Bombyx mori]
BMSK0014989	18.066	13.706	-0.861195	0.00044007	2.0071e-05	XP_026749674.1|2.8e-177|protein phosphatase 1A [Galleria mellonella]
BMSK0015001	59.596	34.74	-1.23011	5.32871e-23	3.47839e-25	XP_004921835.1|3.1e-308|dihydroxyacetone phosphate acyltransferase isoform X1 [Bombyx mori]
BMSK0015008	17.14	44.71	0.876693	3.54365e-10	6.00821e-12	NP_001037010.1|1.4e-112|small GTP-binding protein [Bombyx mori]
BMSK0015009	0.44	1.346	1.05835	0.0119642	0.000884435	XP_004921893.1|0.0e+00|putative uncharacterized protein DDB_G0282133 [Bombyx mori]
BMSK0015080	213.733	157.41	-0.804952	5.82837e-16	6.37385e-18	XP_021208140.1|0.0e+00|ABC transporter G family member 23 [Bombyx mori]
BMSK0015082	100.766	147.673	-0.599296	2.17134e-05	7.38139e-07	NP_001093290.1|1.1e-73|mitochondrial 28S ribosomal protein S18c [Bombyx mori]
BMSK0015104	0	1.1	2.20801	0.0107165	0.000765855	XP_004933020.1|7.7e-165|beta-1,4-galactosyltransferase 7 [Bombyx mori]
BMSK0015124	25.393	28.146	-0.345303	0.0271694	0.00240692	XP_004933029.1|0.0e+00|DNA-directed RNA polymerase I subunit RPA2 [Bombyx mori]
BMSK0015149	7.243	6.193	-0.733423	0.00165896	8.90237e-05	XP_004933043.1|1.7e-99|spermatogenesis-defective protein 39 homolog [Bombyx mori]
BMSK0015156	2.173	12.916	1.93583	2.5072e-07	6.16385e-09	XP_021208134.1|8.3e-109|facilitated trehalose transporter Tret1 [Bombyx mori]
BMSK0015164	123.333	219.403	0.333156	0.00579205	0.000363408	XP_012551708.1|2.3e-192|ABC transporter G family member 23 [Bombyx mori]
BMSK0015168	14.39	30.306	0.605382	0.020618	0.00169195	XP_004933051.1|7.7e-64|charged multivesicular body protein 3 isoform X1 [Bombyx mori]
BMSK0015169	9.5	9.51	-0.492995	0.0165174	0.00129803	XP_004933052.2|0.0e+00|glycerol-3-phosphate acyltransferase 1, mitochondrial isoform X2 [Bombyx mori]
BMSK0015220	21.53	14.16	-0.793456	6.00377e-05	2.22418e-06	XP_021204375.1|0.0e+00|zinc finger protein 616 [Bombyx mori]
BMSK0015359	31.98	30.773	-0.540302	0.00290913	0.000164742	XP_004922104.1|5.0e-184|serine/threonine-protein phosphatase 2A 65 kDa regulatory subunit A alpha isoform [Bombyx mori]
BMSK0015366	1.573	6.913	1.52157	0.000500117	2.34048e-05	XP_004922106.1|5.1e-225|protein TRC8 homolog [Bombyx mori]
BMSK0015416	16155.4	38430.7	0.749456	1.23064e-11	1.83615e-13	XP_004926112.1|1.5e-129|uncharacterized protein LOC101740726 [Bombyx mori]
BMSK0015456	3.733	2.53	-1.08265	6.7393e-06	2.10246e-07	XP_012546225.2|2.1e-118|potassium voltage-gated channel protein Shal [Bombyx mori]
BMSK0015461	6.653	14.133	0.579959	0.010084	0.000706116	XP_012546223.1|0.0e+00|U3 small nucleolar ribonucleoprotein protein MPP10 isoform X1 [Bombyx mori]
BMSK0015481	214.026	152.053	-0.984161	8.31132e-20	7.32772e-22	XP_004926643.1|0.0e+00|apolipophorins isoform X2 [Bombyx mori]
BMSK0015502	2.16	2.166	-0.4933	0.0468047	0.00469396	XP_012553318.1|6.9e-94|uncharacterized protein LOC101740855 [Bombyx mori]
BMSK0015503	21.19	20.373	-0.755484	0.000120729	4.82057e-06	XP_004923606.1|0.0e+00|proteoglycan 4 isoform X1 [Bombyx mori]
BMSK0015512	3.903	3.58	-0.60711	0.000176217	7.2901e-06	XP_021201904.1|0.0e+00|inositol 1,4,5-trisphosphate receptor isoform X2 [Bombyx mori]
BMSK0015536	3.516	6.18	0.31567	0.0371223	0.00356873	XP_021201916.1|0.0e+00|uncharacterized protein LOC101742145 isoform X1 [Bombyx mori]
BMSK0015590	165.516	178.936	-0.381243	0.00330135	0.000191431	XP_014364093.1|0.0e+00|PREDICTED: plastin-2 [Papilio machaon]
BMSK0015592	35.676	24.41	-1.02001	4.37321e-06	1.27533e-07	NP_001036984.1|1.6e-96|heat shock protein hsp 19.9 [Bombyx mori]
BMSK0015594	44.546	40.45	-0.624893	0.0107165	0.000765714	NP_001091794.1|2.7e-102|heat shock protein hsp20.8 [Bombyx mori]
BMSK0015612	93.47	94.533	-0.47849	0.0110002	0.000795456	XP_004923504.1|2.9e-92|Na(+)/H(+) exchange regulatory cofactor NHE-RF1 [Bombyx mori]
BMSK0015630	36.623	36.483	-0.500876	0.0142175	0.00108837	XP_004923500.1|2.8e-273|facilitated trehalose transporter Tret1 isoform X1 [Bombyx mori]
BMSK0015631	97.143	74.766	-0.877312	2.16033e-06	6.06197e-08	XP_004923499.2|2.4e-256|facilitated trehalose transporter Tret1-like [Bombyx mori]
BMSK0015636	3.846	7.506	0.55049	0.0376663	0.00364657	XP_004923496.1|2.8e-201|facilitated trehalose transporter Tret1 isoform X1 [Bombyx mori]
BMSK0015640	7.663	6.926	-0.585782	0.00889015	0.000602927	NP_001036910.1|0.0e+00|trehalase-2 precursor [Bombyx mori]
BMSK0015646	3.033	6.483	0.589243	0.0300765	0.0027282	XP_012553229.1|0.0e+00|round spermatid basic protein 1-like protein isoform X1 [Bombyx mori]
BMSK0015655	1.103	0.826	-0.867752	0.0230236	0.00194596	XP_021209324.1|0.0e+00|fibrillin-1 [Bombyx mori]
BMSK0015668	0.89	0.043	-3.22332	1.33068e-06	3.58727e-08	AGR84216.1|0.0e+00|heat shock protein 70-1 [Melitaea cinxia]
BMSK0015673	0.603	0.02	-2.7432	0.000397566	1.77954e-05	XP_004926978.1|2.3e-278|facilitated trehalose transporter Tret1 [Bombyx mori]
BMSK0015678	9.816	7.14	-0.9472	3.99696e-07	1.00974e-08	XP_004926984.1|0.0e+00|ATP-binding cassette sub-family D member 2 [Bombyx mori]
BMSK0015685	3.406	7.853	0.666501	0.00533032	0.000330773	XP_021204166.1|0.0e+00|histone lysine demethylase PHF8 [Bombyx mori]
BMSK0015693	32.61	0.843	-5.57643	9.55e-89	9.71516e-92	XP_012545747.1|2.8e-268|sugar transporter ERD6-like 6 isoform X2 [Bombyx mori]
BMSK0015700	7.676	0.126	-5.34711	3.15902e-30	1.49971e-32	XP_012545756.1|4.1e-261|monosaccharide-sensing protein 1 isoform X2 [Bombyx mori]
BMSK0015701	34.87	83.406	0.569911	0.000115574	4.56966e-06	XP_004926072.1|2.0e-266|facilitated trehalose transporter Tret1-like isoform X1 [Bombyx mori]
BMSK0015702	44.936	42.986	-0.561119	2.93057e-05	1.00866e-06	XP_004926071.1|5.6e-277|facilitated trehalose transporter Tret1 [Bombyx mori]
BMSK0015709	12.726	41.643	1.17784	4.84307e-05	1.75313e-06	NP_001036941.1|5.5e-97|heat shock protein hsp20.1 [Bombyx mori]
BMSK0015720	1.356	0.906	-0.953527	0.0317088	0.00290852	XP_021203575.1|4.3e-211|solute carrier family 41 member 1 [Bombyx mori]
BMSK0015743	6.1	4.85	-0.793026	0.0317565	0.00291559	NP_001296055.1|7.7e-218|actin, muscle [Plutella xylostella]
BMSK0015751	0.253	0	-2.18133	0.0119524	0.000882547	XP_021208519.1|1.4e-216|uncharacterized protein LOC105842604 [Bombyx mori]
BMSK0015770	2	0.246	-2.44989	0.000554635	2.64246e-05	XP_004933529.1|3.3e-148|uncharacterized protein LOC101743147 isoform X2 [Bombyx mori]
BMSK0015784	238.026	266.81	-0.332971	0.0339317	0.00319871	NP_001040428.1|2.0e-160|H+ transporting ATP synthase gamma subunit [Bombyx mori]
BMSK0015793	23.41	72.32	1.0902	4.93728e-05	1.79142e-06	XP_012553439.1|8.7e-16|uncharacterized protein LOC101744165 [Bombyx mori]
BMSK0015903	33.103	34.67	-0.429085	0.0131588	0.00099394	XP_004927728.2|1.3e-78|NSFL1 cofactor p47-like [Bombyx mori]
BMSK0015953	2.286	4.883	0.754075	0.000133228	5.34223e-06	XP_012553153.1|8.2e-74|metastasis suppressor protein 1 isoform X1 [Bombyx mori]
BMSK0015984	0	1.226	1.84074	0.0473032	0.00476	XP_004924371.1|2.1e-93|uncharacterized protein LOC101744979 [Bombyx mori]
BMSK0015993	32.636	58.8	0.349636	0.0467854	0.00468604	NP_001037090.1|6.0e-232|serine protease inhibitor 4 precursor [Bombyx mori]
BMSK0016013	43.366	86.18	0.484325	0.00111317	5.69983e-05	NP_001040425.1|9.6e-241|antennal-enriched UDP-glycosyltransferase precursor [Bombyx mori]
BMSK0016032	4.503	2.36	-1.52834	1.04479e-09	1.89544e-11	XP_012544281.1|2.2e-116|endoplasmic reticulum metallopeptidase 1 isoform X6 [Bombyx mori]
BMSK0016069	13163.1	3320.12	-2.45401	4.52759e-93	4.22207e-96	XP_021205348.1|0.0e+00|sericin 1-like isoform X7 [Bombyx mori]
