# Supplementary material for: Role of sericin 1 in the immune system of silkworms revealed by transcriptomic and proteomic analyses after gene knockout
Source: FEBS Open Bio. 2021 Jul 13;11(8):2304–18. doi: 10.1002/2211-5463.13239 (PMC8329953; doi:10.1002/2211-5463.13239)
Supplement: Supplementary file 9 — Table S9. DEGs identified from the comparison of the ZS‐MSGs with the HS‐MSGs. [file FEB4-11-2304-s011.xlsx]

## Sheet: Supplementary Table S8
Supplementary Table S9. DEGs identified from the comparison of the ZS-MSGs with the HS-MSGs
Gene ID	HS FPKM	ZS FPKM	log2(ZS/HS)	Qvalue(HS-vs-ZS)	Pvalue(HS-vs-ZS)	Nr
BGI_novel_G000067	12.776	6.42	-0.802176	0.0192103	0.00025155
BGI_novel_G000078	501.216	338.003	-0.395656	0.00788995	8.66515e-05
BGI_novel_G000124	14.22	19.173	0.585426	0.0178881	0.000229702
BGI_novel_G000144	11.153	14.423	0.524596	0.0472831	0.000790914
BGI_novel_G000186	0.066	0.42	2.22212	0.00012771	8.19968e-07
BGI_novel_G000242	0	3.076	3.81049	2.10597e-10	4.09203e-13
BGI_novel_G000260	13.363	0.013	-7.00358	4.88457e-55	4.12653e-59
BGI_novel_G000421	4331.18	5623.27	0.532561	0.0272985	0.000382829
BGI_novel_G000422	2674.39	3367.34	0.489075	0.0294981	0.00043271
BGI_novel_G000491	0.446	1.57	1.64237	0.0117756	0.000143253
BGI_novel_G000517	556.01	222.5	-1.11298	1.27581e-09	2.69454e-12
BGI_novel_G000525	51.043	25.916	-0.79421	9.6249e-05	5.52922e-07
BGI_novel_G000569	272.216	181.21	-0.415651	0.0331388	0.000521574
BGI_novel_G000581	128.733	201.816	0.790193	0.00263192	2.49028e-05
BGI_novel_G000593	26.376	34.533	0.548089	0.0303647	0.000454047
BGI_novel_G000633	0.256	0	-1.92805	0.0298232	0.000443218
BGI_novel_G000649	42.446	58.916	0.62332	0.0359509	0.00058921
BGI_novel_G000699	42.68	23.296	-0.697722	0.00104416	8.29188e-06
BGI_novel_G000704	8.03	4.296	-0.71311	0.00052962	3.80313e-06
BGI_novel_G000705	372.036	159.36	-1.03962	1.31447e-12	1.77676e-15
BGI_novel_G000773	41.97	16.443	-1.15931	8.16089e-09	1.86148e-11
BGI_novel_G000774	36.756	19.486	-0.736699	0.00399563	4.05065e-05
BGI_novel_G000775	135.95	70.713	-0.768989	1.29688e-07	3.47486e-10
BGI_novel_G000807	40.293	17.446	-1.0039	0.00047088	3.34155e-06
BGI_novel_G000837	719.85	380.37	-0.740464	1.07398e-06	3.35705e-09
BGI_novel_G000844	10.836	3.483	-1.36471	0.000181449	1.21099e-06
BGI_novel_G000847	204.963	111.213	-0.703402	1.13372e-05	4.59733e-08
BGI_novel_G000848	521.656	210.98	-1.12685	6.39491e-22	4.32198e-25
BGI_novel_G001011	151.913	59.29	-1.13346	2.5635e-05	1.21277e-07
BGI_novel_G001057	2.196	3.706	0.888978	0.0105117	0.00012255
BGI_novel_G001067	27.536	14.76	-0.720554	3.7629e-05	1.84378e-07
BGI_novel_G001068	43.346	21.686	-0.801085	0.0027342	2.63326e-05
BGI_novel_G001088	32.61	13.66	-1.05816	4.88122e-05	2.51546e-07
BGI_novel_G001267	2.106	4.166	1.04614	0.0438584	0.000729923
BGI_novel_G001304	17.33	22.17	0.510269	0.0325754	0.00050912
BGI_novel_G001323	11.583	6.813	-0.592503	0.0282844	0.000410992
BGI_novel_G001324	239.693	135.416	-0.645002	0.00115891	9.39893e-06
BGI_novel_G001338	23.72	13.683	-0.613305	0.0024911	2.31495e-05
BGI_novel_G001348	318.926	192.943	-0.548947	0.00283109	2.75049e-05
BGI_novel_G001372	111.633	65.956	-0.583986	0.00628547	6.58442e-05
BGI_novel_G001383	145.156	192.173	0.561138	0.00749054	7.97337e-05
BGI_novel_G001415	14.986	18.756	0.484493	0.00338462	3.34544e-05
BGI_novel_G001419	1008.8	517.473	-0.778344	3.92039e-06	1.49039e-08
BMSK0000394	9.316	4.426	-0.888686	6.6862e-08	1.63808e-10	XP_021206068.1|7.6e-268|membrane-bound transcription factor site-1 protease, partial [Bombyx mori]
BMSK0000410	13.91	8.193	-0.520422	0.00860128	9.73703e-05	KPI91945.1|0.0e+00|Multidrug resistance protein-like 49 [Papilio xuthus]
BMSK0000511	474.756	274.71	-0.63192	4.82093e-05	2.40293e-07	XP_004933138.1|3.3e-180|D-3-phosphoglycerate dehydrogenase [Bombyx mori]
BMSK0000750	28.626	17.373	-0.544039	0.0129748	0.000163322	XP_021202886.1|0.0e+00|uncharacterized protein LOC101746182 [Bombyx mori]
BMSK0000983	949.99	626.906	-0.421134	0.00205857	1.87822e-05	NP_001103832.2|2.9e-124|carotenoid-binding protein isoform 2 [Bombyx mori]
BMSK0001028	866.853	507.423	-0.567953	0.000204597	1.38276e-06	XP_003886575.1|3.2e-07|uncharacterized protein, partial [Leishmania mexicana MHOM/GT/2001/U1103]
BMSK0001032	124.916	55.406	-1.01448	4.11887e-12	6.26339e-15	XP_004926785.2|1.7e-164|uncharacterized protein LOC101736617 [Bombyx mori]
BMSK0001401	45.766	25.68	-0.64978	4.88122e-05	2.49791e-07	KPJ18709.1|0.0e+00|Polypeptide N-acetylgalactosaminyltransferase 5 [Papilio machaon]
BMSK0001455	31.866	22.163	-0.484141	0.0318789	0.000490155	NP_001040110.1|2.5e-69|cytidine deaminase [Bombyx mori]
BMSK0001551	2918.47	3995.66	0.632432	6.50479e-05	3.57195e-07	XP_004924401.2|4.0e-42|fungal protease inhibitor F-like [Bombyx mori]
BMSK0001554	4198.92	5354.73	0.523205	0.0114218	0.000137984	XP_004924399.1|3.9e-42|fungal protease inhibitor F-like [Bombyx mori]
BMSK0001557	1606.48	741.51	-0.873508	6.64037e-14	7.85378e-17	AKJ54535.1|1.2e-53|fungal protease inhibitor [Bombyx mori]
BMSK0001862	40.703	24.226	-0.569394	0.00110664	8.88158e-06	OWR49177.1|0.0e+00|spermine oxidase like protein [Danaus plexippus plexippus]
BMSK0002040	75.53	41.19	-0.703927	0.000174291	1.14849e-06	XP_004931016.1|9.4e-296|aromatic-L-amino-acid decarboxylase [Bombyx mori]
BMSK0002213	5.703	2.166	-1.12978	0.0256584	0.000355493	XP_004930897.1|3.4e-191|rab3 GTPase-activating protein catalytic subunit isoform X1 [Bombyx mori]
BMSK0002252	2.066	1.006	-0.84216	0.0264314	0.000368437	XP_021206876.1|6.4e-290|calcium/calmodulin-dependent 3',5'-cyclic nucleotide phosphodiesterase 1 isoform X2 [Bombyx mori]
BMSK0002368	10.843	6.486	-0.625	0.01846	0.000238606	XP_013141759.1|1.5e-67|PREDICTED: uncharacterized protein LOC106105849 [Papilio polytes]
BMSK0002409	30.973	19.2	-0.557403	0.0112775	0.000135288	XP_012545879.1|0.0e+00|solute carrier organic anion transporter family member 4A1 isoform X1 [Bombyx mori]
BMSK0002447	27.106	13.76	-0.776082	0.0118325	0.000144944	NP_001244266.1|1.7e-217|ribonucleoside diphosphate reductase small subunit [Bombyx mori]
BMSK0002455	16.923	10.026	-0.583252	0.00776615	8.46357e-05	XP_021203697.1|0.0e+00|protein pigeon [Bombyx mori]
BMSK0002586	233.17	156.71	-0.39987	0.0201284	0.000266973	XP_014362967.1|0.0e+00|PREDICTED: LOW QUALITY PROTEIN: uncharacterized protein LOC106714432 [Papilio machaon]
BMSK0002707	49.106	31.76	-0.450306	0.0359509	0.000588449	XP_004930201.1|0.0e+00|exostosin-1 [Bombyx mori]
BMSK0002771	7.253	11.563	0.802287	0.00266759	2.54657e-05	XP_012549333.1|3.2e-103|sulfotransferase 1C3 isoform X1 [Bombyx mori]
BMSK0002950	1990.81	1375.34	-0.363125	0.0251575	0.000344303	NP_001036997.1|3.1e-272|protein disulfide-isomerase like protein ERp57 precursor [Bombyx mori]
BMSK0002962	173.196	210.026	0.437085	0.0438584	0.000728193	NP_001040253.1|2.9e-66|Lix1 protein [Bombyx mori]
BMSK0002979	96.866	126.583	0.541006	0.00761502	8.23454e-05	NP_001040426.1|1.7e-156|alcohol dehydrogenase precursor [Bombyx mori]
BMSK0003143	171.576	116.563	-0.38428	0.0215211	0.000289081	XP_021203080.1|2.3e-218|synaptic vesicle glycoprotein 2B isoform X1 [Bombyx mori]
BMSK0003165	15.573	6.203	-1.05442	3.37796e-06	1.25564e-08	XP_004925301.2|3.0e-228|putative transporter svop-1 [Bombyx mori]
BMSK0003358	101.6	52.99	-0.74345	0.000673344	5.00585e-06	XP_004930585.1|1.7e-184|renin receptor isoform X2 [Bombyx mori]
BMSK0003372	1941.48	1238.1	-0.468461	0.0346014	0.000558323	KOB74496.1|5.5e-126|Luciferin 4-monooxygenase [Operophtera brumata]
BMSK0003466	2564.44	1597.48	-0.510129	0.00245974	2.26503e-05	XP_004925684.1|9.2e-159|SCO-spondin [Bombyx mori]
BMSK0003500	1552.12	2327.33	0.742027	0.000111195	6.85748e-07	BBC08867.1|7.9e-134|fatty acid hydroperoxide dehydratase [Bombyx mori]
BMSK0003828	2.28	3.463	0.737835	0.0059831	6.21713e-05	XP_012550304.1|0.0e+00|histone-lysine N-methyltransferase trithorax [Bombyx mori]
BMSK0003887	4.393	1.173	-1.53707	0.00252987	2.37235e-05	XP_004931346.1|1.1e-149|regucalcin [Bombyx mori]
BMSK0003942	175.69	238.93	0.595146	0.0338445	0.000543251	XP_004931377.1|1.2e-131|uncharacterized protein LOC101737964 [Bombyx mori]
BMSK0004161	40.92	22.456	-0.69267	0.000102227	5.95901e-07	XP_004925371.1|6.8e-184|putative inorganic phosphate cotransporter isoform X1 [Bombyx mori]
BMSK0004194	107.53	70.543	-0.47365	0.0219948	0.000297303	XP_012545194.1|1.4e-249|uncharacterized protein LOC101735738 isoform X2 [Bombyx mori]
BMSK0004208	1088.77	596.28	-0.694267	1.02593e-07	2.60014e-10	XP_021203127.1|8.1e-270|uncharacterized protein LOC101736658 isoform X1 [Bombyx mori]
BMSK0004224	5.436	11.11	1.14183	0.000114627	7.16603e-07	XP_004933838.2|1.2e-240|lipase 1 [Bombyx mori]
BMSK0004235	34.756	20.226	-0.599133	0.0308001	0.000465762	XP_004925171.1|1.0e-192|UDP-xylose and UDP-N-acetylglucosamine transporter [Bombyx mori]
BMSK0004635	60.483	32.243	-0.715616	0.00120675	1.02575e-05	NP_001182393.1|0.0e+00|carboxyl/cholinesterase 7 precursor [Bombyx mori]
BMSK0004805	132.306	197.67	0.739624	2.35352e-06	8.16382e-09	XP_004922915.1|6.6e-297|5-aminolevulinate synthase, nonspecific, mitochondrial [Bombyx mori]
BMSK0005551	11.533	7.466	-0.434591	0.00860128	9.72416e-05	XP_021202734.1|0.0e+00|LOW QUALITY PROTEIN: notch-like protein isoform X1 [Bombyx mori]
BMSK0005576	40.06	13.793	-1.35476	3.97326e-12	5.70629e-15	XP_021202713.1|0.0e+00|beta-galactosidase isoform X2 [Bombyx mori]
BMSK0005666	10.913	5.086	-0.732659	0.00296418	2.90484e-05	XP_004923234.1|4.2e-294|putative alpha-L-fucosidase [Bombyx mori]
BMSK0006043	22910.4	45143.6	1.14032	2.26707e-23	7.66097e-27	P07856.2|1.4e-270|RecName: Full=Sericin 1; AltName: Full=Silk gum protein; Flags: Precursor
BMSK0006089	166.606	101.386	-0.554396	1.20106e-05	4.97186e-08	XP_012552244.2|0.0e+00|uncharacterized protein LOC101741272 [Bombyx mori]
BMSK0006101	2189.16	2927.91	0.57607	0.00179667	1.57856e-05	XP_022833754.1|3.7e-07|nascent polypeptide-associated complex subunit alpha, muscle-specific form-like [Spodoptera litura]
BMSK0006170	16403.4	22649	0.623498	0.00180064	1.59725e-05	NP_001166287.1|0.0e+00|sericin 2 isoform 1 precursor [Bombyx mori]
BMSK0006195	80.673	52.553	-0.454282	0.0353556	0.000573479	XP_026762436.1|1.6e-196|alanine aminotransferase 1 [Galleria mellonella]
BMSK0006338	14.75	20.07	0.598681	0.000715408	5.43945e-06	XP_021207227.1|1.6e-63|protein cueball [Bombyx mori]
BMSK0006363	754.59	512.073	-0.384221	0.0333315	0.000529384	NP_001037171.1|4.2e-280|protein disulfide isomerase precursor [Bombyx mori]
BMSK0006460	194.356	104.676	-0.717917	1.65239e-05	7.53816e-08	XP_004931504.1|1.1e-115|enoyl-CoA delta isomerase 2, mitochondrial [Bombyx mori]
BMSK0006481	799.47	994.913	0.4801	0.00971654	0.000111637	NP_001040244.1|1.1e-61|autophagy related protein Atg8 [Bombyx mori]
BMSK0006680	68.463	40.446	-0.583516	0.000551441	4.00642e-06	NP_001104007.1|2.5e-296|cytochrome P450, family 6, subfamily ab, polypeptide 5 [Bombyx mori]
BMSK0006832	17.1	8.836	-0.715856	5.69491e-06	2.21311e-08	NP_001164651.1|6.4e-275|scavenger receptor class B member 4 [Bombyx mori]
BMSK0006841	6.253	7.816	0.475308	0.0273381	0.000388004	XP_026732441.1|0.0e+00|nesprin-1-like isoform X4 [Trichoplusia ni]
BMSK0007002	152.136	244.656	0.834091	1.6274e-06	5.36189e-09	XP_012548596.1|4.3e-154|juvenile hormone acid O-methyltransferase-like [Bombyx mori]
BMSK0007027	26.516	17.096	-0.46442	0.00398275	4.00395e-05	NP_001177769.1|0.0e+00|Bm8 interacting protein precursor [Bombyx mori]
BMSK0007184	55.75	22.036	-1.15088	2.60437e-15	2.64024e-18	XP_004926544.1|0.0e+00|alpha-aminoadipic semialdehyde synthase, mitochondrial [Bombyx mori]
BMSK0007191	83.673	58.24	-0.365168	0.0305295	0.00045909	XP_012546144.1|1.7e-195|uncharacterized protein LOC101747119 isoform X2 [Bombyx mori]
BMSK0007289	7.886	2.89	-1.21062	4.05874e-07	1.2001e-09	XP_022814659.1|5.7e-34|UDP-glucuronosyltransferase 2B19-like isoform X1 [Spodoptera litura]
BMSK0007310	25.216	14.743	-0.595049	0.00570723	5.88225e-05	XP_012545154.1|0.0e+00|ATP-binding cassette sub-family G member 1 [Bombyx mori]
BMSK0007694	13.416	8.256	-0.525623	0.0273381	0.000387081	XP_021204713.1|5.7e-154|eye-specific diacylglycerol kinase isoform X3 [Bombyx mori]
BMSK0007720	0.963	1.673	0.946416	0.0319366	0.000493739	XP_021204666.1|0.0e+00|protein ovo isoform X1 [Bombyx mori]
BMSK0007804	159.266	94.8	-0.573666	0.0127884	0.000159896	XP_004927771.1|0.0e+00|rab proteins geranylgeranyltransferase component A 2 [Bombyx mori]
BMSK0007852	75.53	47.66	-0.48539	0.0244854	0.000333036	NP_001037337.1|6.7e-186|DNA supercoiling factor precursor [Bombyx mori]
BMSK0007888	49.81	64.793	0.493174	0.0011998	9.93328e-06	XP_012547211.2|2.9e-66|uncharacterized protein KIAA0930 homolog [Bombyx mori]
BMSK0008070	84.946	46.746	-0.707264	1.40727e-07	3.92328e-10	XP_012546786.1|5.1e-184|protein mini spindles [Bombyx mori]
BMSK0008072	4.056	12.47	1.43569	0.0378479	0.000623497	XP_012551443.1|3.6e-62|cAMP-responsive element-binding protein-like 2 isoform X2 [Bombyx mori]
BMSK0008090	2223.53	1179.66	-0.731107	1.62804e-05	7.28953e-08	XP_026331379.1|8.3e-34|uncharacterized protein LOC113238759 [Hyposmocoma kahamanoa]
BMSK0008154	359.87	524.71	0.699638	0.000121055	7.67015e-07	XP_012551156.1|4.2e-267|juvenile hormone epoxide hydrolase-like protein 2 isoform X1 [Bombyx mori]
BMSK0008234	119.17	66.776	-0.668032	1.429e-05	6.27761e-08	XP_012543942.1|1.5e-22|regulator of G-protein signaling 3-like [Bombyx mori]
BMSK0008377	220.913	337.96	0.761527	3.64696e-05	1.75616e-07	XP_004928685.1|8.7e-35|uncharacterized protein LOC101736984 isoform X2 [Bombyx mori]
BMSK0008573	14.266	7.54	-0.739103	5.65241e-05	2.96063e-07	XP_004928565.1|1.6e-22|beta-1,4-glucuronyltransferase 1 [Bombyx mori]
BMSK0008671	9.723	5.18	-0.717319	6.03e-05	3.20934e-07	XP_012547919.1|1.2e-180|multidrug resistance-associated protein 4 [Bombyx mori]
BMSK0008724	10.813	5.466	-0.778416	0.0298232	0.000443431	NP_001036983.1|4.5e-211|glycerophosphoryl diester phosphodiesterase precursor [Bombyx mori]
BMSK0008912	146.656	77.98	-0.732901	7.32496e-11	1.29952e-13	XP_004923085.1|0.0e+00|uncharacterized protein LOC101742528 [Bombyx mori]
BMSK0008938	5625.86	8167.43	0.690397	9.6249e-05	5.42825e-07	NP_001139708.1|1.5e-224|serine protease inhibitor 16 precursor [Bombyx mori]
BMSK0009241	296.22	171.58	-0.608198	0.000102392	6.20049e-07	XP_021205456.1|1.1e-94|regulator of hypoxia-inducible factor 1 isoform X2 [Bombyx mori]
BMSK0009300	108.88	66.846	-0.555196	0.0009448	7.34321e-06	XP_004933733.3|0.0e+00|cytosolic 10-formyltetrahydrofolate dehydrogenase [Bombyx mori]
BMSK0009506	1261.26	757.313	-0.553939	0.00188032	1.68382e-05	XP_004926881.1|3.6e-260|glucosylceramidase [Bombyx mori]
BMSK0009586	1295.59	752.58	-0.601987	0.0102054	0.000118116	XP_004922749.1|3.2e-100|protein D2 [Bombyx mori]
BMSK0009587	4600	2382.72	-0.792183	1.26975e-10	2.35993e-13	XP_012551854.1|6.3e-104|phosphatidylethanolamine binding protein isoform X1 [Bombyx mori]
BMSK0009708	1367.52	2009.73	0.699638	0.00151075	1.31458e-05	NP_001119721.1|4.4e-298|beta-fructofuranosidase precursor [Bombyx mori]
BMSK0009709	676.376	189.986	-1.64508	2.16897e-22	1.09942e-25	XP_012546703.1|0.0e+00|glucose dehydrogenase [FAD, quinone] isoform X1 [Bombyx mori]
BMSK0009844	2.403	5.496	1.22779	0.0294981	0.000433612	XP_004921971.1|6.3e-170|protein penguin [Bombyx mori]
BMSK0009858	0.616	1.29	1.11068	0.0280376	0.000403667	XP_004922044.1|3.5e-179|WASH complex subunit 1 [Bombyx mori]
BMSK0010050	107.573	66.626	-0.482474	0.00098063	7.70454e-06	NP_001281213.1|1.8e-118|class A basic helix-loop-helix protein 15-like [Bombyx mori]
BMSK0010061	227.52	102.48	-0.973281	1.94994e-15	1.81206e-18	XP_012545566.1|1.2e-273|yellow-d isoform X1 [Bombyx mori]
BMSK0010092	124.146	78.716	-0.485611	0.0333558	0.000532588	XP_004927042.1|0.0e+00|thioredoxin domain-containing protein 11 [Bombyx mori]
BMSK0010160	103.823	64.676	-0.504448	0.00942173	0.000107454	XP_004932492.1|1.3e-173|probable isoaspartyl peptidase/L-asparaginase GA20639 isoform X2 [Bombyx mori]
BMSK0010173	46.226	55.83	0.45015	0.0110939	0.000131211	XP_012551246.1|1.6e-249|major facilitator superfamily domain-containing protein 10 isoform X1 [Bombyx mori]
BMSK0010237	185.58	109.773	-0.586967	2.10839e-05	9.79652e-08	XP_004932561.1|3.3e-249|multiple inositol polyphosphate phosphatase 1 isoform X1 [Bombyx mori]
BMSK0010362	2.476	0.763	-1.33696	0.0211278	0.000282014	XP_012546023.1|1.1e-310|cytochrome P450 CYP9A21 isoform X1 [Bombyx mori]
BMSK0010378	27.323	14.916	-0.697162	0.000311021	2.15458e-06	XP_021203826.1|3.1e-239|sodium-independent sulfate anion transporter isoform X2 [Bombyx mori]
BMSK0010428	350.523	543.003	0.77579	0.00120622	1.00883e-05	XP_004925960.1|0.0e+00|xanthine dehydrogenase [Bombyx mori]
BMSK0010535	33.646	44.553	0.565094	0.000134289	8.73552e-07	XP_012547694.2|0.0e+00|xanthine dehydrogenase/oxidase [Bombyx mori]
BMSK0010863	52.473	27.766	-0.710604	0.0314626	0.000481096	XP_004933796.2|6.0e-311|glucose dehydrogenase [FAD, quinone], partial [Bombyx mori]
BMSK0010995	9.13	3.02	-1.31604	0.000102392	6.22811e-07	XP_021208502.1|1.1e-89|glutamate receptor ionotropic, kainate 2 [Bombyx mori]
BMSK0011029	4577.12	5538.44	0.456938	0.0135109	0.000171212	XP_021208470.1|8.6e-34|uncharacterized protein LOC101746878 isoform X6 [Bombyx mori]
BMSK0011125	346.206	185.776	-0.722282	1.30831e-09	2.8737e-12	NP_001243674.1|1.1e-241|thrombospondin type-1 domain-containing protein 4-like precursor [Bombyx mori]
BMSK0011494	282.716	367.46	0.53641	0.00120675	1.02966e-05	XP_004922529.1|3.2e-158|venom serine protease [Bombyx mori]
BMSK0011788	83.463	125.08	0.732189	9.6249e-05	5.52365e-07	XP_012546776.1|1.3e-81|uncharacterized protein LOC101743399 [Bombyx mori]
BMSK0011954	956.423	516.12	-0.702525	1.37355e-05	5.91799e-08	XP_021208628.1|0.0e+00|fibrillin-1 [Bombyx mori]
BMSK0011955	603.46	332.316	-0.679096	0.000289936	1.98402e-06	XP_021208628.1|2.0e-131|fibrillin-1 [Bombyx mori]
BMSK0011956	585.083	312.496	-0.727563	2.4128e-06	8.76491e-09	XP_021208628.1|0.0e+00|fibrillin-1 [Bombyx mori]
BMSK0011957	486.476	269.34	-0.673148	0.000102392	6.15464e-07	XP_026493342.1|1.6e-230|fibrillin-1-like isoform X1 [Vanessa tameamea]
BMSK0012200	245.876	138.313	-0.631369	0.000671307	4.934e-06	XP_004929696.1|0.0e+00|polyubiquitin-A [Bombyx mori]
BMSK0012343	45	64.31	0.673745	6.07968e-05	3.28715e-07	NP_001296528.1|1.2e-284|cytochrome P450 4C1-like precursor [Bombyx mori]
BMSK0012410	517.49	776.54	0.752653	1.28583e-05	5.4314e-08	XP_012545623.1|0.0e+00|peroxidase [Bombyx mori]
BMSK0012482	38.57	26.203	-0.402659	0.0313239	0.000476329	NP_001041678.1|0.0e+00|glutamate synthase [Bombyx mori]
BMSK0012509	1566.24	877.49	-0.652462	0.011973	0.000147677	BAC57964.1|6.7e-244|calreticulin [Bombyx mori]
BMSK0012547	13.286	29.466	1.27791	8.78707e-10	1.78161e-12	XP_021207450.1|2.0e-250|peroxidase isoform X2 [Bombyx mori]
BMSK0012548	21.48	38.57	0.991003	7.36266e-06	2.92342e-08	XP_021207512.1|2.0e-250|peroxidase [Bombyx mori]
BMSK0012675	77.846	51.023	-0.441406	0.0171291	0.000218509	NP_001040127.1|2.3e-124|RGS-GAIP interacting protein GIPC [Bombyx mori]
BMSK0012732	127.213	163.553	0.522627	0.0331388	0.000523524	NP_001166712.1|2.1e-84|cuticular protein RR-1 motif 42 precursor [Bombyx mori]
BMSK0012818	7199.81	3063.93	-1.05949	6.0335e-17	5.09716e-20	XP_012546580.1|4.2e-107|serine protease inhibitor 28 isoform X1 [Bombyx mori]
BMSK0012819	177.226	80.073	-0.962689	4.66559e-08	1.10363e-10	XP_021204235.1|2.8e-87|zonadhesin [Bombyx mori]
BMSK0012821	181.046	53.75	-1.55597	3.06835e-23	1.29608e-26	XP_021204235.1|1.0e-89|zonadhesin [Bombyx mori]
BMSK0012822	3639.43	1437.03	-1.17027	1.96219e-24	4.97302e-28	XP_021204235.1|0.0e+00|zonadhesin [Bombyx mori]
BMSK0012981	11.843	7.636	-0.461033	0.00811533	8.98123e-05	XP_022816691.1|1.2e-216|aspartate--tRNA ligase, mitochondrial [Spodoptera litura]
BMSK0012982	1592	613.06	-1.18194	7.08823e-12	1.13776e-14	XP_012544229.1|4.2e-91|zonadhesin isoform X1 [Bombyx mori]
BMSK0012983	1810.62	808.543	-0.967452	7.49145e-12	1.26577e-14	XP_021202413.1|3.6e-42|inducible metalloproteinase inhibitor protein-like isoform X1 [Bombyx mori]
BMSK0012985	206.533	100.546	-0.865819	1.63063e-07	4.68375e-10	XP_022816691.1|3.2e-214|aspartate--tRNA ligase, mitochondrial [Spodoptera litura]
BMSK0012986	966.036	352.55	-1.2512	4.59659e-18	3.49491e-21	XP_012544229.1|8.3e-38|zonadhesin isoform X1 [Bombyx mori]
BMSK0012987	372.793	175.683	-0.909143	2.26539e-14	2.48797e-17	XP_012544229.1|4.7e-204|zonadhesin isoform X1 [Bombyx mori]
BMSK0013011	26.496	33.163	0.502156	0.0280376	0.000404903	BAW33842.1|5.6e-244|MOCS1AB [Bombyx mori]
BMSK0013035	108.486	70.803	-0.44309	0.0200681	0.000264478	XP_004927154.1|0.0e+00|organic cation transporter protein isoform X2 [Bombyx mori]
BMSK0013068	192.44	94.676	-0.822895	0.000724273	5.56804e-06	NP_001165389.1|2.8e-285|carboxyl/cholinesterase 1 precursor [Bombyx mori]
BMSK0013133	4029.14	2579.49	-0.467994	0.00382692	3.81496e-05	AXY94873.1|1.7e-27|Sericin MG9 [Galleria mellonella]
BMSK0013274	150.316	58.303	-1.18607	6.39491e-22	3.98476e-25	XP_004932641.1|4.2e-263|uncharacterized protein LOC101743953 isoform X2 [Bombyx mori]
BMSK0013759	9.91	13.76	0.626359	0.00850047	9.47928e-05	PZC71061.1|2.6e-54|hypothetical protein B5X24_HaOG214166 [Helicoverpa armigera]
BMSK0013908	951.023	488.45	-0.779135	4.91246e-07	1.49403e-09	XP_004934108.2|4.3e-104|histone H1-like, partial [Bombyx mori]
BMSK0013952	1200.67	622.693	-0.764432	2.35352e-06	8.35077e-09	XP_021201991.1|1.5e-130|uncharacterized protein LOC110384787, partial [Bombyx mori]
BMSK0014121	174.646	116.726	-0.411631	0.0320186	0.000497712	XP_004926343.1|4.8e-147|phospholipid phosphatase 5 [Bombyx mori]
BMSK0014190	14.456	20.88	0.674048	0.0280376	0.000405037	XP_021209119.1|0.0e+00|uncharacterized protein LOC101736392 [Bombyx mori]
BMSK0014191	19.286	32.236	0.756941	0.00196909	1.77995e-05	PZC81177.1|2.1e-105|hypothetical protein B5X24_HaOG213278 [Helicoverpa armigera]
BMSK0014193	51.056	73.496	0.649794	0.0112437	0.000133932	XP_021209068.1|0.0e+00|ecdysone oxidase isoform X1 [Bombyx mori]
BMSK0014491	54.1	87.036	0.835809	1.45846e-06	4.68206e-09	XP_012545438.1|0.0e+00|esterase FE4-like [Bombyx mori]
BMSK0014492	688.34	1102.97	0.819935	0.000445795	3.12588e-06	XP_004925704.1|0.0e+00|juvenile hormone esterase [Bombyx mori]
BMSK0014496	3.733	7.453	1.05503	0.00761502	8.17386e-05	XP_021191904.1|6.2e-162|esterase B1-like [Helicoverpa armigera]
BMSK0014569	36.206	53.21	0.707547	0.000695306	5.22786e-06	XP_004923393.1|1.2e-160|molybdopterin synthase catalytic subunit isoform X1 [Bombyx mori]
BMSK0014660	9.513	5.653	-0.581122	0.00661966	6.99043e-05	XP_021209233.1|2.7e-249|autophagy-related protein 2 homolog A [Bombyx mori]
BMSK0014748	179.786	113.16	-0.496053	0.00127885	1.10199e-05	NP_001243990.1|3.3e-255|synoviolin-like protein [Bombyx mori]
BMSK0015113	9.853	13.51	0.578828	0.025638	0.000353045	XP_021208120.1|4.2e-275|Y+L amino acid transporter 2 isoform X1 [Bombyx mori]
BMSK0015156	12.916	2.493	-2.00031	1.29688e-07	3.50596e-10	XP_021208134.1|8.3e-109|facilitated trehalose transporter Tret1 [Bombyx mori]
BMSK0015164	219.403	122.383	-0.666392	2.29731e-06	7.76316e-09	XP_012551708.1|2.3e-192|ABC transporter G family member 23 [Bombyx mori]
BMSK0015186	16.82	11.083	-0.571589	0.0119995	0.000149018	XP_004933064.1|2.8e-270|equilibrative nucleoside transporter 2 [Bombyx mori]
BMSK0015384	81.263	49.85	-0.529165	0.00116928	9.58179e-06	XP_004926099.1|3.3e-274|uncharacterized protein LOC101738974 [Bombyx mori]
BMSK0015416	38430.7	18275.7	-0.897774	4.94393e-13	6.26501e-16	XP_004926112.1|1.5e-129|uncharacterized protein LOC101740726 [Bombyx mori]
BMSK0015640	6.926	10.363	0.704541	0.0109048	0.000128053	NP_001036910.1|0.0e+00|trehalase-2 precursor [Bombyx mori]
BMSK0015715	200.93	122.56	-0.513363	0.00535441	5.47337e-05	XP_004926069.1|0.0e+00|plasma membrane calcium-transporting ATPase 2 isoform X8 [Bombyx mori]
BMSK0016013	86.18	54.613	-0.480901	0.0188823	0.00024566	NP_001040425.1|9.6e-241|antennal-enriched UDP-glycosyltransferase precursor [Bombyx mori]
BMSK0016069	3320.12	7868.32	1.38588	6.14875e-29	1.0389e-32	XP_021205348.1|0.0e+00|sericin 1-like isoform X7 [Bombyx mori]
