# Supplementary material for: Role of sericin 1 in the immune system of silkworms revealed by transcriptomic and proteomic analyses after gene knockout
Source: FEBS Open Bio. 2021 Jul 13;11(8):2304–18. doi: 10.1002/2211-5463.13239 (PMC8329953; doi:10.1002/2211-5463.13239)
Supplement: Supplementary file 10 — Table S10. KEGG pathway enrichment analysis of the DEGs identified from the comparison of the HS‐MSGs with the WS‐MSGs. [file FEB4-11-2304-s015.xlsx]

## Sheet: Supplementary Table S9
Supplementary Table S10. KEGG pathway enrichment analysis of the DEGs identified from the comparison of the HS-MSGs with the WS-MSGs
Pathway ID	Pathway Name	Level 1	Level 2	Term Candidate Gene Num	Total Candidate Gene Num	Term Gene Num	Total Gene Num	Rich Ratio	P value	Q value
ko00310	Lysine degradation	Metabolism	Amino acid metabolism	36	763	173	7653	0.208092	1.29082e-05	0.00208923
ko04146	Peroxisome	Cellular Processes	Transport and catabolism	42	763	215	7653	0.195349	1.30986e-05	0.00208923
ko04330	Notch signaling pathway	Environmental Information Processing	Signal transduction	23	763	99	7653	0.232323	8.19306e-05	0.00653397
ko05169	Epstein-Barr virus infection	Human Diseases	Infectious diseases: Viral	33	763	184	7653	0.179348	0.000569137	0.0363109
ko05160	Hepatitis C	Human Diseases	Infectious diseases: Viral	25	763	129	7653	0.193798	0.000819642	0.0435776
