# Supplementary material for: Role of sericin 1 in the immune system of silkworms revealed by transcriptomic and proteomic analyses after gene knockout
Source: FEBS Open Bio. 2021 Jul 13;11(8):2304–18. doi: 10.1002/2211-5463.13239 (PMC8329953; doi:10.1002/2211-5463.13239)
Supplement: Supplementary file 15 — Table S15. DEPs obtained by further screening. [file FEB4-11-2304-s007.xlsx]

## Sheet: Supplementary Table S14
Supplementary Table S15. DEPs obtained by further screening
No.	Protein_ID	Description	Mass	Protein_Coverage	Uniq_Pep_Num	Uniq_Spec_Num	Sameset	Mean_Ratio_HS-VS-WS	Ratio_HS-VS-WS	SD_HS-VS-WS	Quant_Num_HS-VS-WS	Pvalue_HS-VS-WS	Protein_ID	Protein_Sequence	NCBInr Identity	NCBInr E-value	NCBInr Accession	NCBInr Description
up-regulated
47	BMSK0012822.1	gene=BMSK0012822	85343.1	0.187	13	60	-	1.65	1.445|1.704|1.592|1.877	0.182	4	0.002855	BMSK0012822.1	MIQASSCTQGCLCKKGYLRAENGICIPGEKCPSCGGDRNARPGCGVNCNKRCSDIGQEPQSCIQICYSNACDCKDGFYLDTNTGKCVLPEKCTPTCGKDEVYNDCIQGYCQPKNCSEIGKPVACPRIDPKNCIKGCLCKENYVRADNGTCIPKTDCPKQLCGENEESSDCANCYDSPDCCVDPMDCIQGCICKVGYVRNDEGVCVRDDCDDSCNGDPNAVVGCGVNCNRHCSNIGKESQSCAAVCYEDGCDCKDGYYYDDNINKCVLPEDCTPTCGKDEVYNDCIQGYCQPKNCSEIGKPVACPRIDPKNCIKGCLCKENYVRADNGTCIPKTDCPSCGGDNNARSGCGVNCNKRCSDIGKEPGACILICYDNACDCKDGFYLNENTGKCVKPNQCPLS…	97.198	0	XP_021204235.1	zonadhesin [Bombyx mori]
237	BMSK0006574.1	gene=BMSK0006574	70791.1	0.015	1	1	-	1.55	1.374|1.496|1.615|1.716	0.148	4	0.002858	BMSK0006574.1	MSCLEKERKPMVPVKNLDVIFRRRYVPNTQYYFANRKHALNEVKERPDRSRPFRVPRSEKLLSYIKYSERKEKLNDLHRLKLPVRFKDNLKIAASRDISRRLFVPEPLDDVRAVVEIHPEFYKVIEGRPTRCLDDIKVYVNNIRAYAMNRQQIGYRRDLVMKIQENAVEETVQYERIVEKLKEHIKNFEKFLTEDYKNACNKVSKAEKVYSDLLSKNSEFLAYISSLTILSNVLFKLDAIRSVLKVYRSFLIFIAPISWRQQNDENLRGKIQSIQFESGIFVTDNDLVESLDIDKMIEFAKNELSNPQPATLYFKKPEELKYLFRTMEIQSREYLTQLSKTDAPNRLLQERMKQLKQATKQELDYFQFYIDSINKEIERERYNETYLQDKFFRILNETF…	100	0	XP_004932965.1	uncharacterized protein LOC101735979 [Bombyx mori]
634	BMSK0008911.1	gene=BMSK0009060	12775.1	0.354	2	3	-	1.72	1.563|1.739|1.690|1.885	0.133	4	0.0007974	BMSK0008911.1	MDSHSRSASPRDRPQQRPPSPPSPHGYDNKVFQHDESDPNHNDSFASNGAQQNQLNGDTKTLEAVNLELLNLAPKNGNAKKKDVEIDMNGTNPYDEYFVPVNEHRKFMRFVVL	100	9e-72	XP_004923085.1	uncharacterized protein LOC101742528 [Bombyx mori]
886	BMSK0011845.1	gene=BMSK0011845	49916.8	0.049	1	1	-	1.61	1.602|1.554|1.681|1.593	0.053	4	9.122e-05	BMSK0011845.1	MCFPSSFKFGASTSSYQIEGSWNVSDKAPSIWDHFIHTQPHKIEDYSNGDVACDSYNQYLKDIEMADHLGLDYYRFSISWPRLLPEGFCTKISKDGKQYYDNLINGLLKKGVQPLVTLYHWDLPQKLQDLGGWANPEMSEWFADYADVVFSLYGDRVKLWITINEPVLICDFTYNSGPHAPGIDEPELGPYLCTKTVLMAHAKAYHIYNKKYKPLYKGKVSIANNVVYFGAKTDDDKEITDLCNQYSYGRYLHPVFSKRGGWPPSLVMFMNKISAEGGHPRSRLPSLSKREIELIRGTYDFFGLNYYTSRLVRKARANETSEKSPRKLLESRAIFEHYPNSTEGYPEPFSILLSIHEDGAKIFGYCYWSLMDNFEWTSGYTPKFGLYKVDFTDKNRKRT…	89.375	0	XP_021203659.1	myrosinase 1 [Bombyx mori]
957	BMSK0002681.1	gene=BMSK0002681	53547.9	0.051	2	3	-	1.74	1.312|1.873|1.563|2.195	0.383	4	0.01735	BMSK0002681.1	MSNTIFVALYLIVLVRGQEEYIVSNFIEIDQTRSSPLESDTYLMADKIQQYVDEKVDVKVYYESLCPGCRVFDSAILAPTIERLNQYLNINIYPYGKAKTIEKNGKYEFICQHGPEECYGNKLHACAIDVIGNITIAVMYNSCMMDLNQKNHGSDDLAADACGNKFDIDSSPIKRCAKGDRGDELLKKYGDESKKANYLFVPYILVNGKESSGHAITEHKAIADRNISLIQTRENNRLNGEGIRKSKEKVSITVYYETLCPASIRLFVRQLKPAVEKLSSHLDVQLVPYGFALTYNIGGYYMFTCQHGPDECYGNKMHACVVDTLRNSTKAVLFNTCLMQYSVRDRYGFNLLSVIHWGLLRMGALGTGLVCPYGKDGIVITTFPANIATLVIKINPSYC…	98.611	4e-152	XP_004930219.1	gamma-interferon-inducible lysosomal thiol reductase-like [Bombyx mori]
962	BMSK0014126.1	gene=BMSK0014126	96092.5	0.007	1	1	-	1.66	1.427|1.317|1.925|1.976	0.338	4	0.01756	BMSK0014126.1	MRFKPKGLKATFGRLANWESMREQDREREASCCPPLWTDFEDLQRRLQEYEIDSDTWFDRMLLLHRGERIRDSVVWQREAARWPRRQFVLSCMAEAIEWKCSEDIGDLYSCVRISGSDCLAEWAGRLMLRCAQGVAGGAGAAELRWAGGAARAALWGHVSACVERARGQILNDADVPKFLLLNLKMKREMATGASGKLDELLTKAERHAPVVLEHASDEEFYGINEMLLRIRSDLGTMNQASMDAVLQTVDRRLQRGGAVSPDSRRALDSMYEMYFVYYNHLWTESDDERRKEIFLWMLDVMVQAARAHTVRLGALVAAACDRLPDSVPDNVLEKLELAFPALQDWHRTELVSRLRRSASALRNYKHLSSQLEFEGRAETFKRRLRLVCDPEYTLVMYC…	99.522	0	XP_021203766.1	uncharacterized protein LOC110385214 [Bombyx mori]
1243	BMSK0009240.1	gene=BMSK0009240	19343.4	0.094	1	1	-	1.6	1.437|1.415|1.811|1.748	0.206	4	0.005455	BMSK0009240.1	MTIQNSTTVVHMFIVLSSFLTAHNLLRSDKQFGFGTFLRLLAKRIIRLSPVCLLVIGFAGTWWPRVSDGPLWPAAVAEQSKICREKFWSHALFINNLVEPDKFCLLPTWYIAVDMQMSILAAILTMILAKFSKKAVPILVILFIGAIVLNAGLAYIHEWKSMLYFATVTE	100	5e-116	XP_021205457.1	uncharacterized protein LOC101744375 isoform X2 [Bombyx mori]
2220	BMSK0006782.1	gene=BMSK0006782	34665.1	0.047	1	1	BMSK0006779.1	1.62	1.523|1.547|1.711|1.688	0.096	4	0.0005168	BMSK0006782.1	MRRSTKVISMVNQSDKGEIKTCSRFMKIYFFVIYILTGFNFGFYTGRGLNFLRVIQASVLLLRFIIASNCIYIAFHFRLLEAIWYSLTFSESLAIVVCFMLSRSALSCKNLFEYLYSVDQELKKSVGPSIEVKLALYTVVVSVLRLTVYVFCAIAYYETLHEGFCVELVYNTPCYCSDLYLVIHFTIFHSVYCRLKALRISMNEKFDVYKGTLIYKSLIDNLEEIKKSLDVPMKFIRTAPRYLETVLLFSSAFAPVLAADMMASEAQKIKVTLNNILQRDDSLRKSYLVTVLSCTH	91.29	0	DAA06381.1	TPA_inf: gustatory receptor 18 [Bombyx mori]
2333	BMSK0003024.1	gene=BMSK0003024	50620.5	0.604	32	281	-	1.61	1.640|1.852|1.393|1.568	0.19	4	0.004022	BMSK0003024.1	MHDATWAKSKHYVAAVATVVSRNSDSGTGSTVVDIAKIAESVLARDLPSRLASGGKAKVEREGGGARDDDAGGLNVLRAPAPTILHLAVGSDGCSSARKAATMVDAATLEKLEAGFSKLQGSDSKSLLKKYLTREVFDSLKNKKTSFGSTLLDCIQSGVENLDSGVGIYAPDAESYSVFAELFDPIIEDYHNGFKKTDKHPPKNWGDVDTLGNLDPAGEFVVSTRVRCGRSLEGYPFNPCLTESQYKEMEDKVSGTLSSLEGELKGTFYPLTGMSKETQQQLIDDHFLFKEGDRFLQAANACRFWPTGRGIYHNENKTFLVWCNEEDHLRIISMQMGGDLQQVYKRLVSAVNEIEKKIPFSHHDRLGFLTFCPTNLGTTVRASVHIKLPKLAADKKKLE…	100	0	XP_012543872.1	arginine kinase isoform X2 [Bombyx mori]
2653	BMSK0000507.1	gene=BMSK0000507	47446.3	0.014	1	1	-	1.7	1.623|1.556|1.805|1.805	0.127	4	0.000797	BMSK0000507.1	MPIKLLLARQIFDSTGVPTVEVDMVTELGLFRIGVPSTDSKKIAEATQLRDNNPAQYFGMGVSSAIKNINVIIAPELIKQNLEVTMQKEIDQFLISLDGTENRSRLGANAILCVSLVVAKAGAAKKGVPLYRHISDMAGVTTIILPVPHFTILTGGILSSNGLPFQEYIIMPTGASSFADAMRIGSEIYRYVKNAIANKFSVDCTYVSDSGGFSVPLQSHRDALMFLTDAIKQCGYVGKAEIAINAAASDMFKDGAYDLEFKNPNSNPQEYMSSDKLAEIYLDNIKEFPVCSIEDGFQFDDWSAWSTLTSRTQAQIFGNDLTQTNLRRVGLATEKKAGNAIGLRLNQAGTFTEVIEAFKLLKSNGFASVVVDRWGDTEDVFLADLAVGLSTGQMKCGAP…	100	0	XP_004922096.1	enolase [Bombyx mori]
2702	BMSK0015275.1	gene=BMSK0015275	102967	0.021	1	2	-	1.91	1.969|1.782|2.017|1.865	0.105	4	0.000175	BMSK0015275.1	MSYIKNVPLILLKNDLVSDGPQGSLRRLRNQLAEDGCAESQVVLAKQLLEEKCELEADKISNFKQALEWLICATEQAHPEARRLLRRCIRSGVIDEDSAAIVRAKSCLAASRQETVARKAARDLFASLSNGEQYITTVQLERRIREICNTTLRKTAAEDSDSPDDDNSEAANALDDAAQALEPSDLQAGDHINSNGTLRTSHDLEEDVPDRCSNEEIRNLTVDNLVSAAVDYCQGELPLVSYELTLTDPSVKSLDHIPLLQQAFLHPIVFLQVLYLKLLYYFGSFSFRLSNIELSLVLIAYLFVSADSLYHLVPLVLYYVSFVAMVICTFKMLHAKRQFIDFRKWSGLFLRYSDGNLQPDESENLFVRNNLGPFIQFFVALFVNLFLYPFIATQWVPFS…	100	0	XP_012547057.1	wolframin isoform X3 [Bombyx mori]
2790	BMSK0001024.1	gene=BMSK0001024	29380.3	0.086	2	3	-	1.58	1.701|1.515|1.643|1.468	0.109	4	0.0009176	BMSK0001024.1	MSDAEVEVLSTFKKRNIKNRGGRKRKTSSSEEKNSSDSDEQQVVLPTKRVNKPNPNIQSTGGPKKSKIDVIEDNDDSNDEEKTSQRTTLSVQQQRENATATYELDTEKDRDAQAIFEKAQKINEELHGQADDKIYRGINNYAQYYKKKDTAAGNASSGLVRKGPIRAPANLRATVRWDYQPDICKDYKETGFCGFGDSCKFLHDRSDYKHGWQLEREELETPGQDGDSDYEIHSDEELPFKCFVCREGFTNPVVTK	100	0	XP_004927589.1	RING finger protein 113A [Bombyx mori]
2791	BMSK0006530.1	gene=BMSK0006530	21279	0.053	1	1	-	1.53	1.444|1.376|1.707|1.581	0.147	4	0.003129	BMSK0006530.1	MTVLRLIVSTILIIEGCKASGIGHIVPAVRSYPIVRYAPFYNFPGARSIHAVAPAIAPAPFVPAPLPAPLFPAPLPAPVLPAPLPARLLPAPVFPAPTLPAGIPAPIFPAPAPALAPAYAPAPFYNSVLPKFAPAVPALPAPVFTRALPALPAVPFAPIVRPVALPAPAVPAPLFAPAPAPIAVAKALPYGFHQYAHLAPVIKQAWK	100	2e-125	NP_001166757.1	cuticular protein hypothetical 20 precursor [Bombyx mori]
3040	BMSK0008923.1	gene=BMSK0008923	41522.2	0.036	2	4	-	1.54	1.679|1.339|1.693|1.454	0.174	4	0.004948	BMSK0008923.1	MQSPILILLAACVSVRAIDGSDSKFMKDYAMLKIYESCFGSNLLKQITKELRDAYSKCSTTPSMKQTQNSLPSYLSNLAPGFAMDPTQSNVKHTDGAIQNDENDLPNQEAPQSQKVGGIFAFRPQGVPFPQPGMSPFMMPAGPQFRPYNPAMFQLPYQGYLPPGLPYNPYYPPYQFYQQQPYVGANRMSRQIGLRTRLGLHAPRSVNHNVTCVMQELGYVDDNMEPNFEHIRARIGSLPVSDELKGDIQEGLQFCQKFSQCVPEEKRDIVARPQEQIRSIFFFRCYKHKKLEACIMKDINEHFAKEYAFDHETPDFAYSRSGRSARDLPLRDPSLEALEEMEVYLYDYLSGGGAFDFDLYI	100	0	XP_004923025.1	uncharacterized protein LOC101746276 [Bombyx mori]
3046	BMSK0000722.1	gene=BMSK0000722	185245	0.005	1	1	-	1.65	1.520|1.821|1.497|1.743	0.161	4	0.00207	BMSK0000722.1	MVGVRAGGGGAVPAGGDPLPARRAHGHSPPAARVVSEDAESIRAPPQTSARGWRRRPRGECGHLSHSPTRTRSLGLRTKNDISNVKNGKICCRCKKPHPCASKCRPSLGQDLEYQVTEQVLKWLQHLPVPADDTEANAKRRKDVAKQMAKNLAQAVRAGDVDRIKPVIVQYLQEMPIWFPGDDTVKKMFTNEIIDKLLMHMQRLVYHETLRGDINNWLKDLPLAGKSDDISKEDAVNNILRIMKDVTQKSDKSSLKGKIESILNKLPVAKDFDKKQMIGNIADNLVNKFINKESILSSNENKIKETSTASKPKEDSFTKLIKCFPKPLQDLLSKENYDHYELEATREQISSYLDSLLDTIDIRLNARTKEKLTHRFMNKIRKQCKRDGANDAILGKHMK…	99.744	0	XP_004925012.3	uncharacterized protein LOC101742877, partial [Bombyx mori]
3064	BMSK0010604.1	gene=BMSK0010604	11910	0.14	1	1	-	1.74	1.656|1.814|1.656|1.820	0.093	4	0.0002517	BMSK0010604.1	MYEVVFQVGDDQWGKKYKDHLKNEGVNVSYVHITKNETTGVAQIVVAENGENQIVIVPGANKCLSVQDVEESIELIKNADVLIGQLETPFETTYTAFKLNNGVSSLY	93.204	2e-63	XP_012547627.1	ribokinase-like isoform X2 [Bombyx mori]
3120	BMSK0011908.1	gene=BMSK0011908	18176.3	0.051	1	2	-	2.52	2.541|3.918|1.456|2.161	1.035	4	0.02457	BMSK0011908.1	MTQNEYGTTKQRFVLIQQGEPVVINTRSCAHVSLTMKLMLFAAVLCVILWLGASVPINMERRLVNRPPRDEVMGLSRPKRHQINAPIKGRQSPHRRGGIEHMLRKGEYVCGDKICRLKPGEEPAGCNGICQFPIDPMHYDGQPQRRFGQTINAKERF	100	3e-114	XP_004926040.2	uncharacterized protein LOC101739782 [Bombyx mori]
3779	BMSK0012818.1	gene=BMSK0012818	31941.1	0.235	5	17	-	1.54	1.417|1.764|1.292|1.675	0.22	4	0.01005	BMSK0012818.1	MNPGQSFVTSPVSVLIPYGQLALYAVGETLDQLLKFINLDNKDQIKKAFPALLKNYRSQTSVLLTVAVKCYGNINYPFTDQFKNDAVTYFDSEGENIDFKYAKQAADTINGWVANKTNNLIQNLVSEDLFSDDTRLVLVDAIYLHGIWQNQFNPNNTHDRDFYITPNKTKSIKTMYQENFFNYGENEILDAQMNVTKMFDPQSNDFEGILLNSDPVYVSAAIQKAQIIVDETGTEAAVATAVIATLSSGQASQEVLPKLFIADHPYVFFVLINDEPIFSGLFIGS	99.482	1e-137	XP_021204231.1	serine protease inhibitor 28 isoform X2 [Bombyx mori]
4021	BMSK0012821.1	gene=BMSK0012821	32306.4	0.357	1	2	-	1.63	1.483|1.580|1.686|1.762	0.122	4	0.001014	BMSK0012821.1	MKMTVIFTFHYICTTLLGLNEEFSDCPDGACRPLTCDEVGYPVPCADIDPERGCPSEPKCICKNGFVLNNSSICIPIRECPSKCTKPNEVFDECPKTCPPRVCGVDERTIRCAAPPKPGDPACKPGCRCADNYYRNEQGTCVTKEQCKIKCNQNEVFDLCPAPCPPRRCGIDPATVNCIPSPKIGDPGCEPGCRCIDGYVRNDTDVCIPKEECQTCGGDPNARAGCGSNCNRKCSDIGANETKACTLACRVNACDCKDGYYLDENTGKCVLPNECRT	68.282	5e-81	XP_021204235.1	zonadhesin [Bombyx mori]
4439	BMSK0004360.1	gene=BMSK0004360	26147.4	0.048	1	1	-	1.93	1.388|1.862|1.921|2.530	0.468	4	0.01416	BMSK0004360.1	MDVQIPFIAHHSVGQTFEEILPSTSAYEALHGFRTGADKGRARLCARPAFGLTFVKWLMFTVLLGYGQFRNTWIFVGGINKNDALQAVKLDPAVLEAQITVETRKIDGTDSTQTQVSSQGSELPAEALRVDFKKIVSMHETALLSLTPDQYQFLLIYVEALRQKRIGLQKHFECAFCKKNGESVSWYRTHALKDGRGRVKCPVLRGFRCPRCGATGDRAHTIKYCPQNSD	78.261	2e-121	NP_001098700.1	nanos-M [Bombyx mori]
down-regulated
164	BMSK0014892.1	gene=BMSK0014892	50933	0.646	27	288	-	0.55	0.494|0.571|0.532|0.610	0.05	4	0.0009482	BMSK0014892.1	MKVAAALFTILQIVNAVPTIAEHDTAPASDAQTGDDLHQEIAEAVLGASQEHDSAKQTDTNVKTVKLGGPILDDLIYQVSAATGNQENKVSKHLDSFHDTLEKVTDLSSVGNIIKQFGNTVKVDISKSKGILLDKAKAIEKGVSVAKDLLRDKTEEVVKGISEAKYVLSKKGEETLKHIINLGTGIKGKIQDILKNIATSHEVAKEKFKVIVKNFTDALCNIKLPQIDFSTTLALAAEAVTVGISFIAFLGSVIEKEILSKIPNDGSLKNHLESVLDSISKGTLKFGGSDDNNSEKSETSQVDVQSIDVGKSKTVNNDEEKASPGDDFEDNDDDDTSESYEDGSEEVKTITVESSKSAPVQTNQANTEQKSYEAIHPLQQRNSVKVFQTGSEHPHVNVN…	100	0	XP_004921814.1	uncharacterized protein LOC101741789 [Bombyx mori]
319	BMSK0002516.1	gene=BMSK0002516	19782.7	0.188	4	8	-	0.45	0.597|0.313|0.605|0.303	0.169	4	0.0222	BMSK0002516.1	MPGQCPDVKAMENFDPARYLGKWYEAEKYFFLFEFGGKCVTADYKLRDDGAIRVLNKQIDIFSGIQKEIKGEATQVGRSDEAKLSVRFPTLPVDVAAPYWVVDTDYDNYAVVWSCYEFGIFHTVNSWILTRQQNPPKSVLDAAYDAIDKNRISRKFFLKTDQSDCTNFDE	100	2e-125	XP_004932390.1	apolipoprotein D isoform X2 [Bombyx mori]
428	BMSK0002730.1	gene=BMSK0002730	43134	0.069	3	3	-	0.6	0.583|0.628|0.576|0.615	0.025	4	0.0001478	BMSK0002730.1	MGVKPAIGRKTNKNPPIFSHEFVIQNHADIVSCVVMVFLVGLMVQSTSPIASLFISLHHNVSGVEPTREAPKGEPFTYESGWKDACAVFFYSLVCIVMHAILQEYFLDKISKKFHLSKSRLSALNESGQLIVFHLVTLVWGGDAILREGFIFNISQLWEGYPVHPMSFLLKLWWVVQASYWLHTIPELYFQRIKKDEWAGRIRNAATAFGFVALAYGFNFQRVGVCLVVLHALAEFVAHCYRLNTILRGEREDFLDKFLSLVNGTVFVIVRLFSLVLGVLTFYFGLAGVAPLLVRVAALSLLVSFQVYLMFNFISEAIKQRQEARQQALARPLKKEKKEKPKKEKVKKAPVDESDLPEVDQNTNKTLRQRQNATAKAK	100	0	XP_004930183.1	translocating chain-associated membrane protein 1 [Bombyx mori]
513	BMSK0014420.1	gene=BMSK0014420	10291.4	0.079	1	1	-	0.66	0.917|0.619|0.633|0.462	0.189	4	0.04948	BMSK0014420.1	MFARWQYLIKKLPPLQQSHPDGTSVSLPNHLDTLLYNEAKLLSPTYQVAKDRLFQAFEKAKLGRWIKKPLEQDQFVCELLSADPAALFT	100	4e-56	ABQ14708.1	adenosine deaminase, partial [Bombyx mori]
1217	BMSK0014893.1	gene=BMSK0014893	8818.6	0.15	1	1	-	0.65	0.563|0.659|0.648|0.736	0.071	4	0.004265	BMSK0014893.1	MFNRQQISQIPDASGKCLATQKYLVKESPEMLAIATWTGQVPKRPALPLGAKVSQLMALGSRRDPGNVVWMLAKSDAEMK	86.25	7e-42	XP_021202670.1	uncharacterized protein LOC101741470 [Bombyx mori]
1269	BMSK0000937.1	gene=BMSK0000937	10179.1	0.133	1	1	-	0.61	0.497|0.647|0.566|0.745	0.107	4	0.0105	BMSK0000937.1	MSEMEDTIDSSESLEDLLKHGGDPSKMPSTKEILKMLDTSNIPEELRENMRIMLTGNTPQVFSGYGSILAVAFVFLIFTIIWNILYYEVP	44.186	1e-15	KPI96594.1	hypothetical protein RR46_12624 [Papilio xuthus]
1309	BMSK0000360.1	gene=BMSK0000360	127552	0.017	1	1	-	0.34	0.611|0.100|0.243|0.407	0.22	4	0.04672	BMSK0000360.1	MKIAVYYLFFTADISSITKSIYTGLSELLFEQLAFTWMERQKLGGSYSSHRAQSEKHVVVCSTTLHADTIMDFLNEFYAHPLLQDYYVVLLSPMELDTTMRMILQVPIWAQRVIYIQGSCLKDTDLIRARMNEAEACFILAARNYADKTAADEHTILRSWAVKDFAPKVAQYVQIFRPENKLHVKFAEFVVCEDEFKYALLANNCTCPGASTLVTLLLHTSRGQEGQQSPEEWHRLYGKCSGNEIYHIVLGDSRFFGEYEGKSFTYASFHSHRKYGVALVGVRPAELPEFYEDTILLNPGPRHIMKSTDTCYYMSITKEENSAFVVSDKQAVPNPTIPKDQTACSFLSNERNPDEGSTSQQKKPDGSSVVQCEVPQVVLEAPSSSTPNASPSRIKNLKT…	88.699	0	XP_021206047.1	LOW QUALITY PROTEIN: potassium channel subfamily T member 2 [Bombyx mori]
1324	BMSK0007042.1	gene=BMSK0007042	57201	0.04	1	1	-	0.66	0.591|0.656|0.658|0.732	0.058	4	0.002396	BMSK0007042.1	MSEMGAVYRCREPPRVTAAVGPRSKRAQTPQPVRAQPPPLPATVPVSTLLPSQHDQAVALAHAAKGFEALGCLVQYLVFRLDALNGGNWRLEAERWRGVAAAERSSAARADRDRQQRAQKDLDTIAECLSKISELEVEVSSKEEANARLQATHMEEVAALANDIKGLKDTIESLKHEVAESRARLHAHGEIERTLRAQLEAARAELEREAQSHDTSSDRSPDTSAYSSCEKSYNTCDAACDPVSCEAEDCELRLNAQEELSTDANELAAEVRSLRAVIELKQAEMASLRDTRAELASERERRTAAERELRAARHAAEELRERAAARQRDVERLRDDNRRLRDAAARDRDHASRLAALNEELRYKLRQKSQVVSLLAGGGYIERSPVRGRTSSGDSVRST…	99.804	0	XP_021205727.1	uncharacterized protein LOC101746579 isoform X1 [Bombyx mori]
1475	BMSK0009556.1	gene=BMSK0009556	15276.3	0.037	1	2	BMSK0013937.1	0.66	0.682|0.679|0.657|0.631	0.024	4	0.0001818	BMSK0009556.1	MPPVKAQIFRYSEANMEKAIEECRRGVPTATEVKKFGVPRVTLLNKVKGKIRITRKLGSCYLTEDIVPKGLLEQSISTQSLVSTGHEKLVETVTTIEERIVDRLYERQRLFAEAMLSIGEGLRVLAEAASAFKPAL	49.153	2e-07	XP_022199037.1	uncharacterized protein LOC111056028 [Nilaparvata lugens]
1492	BMSK0012079.1	gene=BMSK0012079	52642.6	0.012	1	3	-	0.47	0.470|0.507|0.426|0.466	0.033	4	0.000223	BMSK0012079.1	MFDEYGVTAQGDCSDLRGRVISHGIHYVPGPNSCNLCICDNGLPKDCKVVLCSPPQDCRSFRVGNNCCEFICLDDVVKPPDSNESNFRGAAGGAAAVVVLTVLLVLYRVRNQKRRRPPHGDDQRSLTSIGYISGSMGYMGGTCETALGAWKPHGYYLPRGEAPPPYDEAVAQCRQEVMRIQSEAAFHRTYPATVESLTRPDEAMQCVGHGYANIPRPVQQLVNPQNCYNTPLLQAVHTTDARDPNQIQHHPLGPPGGVGFPSAIRLTGSLGTINNRGLLSVLHDHDRPNLYPNPGSLHTPFHRTIPLGGPGADVRRSFHRAPPPRPHTGRSVPRNLDLAAGPHAAPDAAPDVGPILRTNSAGQTRTRSEEQNVGGAVTTNANANAGAAGNNAAVADSAG…	95.436	0	XP_021205929.1	uncharacterized protein LOC101736580 isoform X2 [Bombyx mori]
1641	BMSK0012154.1	gene=BMSK0012154	35833	0.034	1	1	-	0.59	0.511|0.633|0.553|0.674	0.074	4	0.003533	BMSK0012154.1	MKLILIVAAFLAVTFADNVESDKEIEDSEAAESVGLLSKSLDLNTAASAYNSYAPSNQSPPIQWKPQNTWNAPPKPIQPINTYPQNNYAPPQNNYAPPQNSYYPQNTYAPPQNTYRPTWSTPSYQTSTTTTPVPVIKNEMYYGDNGSYKYEYQIADGTHVGEEGYFTNPNTEEASLVKKGWYSYTGADGKVYTVHYWADKTGYHAYGDHLPTPPPVPAAIQAALDQNAKEEAAQAEAEKNKPQHVYHPTQAPIYYPTQAPTYYPTQAPSYYPTQAPTYYPTQAPSYYPTQPPTYYPTQAPSHYPSQSYPQEQNYPSYGKK	100	0	XP_021205858.1	cuticular protein RR-1 motif 21 isoform X1 [Bombyx mori]
1723	BMSK0006164.1	gene=BMSK0006164	221598	0.382	69	286	-	0.56	0.490|0.580|0.542|0.644	0.065	4	0.002097	BMSK0006164.1	MRVEIGPQSVNDVLAPTEKSFSDLDLDICKKDYGVEWGWEYYEGEYDDVSTYLTGCGLDSDYFSKITSLIENSGNFTGDPSSWSLNEFGIGLAQCFRQFFYDVSQEYGIEITTQLEDIKEAIKSTKCFNFGVLKSCDSGYTEIDDLNDNDKPAPRQSGAETVIVYTDADNDDDDFSDLDEEIIRLFSSDEEIDDDKSVIPLDYARANDESWYVNDAGYEDTVLDDNGDAANENTDRSGGFIVNDSQATDTITGGGKRKGSADNDDDQRVVETFIDEVANSDDPSFNNKYTWNYIKAQKDKYSDGDNSDGKFKELSDSDYKEDHRSQKTFTKTVVSEDSKSDAALKSPTVIFENSKQKSKHSHYSNKEKHYLVSDATGQQDGVAHETAPSGSTSKLKEDD…	81.922	0	XP_012544127.1	uncharacterized protein LOC101740721 [Bombyx mori]
1724	BMSK0011346.1	gene=BMSK0011346	25818.3	0.194	3	3	-	0.65	0.639|0.621|0.679|0.652	0.024	4	0.0001761	BMSK0011346.1	MNTKIIIIYISTFVLGNVYCASDLTEEEIGHVIEGRVFPPEDPNNSNWQLDTRVHVNGGEYIGFVREDGTFVVHNLPSGSYVVEIVHPDYMYEPVRVEINSKGKYRARKVNYVQTSQVIQVPYPLRMKPVTKFRYFQVREQWRLTDFLFNPMVVMMVLPLFLIMILPKMMNDPETKEDLKQISNLAKISDVPEMSEMFTKIFNRGSVPKPTSSKAKQIKKRQ	100	8e-164	XP_004924239.1	ER membrane protein complex subunit 7 [Bombyx mori]
1809	BMSK0014193.1	gene=BMSK0014193	62147.7	0.317	15	22	-	0.56	0.624|0.494|0.626|0.497	0.075	4	0.003151	BMSK0014193.1	MADAATAVMALAYLFQWPPQAIVQDGDTFDFVVVGSGCGAIVADRLSENSSVRVLLIEAGTYPSNESIMPGTFPLLQNSYEDWNETSIPESTTKHQKIGAYKLSTGKALGGGSTINHLLHLRGDKDDFDTWASYLGDDSWSSANVRKYFKKSENMLDADIMASHADYHGTEGPVMVSRQPDDATHNLLKAFSDIGVPTVIDLNADDNVGCAEASYIIGDGVRQSTAYAYLNKKTRDNLYVLTETLAEKIIIENDIAKGVILRLASGKKINVYASKEVIISAGSFNSPKILMLSGIGPADHLKSMGIDVIKDLPVGQGMQDHNALFLVNKLEESTATSETLPLTKFPFPILLASVNLDDSKSYADYLLIGLVFAQDKGYTDVTCSTLFSFTDEICSNFSE…	100	0	XP_021209068.1	ecdysone oxidase isoform X1 [Bombyx mori]
1906	BMSK0012990.1	gene=BMSK0012990	28089.3	0.037	1	1	-	0.53	0.505|0.563|0.490|0.546	0.034	4	0.0002813	BMSK0012990.1	MKGFQMIGNDAIKRGGMSCYWHGNRLFVVNIWHRRRKLLNPHFGTKNQNNFMETFIKQSAVLVNNLRKEADNGTFSVWDYLTAYTLDSIVQSKRRQVENEPDSKTQCDKQIPTSDNGMKTVLELLILNKTFNDVELQEEAFVMIIAGTDTSAIGISFTLLMLARYPDVQEKVYQEIQELFGDSERPPEVEDIHRLLYLDAVIKEAMRLYPPAPVIIRKVERETKLRFNEYKMIPVYCPMH	95.946	1e-92	XP_021202408.1	cytochrome P450 4C1 [Bombyx mori]
1927	BMSK0010674.1	gene=BMSK0010674	65853.9	0.022	1	1	-	0.47	0.468|0.454|0.486|0.470	0.013	4	1.378e-05	BMSK0010674.1	MASHLKAVRGNFARQILNCARNEKKIKSNRVIPQGVLRRDFATRTATVSDSKCLSSPWGEIQIGKETLTDHVFGEVESWADKPSVTCGSSGRSYDYGMMRMMVERCANALVGHLKMKPGEKIGLILPNIPEFVVLIHGAMKAGLVVTFANPLYTAVEIQRQFNDCGVKAIATIEMFMPVAQEVSKSLKDYKGTIWVGGEDDKAKGIHGLRSLLMADHKADLPTLNCDDVCLIPYSSGTTGMPKGVMLTHKNLVCNLKQVKCPEMMKDGVVKGKDEVVLTVPPFFHIYGFNGILNYNLSLGYHIVTMPKFTPDDYIKCLVEHEPTTLFVVPSLLAFLATHPLVKKSHLQSIKIIMVGAAPTTDAMMEKFLLKCEKTKDDIRLLQGYGMTESSPVTLLTPF…	100	0	XP_004928429.1	probable 4-coumarate--CoA ligase 1 isoform X1 [Bombyx mori]
2153	BMSK0013324.1	gene=BMSK0013324	27430.1	0.144	3	4	-	0.63	0.613|0.557|0.682|0.652	0.054	4	0.00172	BMSK0013324.1	MWTGLFLVLGLYESVVGLGLPSYISSCSRKDPNLNDCALKSARNSVHQFSLGDPERGLPPLDPLYVENMVVYVPNRNGFKVVFKDNYFTGLSSLTLQNLKFDMDKKIIAAQALVNLDVNNTYDLSGRILVIPIKSSGDSFIKLKNTLLNINFYYEDIEDADGKVHWKIFNHDVEYEVEKAVFRLENLLNDKNLGEQINKILNGLSQQIVDEVGPTICGSLMKAVVENLGILLEQVSFDELMPE	100	1e-176	NP_001036944.1	juvenile hormone binding protein an-0895 precursor [Bombyx mori]
2403	BMSK0008299.1	gene=BMSK0008299	18145.5	0.185	2	2	-	0.64	0.681|0.548|0.747|0.590	0.09	4	0.00749	BMSK0008299.1	MYDVITLCYQTLGQNSLWVARLLISLVEFQSRNILRAAALAEIVLFPVVLIMALFGHCGLMSPFVYYYFVTWRYASRRNPYTRNTFRELRVAADGLTQRPWVPAALASALRSAIDIVCRMAPPVEQQQQLVPKCALLRIVPVLAMHCHNTSNLLLQH	99.167	1e-80	XP_004923819.1	Krueppel homolog 2 [Bombyx mori]
2535	BMSK0015712.1	gene=BMSK0015712	133253	0.026	1	2	-	0.52	0.489|0.398|0.593|0.592	0.094	4	0.005829	BMSK0015712.1	MLYQVYIYQGKMEKTIQDRIQNLQNVFRQESLNDPDSSDDEPITKYVKKYDSGVDLSDDVKNDIRNEVSMMLNRQQEQKKVKKSRIGKKRGSEAERPMKKQKVEVAASGIRDEIPEVVFADVNEANNSAMEIKHEVPVFYVPNAEGPTVYIGKLSSVKVTAKPEDPAAEQKKPPKPPKPGYIRKLIQAEHMDQQKKTLSEIEDMKRKMELVELGIPLGLICPSSNNDKAMPTKAMPPIKSFIDPAKVDEIIQEAKKAKAEGKPFKFDYQKLLPGYDNPFQRKKDDPREKEKRPDDRSKTKDRRSDKFDKRSSKKHDKYREERPKSGDKKESVKKEKGQKETDVNLNDYLVCDSWSLDNEDKIVSPKVDEKPKPKSSDSTPKPEDPVEQLKESIQKTSQQ…	52.715	1e-159	KPJ00644.1	hypothetical protein RR46_07483 [Papilio xuthus]
2776	BMSK0015536.1	gene=BMSK0015536	634510	0.002	1	1	-	0.51	0.549|0.696|0.328|0.466	0.154	4	0.02057	BMSK0015536.1	MVVSRCAGAVRKALYHCSGALVALLGPAAVPAAARALAAPAASAAHLHTLADAHHEQSSEELKPFVCELYVRAITAGMNELEKLKLKTEKEREARSTEQMLALWFVQLSDLLSSSQRMKCECILTAFSVHPSPLMYEKIQAAPTLAPIALDTHEPRVGKDTSEFGSWATDSRSQTNLVKTSETLNLKQSQHQANVLSTAILSEGEALGLSAELCQDISVLLSGPRVKTLSWDMDRDLLLDNCRSYMERTNGGTKALTTELRYLNLDPKAYQHLPEEDDNENDAFYGIEKGYEHLVEFQEDEPEETWQPTTVLYDETYSPYSSNIESDFSVYRRKKKVKPNFESSEEECNPLSIVAETKKKERPHSKERSKERSQNREKSSERHQKTDQQKSKQKSQKKE…	99.751	0	XP_012553331.1	uncharacterized protein LOC101742438 [Bombyx mori]
3189	BMSK0009586.1	gene=BMSK0009586	20282.5	0.41	3	14	-	0.62	0.543|0.660|0.585|0.707	0.074	4	0.003994	BMSK0009586.1	MSTVARSFEASQVVPDVIPKAPAALLQVKYPSGVEVEEGNELTPTQVKDEPSVKWDAEPGQYYTLAMVDPDVPSRKLPINRELQHWLVGNIQGNEVCSGETLSQYLGAAPPIATGLHRYVFLLYKQPSKLTFDEPRLPNISTVKRINFKIAEFAMKYNLGVPIAGNFFVAQFDVPILNNQLGV	100	3e-133	XP_004922749.1	protein D2 [Bombyx mori]
3321	BMSK0009380.1	gene=BMSK0009380	54504.9	0.019	1	1	-	0.21	0.153|0.171|0.243|0.265	0.054	4	0.001248	BMSK0009380.1	MAFLCPVRIRRGKKKKSSSGDSDKDLSRPSSGLSPGMGRITGSASIETLVRVGIEKEHGLSPDSKMVVLHDFTPCVDDESSRPSYGDDAVSYVQLKREGSLCTVKAKLCPEHKVHAKLYLVTLIVDEEDEVVKSVQCHGCVASQGGCKHAVAFLMWVHRRSEEPSCTSVECYWRKSKLSGVGTTIKYITSKQLYNGKPSLPSNSGVFTKFIEEGKKRKLSDCEVKRGQIVNVLYRENDWVYVIVAESRREGFIPHSYCAPCEHHDLKKKLPRSRSPADLAHRDVSQLSVSDGVTNDGHSELGSEGEACPFSKDPSGRYVVLYTFTARDENDVDVERGEFVTVLNREDPDWYWIVRSDGQEGFIPSGFVYPAVVQATTQENTQTLHPTPPTNTNNSIIST…	98.859	5e-176	NP_001119719.1	K3 protein [Bombyx mori]
3340	BMSK0006871.1	gene=BMSK0006871	67250.8	0.086	4	5	-	0.64	0.681|0.473|0.794|0.597	0.135	4	0.02338	BMSK0006871.1	MIKDDMWFGATIAPMSKNKLLICAPRWLVTYKRKHYLANGVCFLHKNERDWILYPLRDMDRQAFVVNGDRIEYGEYGLHVNFYAYGQAGMSTKVTEDNYVIVGAPGLLQWTGGIVSFKYSQDEESSYISKQTTSNPYYTRDLEPYSYFGYSVESGIFEPNGSVLYVSGGPRAHMGYGEVLVFKPVQREKDPLNILAKLVGPHLGAYFGASLCCTDIDGDGRSDLLVGAPTYVKKDGGLPFDQGAVFVYMTREKDSSFVLEEAGMVLGSGESGAHFGIAIADLGDIDGDGYKDIAIGAPWEDEGTGAVYIYKGHKKGLRSNHIQRISPEGARSFGMSISKGYDVDNNNCSDLAVGAHESAEVYLFRCIPSMDVHAQIEVPDAINLPQNTTEFTALACIEI…	100	0	NP_001296540.1	integrin alpha-PS3-like precursor [Bombyx mori]
3343	BMSK0002607.1	gene=BMSK0002607	16101.2	0.472	7	15	-	0.59	0.523|0.603|0.603|0.641	0.05	4	0.001188	BMSK0002607.1	MTSKVLLSCVVLAVLATTVLAEDSRKLVSFAPEVAKKLKVLIQECLNENGLGEDAIEVIRAGEYREDEPFQNLVYCAYKKFGALDENNRIISQVAAASFPKDIDVVTVIESCGKEDGNTPVEQVFKYFKCFQKNSPVRMQLY	99.296	3e-99	NP_001153665.1	odorant binding protein LOC100301497 precursor [Bombyx mori]
3399	BMSK0002044.1	gene=BMSK0002044	84428.1	0.014	1	1	-	0.39	0.403|0.390|0.371|0.410	0.017	4	2.877e-05	BMSK0002044.1	MLLVQVLLSDANDGLDYTLTGKTLELPVYWSTSLWVAAIQVTAAYFCFGAAKFACKILIQNFSFTFALTLVGPVAINLLIFLCGLRNADPCAFYGTIPDYLFYEIPPVYFLREYIGRQMAWVWLLWLMSQAWIVGHTWLPRCERVAATDKLFAKPLYNGVLIDQSLLLNRTKDDDADIGFENSKDADNVSIASSEKDMSDMTDIKPSDSISRIYICATMWHETKDEMVDFLKSILRLDEDQSARRVAQKYLGIIDPDYYELECNIFFDDGFEISDHSADDSQVNRFVKCLVDTIDEAASEVHLTNVKLRPPVKIPTPYGGRLVWTMPGKNKIICHLKDKSKVRHKKRWSQVMYMYYILGHRLMDLPISVNRKEVIAENTYLLALDGDIDFKPSAVTLLI…	64.129	0	AAS12599.1	chitin synthase [Spodoptera frugiperda]
3844	BMSK0016069.1	gene=BMSK0016069	114401	0.52	49	424	-	0.36	0.320|0.341|0.355|0.409	0.038	4	0.0002761	BMSK0016069.1	RDTVEVKNRKYNAASSESSYLNKDNDSISAGAHRAKSVEQSQDKSKYTSGPEGVSYSGRSQNYKDSKQAYADYHSDPNGGSASAGQSRDSSLRERNVHYVSDGEAVAASSDARDENRSAQQNAQANWNADGSYGVSADRSGSASSRRRQANYYSDKDITAASKDDSRADSSRRSNAYYNRDSDGSESAGLSDRRASSSKNDNVFVYRTKDSIGGQAKSSRSSHSQESDAYYNSSPDGSYNAGTRDSSISNKKKASSTIYADKDQIRAANDRYSSKQLKQSSAQISSGPEGTSVSSKDRQYSNDKRSKSDAYVGRDGTVAYSNKDSEKTSRQSNTNYADQNSVRSDSAASDQTSNSYDKGYSDKNTVAHSSGSRGSQNQKSSSYRADKDGFSSSTNTEKS…	96.564	0	XP_021205348.1	sericin 1-like isoform X7 [Bombyx mori]
3989	BMSK0010730.1	gene=BMSK0010730	63932.8	0.073	5	5	-	0.62	0.632|0.630|0.634|0.580	0.026	4	0.0001964	BMSK0010730.1	MNFWRVIAVMCVATAFVQSKSTHHQKRATRPNICDLVYNNTLDVRCYCTKDNQNPKIFKSADCFLFAEHVKPEDDTWTAFDYLKDVTKLTFTKNNITMKYIPTEALKYTKSVLNLDIKYGNIEKVGAYAFANLSAVQEITLRGNQIKILEVNAFADHKDLAILGLDTNAIVEINRDVFVNLPSLEKLYLTNNKITTLHDRAFVHLNNLKEIEIDRNNIFSLNSETFSGLKKLQKLDLSSNSLEVIGDNTFLPLVNLRSLNLDGNKIQMLDNKAFFGLSSLQSLSLAHNNIVDIDNLKVFEGLKSLISLNLRGNKIKILKAEVMAPILTNFYGGISTLDVDDNNFPCSCQLDWFTSLMNKTQNENLKLALNNLKCQPDAALREAWSKTEEIEKNTTQTTE…	99.818	0	XP_004928341.1	connectin [Bombyx mori]
4000	BMSK0015723.1	gene=BMSK0015723	17965.3	0.058	1	1	-	0.45	0.422|0.501|0.379|0.507	0.062	4	0.001453	BMSK0015723.1	MDKLKFEFTVKANEDVKTNTICVTTITDFDGRTFTIPDKLQPVKLHDKIVQTEIFQKVKATLQKRHEKRQVWISMNPQMKAVYCDEDGNKQFMGYLLEEQTKPQTSTTGISEESLARIIEKISEIKKDSSKSFNIGRMAEKIVIEKFNSKITNVS	56.962	3e-57	XP_009021703.1	hypothetical protein HELRODRAFT_176128 [Helobdella robusta]
4274	BMSK0011383.1	gene=BMSK0011383	37124.2	0.098	3	4	-	0.57	0.623|0.593|0.523|0.548	0.045	4	0.0007369	BMSK0011383.1	MSNFEVSSKTVFVLDGGFSTQLTCHAGHTADGDPLWSARFLKTHPQDVINTHLDFLRAGSDIIETNTYQASVDGFVKHLNLTVEESYELIKSAVEFARTARDLYLQECQESNLSGRKPLIAGSVGPYGAYLHDTSEYTGNYADNTTKETIKNWHRTRIQALVEAGVDILAFETIPCQKEAEALVEILKEYPNMKAWLSFSCKNETSLAHGENFQNVAKKCWKSNPDQLIAIGVNCCSPKIVTELFKDINNDQETSIQFITYPNSGETYDHKLGWTESDKCESLHNFVAEWLDLGVRYIGGCCRTNDVDISRIRIETDLWLKKNSL	98.154	0	NP_001040249.1	homocysteine S-methyltransferase [Bombyx mori]
